# Supplementary material for: Mating system and speciation I: Accumulation of genetic incompatibilities in allopatry
Source: PLoS Genet. 2022 Dec 15;18(12):e1010353. doi: 10.1371/journal.pgen.1010353 (PMC9799327; doi:10.1371/journal.pgen.1010353)
Supplement: S1 Scripts — (ZIP) [file pgen.1010353.s012.zip]

Archive with 20 entries (16 files):
- MSRIA_Scripts/
- MSRIA_Scripts/MSRIA_C++Scripts/
- MSRIA_Scripts/MSRIA_C++Scripts/MSRIA_TL_BM_Main.cpp
- MSRIA_Scripts/MSRIA_C++Scripts/MSRIA_TL_BM_Parallel.sh
- MSRIA_Scripts/MSRIA_C++Scripts/MSRIA_TL_CM_Main.cpp
- MSRIA_Scripts/MSRIA_C++Scripts/MSRIA_TL_CM_Parallel.sh
- MSRIA_Scripts/MSRIA_C++Scripts/MSRIA_TL_MyFunctions.h
- MSRIA_Scripts/MSRIA_C++Scripts/MSRIA_TL_UM_Main.cpp
- MSRIA_Scripts/MSRIA_C++Scripts/MSRIA_TL_UM_Parallel.sh
- MSRIA_Scripts/MSRIA_ScriptsGraphics/
- MSRIA_Scripts/MSRIA_ScriptsGraphics/MSRIA_GraphicsScripts.R
- MSRIA_Scripts/MSRIA_SlimScripts/
- MSRIA_Scripts/MSRIA_SlimScripts/MSRIA_ML_BM_Main.txt
- MSRIA_Scripts/MSRIA_SlimScripts/MSRIA_ML_BM_Parallel.sh
- MSRIA_Scripts/MSRIA_SlimScripts/MSRIA_ML_CM_Main.txt
- MSRIA_Scripts/MSRIA_SlimScripts/MSRIA_ML_CM_Parallel.sh
- MSRIA_Scripts/MSRIA_SlimScripts/MSRIA_ML_Functions.txt
- MSRIA_Scripts/MSRIA_SlimScripts/MSRIA_ML_UM_Main.txt
- MSRIA_Scripts/MSRIA_SlimScripts/MSRIA_ML_UM_Parallel.sh
- MSRIA_Scripts/SupplementaryFile.nb
