# Supplementary material for: Mating system and speciation I: Accumulation of genetic incompatibilities in allopatry
Source: PLoS Genet. 2022 Dec 15;18(12):e1010353. doi: 10.1371/journal.pgen.1010353 (PMC9799327; doi:10.1371/journal.pgen.1010353)
Supplement: S1 Scripts — (ZIP) [file pgen.1010353.s012.zip › MSRIA_Scripts/SupplementaryFile.nb]

(* Content-type: application/vnd.wolfram.mathematica *)

(*** Wolfram Notebook File ***)
(* http://www.wolfram.com/nb *)

(* CreatedBy='Mathematica 10.4' *)

(*CacheID: 234*)
(* Internal cache information:
NotebookFileLineBreakTest
NotebookFileLineBreakTest
NotebookDataPosition[       158,          7]
NotebookDataLength[    494047,      11001]
NotebookOptionsPosition[    465058,      10544]
NotebookOutlinePosition[    465486,      10561]
CellTagsIndexPosition[    465443,      10558]
WindowFrame->Normal*)

(* Beginning of Notebook Content *)
Notebook[{

Cell[CellGroupData[{
Cell["\<\
Mating system and speciation I: accumulation of genetic incompatibilities in \
allopatry\
\>", "Title",
 CellChangeTimes->{{3.812273823334096*^9, 3.812273828283263*^9}, {
   3.812285222158441*^9, 3.8122852490112143`*^9}, {3.8201629715260677`*^9, 
   3.820162973189253*^9}, 
   3.8767535312711773`*^9},ExpressionUUID->"7f5b70bf-a250-43d2-805a-\
ab82648a2675"],

Cell["Lucas Marie-Orleach, Christian Brochmann, Sylvain Gl\[EAcute]min", \
"Subtitle",
 CellChangeTimes->{{3.812302364072604*^9, 3.812302370699003*^9}, {
  3.8201629786791077`*^9, 3.820162980605845*^9}, {3.876753549451934*^9, 
  3.876753558197856*^9}},ExpressionUUID->"4ac7d0ca-9ff1-4da6-8d1b-\
e355da5adb01"],

Cell[CellGroupData[{

Cell["Underdominant mutations", "Chapter",
 CellChangeTimes->{{3.876753602668766*^9, 
  3.876753610848359*^9}},ExpressionUUID->"65ef43b5-f46d-42df-a94f-\
483a3861ffab"],

Cell[CellGroupData[{

Cell["1. Change in allelic frequencies", "Section",
 CellChangeTimes->{{3.820205370646941*^9, 3.820205376676922*^9}, {
  3.8359333494278097`*^9, 
  3.8359333507610025`*^9}},ExpressionUUID->"87a008bc-bfbd-4608-b286-\
7ff895a168fb"],

Cell["\<\
This is a re-analysis of the classical one-locus model (for ex see \
Charlesworth 1992)\
\>", "Text",
 CellChangeTimes->{{3.820204208810251*^9, 
  3.8202042393875523`*^9}},ExpressionUUID->"e7c25f87-32de-4f82-b2e3-\
5851347066e1"],

Cell[TextData[{
 "Fitness\nAA: 1\nAa: 1 - su\naa: 1 + s\nx is the frequency of allele ",
 StyleBox["a",
  FontSlant->"Italic"],
 "."
}], "Text",
 CellChangeTimes->{{3.808649519577619*^9, 3.808649533988885*^9}, {
   3.808649714068421*^9, 3.808649715316221*^9}, 3.820204153551853*^9, {
   3.8202043583562927`*^9, 3.8202043734871492`*^9}, {3.87675401748783*^9, 
   3.876754017834607*^9}},ExpressionUUID->"465e8306-69e3-49f0-a6a8-\
6d21e571f8fa"],

Cell["Assumptions (for simplifications)", "Text",
 CellChangeTimes->{{3.808650124271326*^9, 
  3.808650148291408*^9}},ExpressionUUID->"ae696125-fc5c-4d60-b20a-\
dab51afe3ee4"],

Cell[BoxData[
 RowBox[{
  RowBox[{"Asp", "=", 
   RowBox[{"{", 
    RowBox[{
     RowBox[{"Npop", "\[GreaterEqual]", "1"}], ",", 
     RowBox[{"0", "\[LessEqual]", "F", "\[LessEqual]", "1"}], ",", 
     RowBox[{"0", "\[LessEqual]", "s"}], ",", 
     RowBox[{"0", "\[LessEqual]", "su", "\[LessEqual]", "1"}], ",", 
     RowBox[{"0", "\[LessEqual]", "x", "\[LessEqual]", "1"}], ",", 
     RowBox[{"0", "\[LessEqual]", "x0", "\[LessEqual]", "1"}], ",", 
     RowBox[{"0", "\[LessEqual]", "\[Sigma]", "\[LessEqual]", "1"}]}], 
    "}"}]}], ";"}]], "Input",
 CellChangeTimes->{{3.808650129010685*^9, 3.8086502323633003`*^9}, {
  3.80866786286068*^9, 3.808667871916892*^9}, {3.820204572005046*^9, 
  3.8202045728373957`*^9}, {3.8202046141587*^9, 3.820204647233309*^9}, {
  3.876754023921733*^9, 3.876754024302993*^9}},
 CellLabel->"In[1]:=",ExpressionUUID->"01151614-b624-410a-b4e2-25a4a3750b04"],

Cell["Genotype", "Text",
 CellChangeTimes->{{3.8412447557385397`*^9, 
  3.841244756858776*^9}},ExpressionUUID->"4919be88-7b0b-4bf0-9e69-\
6a6dfc853fb3"],

Cell[BoxData[{
 RowBox[{
  RowBox[{"fAA", "=", 
   RowBox[{
    SuperscriptBox[
     RowBox[{"(", 
      RowBox[{"1", "-", "x"}], ")"}], "2"], "+", 
    RowBox[{"F", " ", "x", 
     RowBox[{"(", 
      RowBox[{"1", "-", "x"}], ")"}]}]}]}], ";"}], "\[IndentingNewLine]", 
 RowBox[{
  RowBox[{"fAa", "=", 
   RowBox[{"2", "x", 
    RowBox[{"(", 
     RowBox[{"1", "-", "x"}], ")"}], 
    RowBox[{"(", 
     RowBox[{"1", "-", "F"}], ")"}]}]}], ";"}], "\[IndentingNewLine]", 
 RowBox[{
  RowBox[{"faa", "=", 
   RowBox[{
    SuperscriptBox["x", "2"], "+", 
    RowBox[{"F", " ", "x", " ", 
     RowBox[{"(", 
      RowBox[{"1", "-", "x"}], ")"}]}]}]}], ";"}]}], "Input",
 CellChangeTimes->{{3.5549761143933077`*^9, 3.554976182812334*^9}, {
  3.841227762849887*^9, 3.841227769896864*^9}},
 CellLabel->"In[2]:=",ExpressionUUID->"86439997-2980-4fa7-a1c9-78ed547193fc"],

Cell["Fitness", "Text",
 CellChangeTimes->{{3.6253342570728827`*^9, 
  3.6253342579686317`*^9}},ExpressionUUID->"cfc4d420-32c6-4008-9f06-\
8759dd8a96cc"],

Cell[BoxData[{
 RowBox[{
  RowBox[{"wAA", "=", "1"}], ";"}], "\[IndentingNewLine]", 
 RowBox[{
  RowBox[{"wAa", "=", 
   RowBox[{"1", "-", "su"}]}], ";"}], "\[IndentingNewLine]", 
 RowBox[{
  RowBox[{"waa", "=", 
   RowBox[{"1", "+", "s"}]}], ";"}]}], "Input",
 CellChangeTimes->{{3.554976187609646*^9, 3.554976215494252*^9}, {
  3.6198858057251377`*^9, 3.6198858080204487`*^9}, {3.619886678188273*^9, 
  3.619886722174025*^9}, {3.61988704928284*^9, 3.619887102479911*^9}, {
  3.619928985789689*^9, 3.619929046785057*^9}, {3.8412277732562323`*^9, 
  3.841227784527182*^9}, {3.876754027295583*^9, 3.8767540276667967`*^9}},
 CellLabel->"In[5]:=",ExpressionUUID->"62a0ee7d-6f6e-46b4-adb7-67660ef385e5"],

Cell["Mean fitness of the population", "Text",
 CellChangeTimes->{{3.820204252572475*^9, 
  3.82020425752249*^9}},ExpressionUUID->"f10ecc40-10df-42f5-8bad-\
e552164adb82"],

Cell[BoxData[
 RowBox[{
  RowBox[{"Wmean", " ", "=", " ", 
   RowBox[{"Simplify", "[", 
    RowBox[{
     RowBox[{"fAA", " ", "wAA"}], "+", 
     RowBox[{"fAa", " ", "wAa"}], "+", 
     RowBox[{"faa", " ", "waa"}]}], "]"}]}], ";"}]], "Input",
 CellChangeTimes->{{3.808649723871797*^9, 3.808649774480097*^9}, 
   3.808651263561449*^9, {3.808713659266553*^9, 3.808713674203835*^9}, {
   3.84128622421917*^9, 3.84128622567379*^9}},
 CellLabel->"In[8]:=",ExpressionUUID->"b0b40ea4-36db-48e3-8307-b270c7133322"],

Cell["\<\
Change in allelic frequency with assumption of weak selection. So we perform \
Taylor series expansion for small s and t. We assume that they are of the \
form t \[Epsilon] ans s \[Epsilon] with \[Epsilon] small which also assumes \
that both s and t are small and of the same order.\
\>", "Text",
 CellChangeTimes->{{3.808649815081056*^9, 3.808649827816038*^9}, {
  3.8202043321093187`*^9, 3.820204339377475*^9}, {3.841286260523561*^9, 
  3.841286288795165*^9}, {3.841286747068396*^9, 
  3.8412868148111258`*^9}},ExpressionUUID->"8d14cb57-a71e-47c0-9513-\
65931d63457c"],

Cell[CellGroupData[{

Cell[BoxData[
 RowBox[{
  RowBox[{"\[CapitalDelta]x", "[", 
   RowBox[{"F_", ",", "su_", ",", "s_", ",", "x_"}], "]"}], "=", 
  RowBox[{"Simplify", "[", 
   RowBox[{
    RowBox[{"Normal", "[", 
     RowBox[{"Series", "[", 
      RowBox[{
       RowBox[{
        RowBox[{"Simplify", "[", 
         RowBox[{
          FractionBox[
           RowBox[{
            RowBox[{"faa", " ", "waa"}], "+", 
            RowBox[{"fAa", " ", 
             RowBox[{"wAa", "/", "2"}]}]}], "Wmean"], "-", "x"}], "]"}], "/.", 
        RowBox[{"{", 
         RowBox[{
          RowBox[{"s", "\[Rule]", 
           RowBox[{"s", " ", "\[Epsilon]"}]}], ",", 
          RowBox[{"su", "\[Rule]", 
           RowBox[{"su", " ", "\[Epsilon]"}]}]}], "}"}]}], ",", 
       RowBox[{"{", 
        RowBox[{"\[Epsilon]", ",", "0", ",", "1"}], "}"}]}], "]"}], "]"}], "/.", 
    RowBox[{"\[Epsilon]", "\[Rule]", "1"}]}], "]"}]}]], "Input",
 CellChangeTimes->{{3.808649887642468*^9, 3.8086499074436703`*^9}, {
   3.80865002400524*^9, 3.808650024545011*^9}, {3.808651189479994*^9, 
   3.808651191054674*^9}, {3.8087133111684017`*^9, 3.808713312168229*^9}, {
   3.820296010429019*^9, 3.820296030251952*^9}, 3.841286256101269*^9, {
   3.8412863018041763`*^9, 3.841286302076112*^9}, {3.841289840828781*^9, 
   3.841289847884945*^9}, {3.876754031008006*^9, 3.87675403689181*^9}},
 CellLabel->"In[9]:=",ExpressionUUID->"a56f795e-e962-4f17-8668-1d01a894554b"],

Cell[BoxData[
 RowBox[{
  RowBox[{"(", 
   RowBox[{
    RowBox[{"-", "1"}], "+", "x"}], ")"}], " ", "x", " ", 
  RowBox[{"(", 
   RowBox[{"su", "+", 
    RowBox[{"F", " ", "s", " ", 
     RowBox[{"(", 
      RowBox[{
       RowBox[{"-", "1"}], "+", "x"}], ")"}]}], "-", 
    RowBox[{"s", " ", "x"}], "-", 
    RowBox[{"2", " ", "su", " ", "x"}], "+", 
    RowBox[{"F", " ", "su", " ", 
     RowBox[{"(", 
      RowBox[{
       RowBox[{"-", "1"}], "+", 
       RowBox[{"2", " ", "x"}]}], ")"}]}]}], ")"}]}]], "Output",
 CellChangeTimes->{
  3.808649907793302*^9, 3.808650025210218*^9, {3.808651191466424*^9, 
   3.8086512136177187`*^9}, 3.808651266270067*^9, 3.808651738556918*^9, 
   3.8087133127849913`*^9, {3.808713664302511*^9, 3.808713678472899*^9}, 
   3.809168004953376*^9, {3.820204321684257*^9, 3.820204326001169*^9}, 
   3.820204380899658*^9, 3.820204632182877*^9, 3.820227421558082*^9, {
   3.8202960133683977`*^9, 3.820296030889886*^9}, 3.820316370386397*^9, 
   3.822400866041532*^9, 3.822412517825377*^9, 3.8224781869466763`*^9, 
   3.8356960193309774`*^9, 3.835762988946704*^9, 3.835846278522957*^9, 
   3.8358625881885643`*^9, 3.8359329384487576`*^9, 3.8360292109300036`*^9, 
   3.836297090928939*^9, 3.836969860037142*^9, 3.839990944997705*^9, 
   3.8400828753969994`*^9, 3.840091138927884*^9, 3.840091316166712*^9, 
   3.8400936710573125`*^9, 3.840093730577585*^9, 3.8400938095629635`*^9, 
   3.8400938593739967`*^9, 3.840095243527911*^9, 3.840099583483325*^9, 
   3.8401794548875237`*^9, 3.840271495956166*^9, 3.840783854231887*^9, {
   3.84128629191918*^9, 3.841286303625352*^9}, {3.841286853204723*^9, 
   3.841286862083747*^9}, {3.841289837206972*^9, 3.841289848464909*^9}, 
   3.841290451340599*^9, 3.841304302124259*^9, 3.841719634842373*^9, 
   3.8419852617849293`*^9, 3.84206779394834*^9, 3.843792695807662*^9, 
   3.876754043648519*^9},
 CellLabel->"Out[9]=",ExpressionUUID->"060de0a6-0dff-450b-b86f-ecc02ff2aa67"]
}, Open  ]],

Cell["\<\
Note that a more compact way to write it is:
x(1-x)((1-F)(s x-t (1-2 x))+F s)\
\>", "Text",
 CellChangeTimes->{{3.841289802146469*^9, 
  3.841289813323865*^9}},ExpressionUUID->"1cb7ba30-8f79-4413-876e-\
c911d8f6547b"],

Cell[CellGroupData[{

Cell[BoxData[
 RowBox[{"Simplify", "[", 
  RowBox[{
   RowBox[{"x", 
    RowBox[{"(", 
     RowBox[{"1", "-", "x"}], ")"}], 
    RowBox[{"(", 
     RowBox[{
      RowBox[{
       RowBox[{"(", 
        RowBox[{"1", "-", "F"}], ")"}], 
       RowBox[{"(", 
        RowBox[{
         RowBox[{"s", " ", "x"}], "-", 
         RowBox[{"su", " ", 
          RowBox[{"(", 
           RowBox[{"1", "-", 
            RowBox[{"2", " ", "x"}]}], ")"}]}]}], ")"}]}], "+", 
      RowBox[{"F", " ", "s"}]}], ")"}]}], "-", 
   RowBox[{"\[CapitalDelta]x", "[", 
    RowBox[{"F", ",", "su", ",", "s", ",", "x"}], "]"}]}], "]"}]], "Input",
 CellChangeTimes->{{3.841289757721084*^9, 3.841289826827754*^9}, {
  3.8767540487826157`*^9, 3.876754051686078*^9}},
 CellLabel->"In[10]:=",ExpressionUUID->"0baa20cb-41cd-4a0f-a61d-15be3b3f48e2"],

Cell[BoxData["0"], "Output",
 CellChangeTimes->{{3.841289827338602*^9, 3.8412898521661882`*^9}, 
   3.8412904513874755`*^9, 3.841304305262014*^9, 3.8417196348912563`*^9, 
   3.84198526188474*^9, 3.842067794003383*^9, 3.8437926958536606`*^9, 
   3.876754052227661*^9},
 CellLabel->"Out[10]=",ExpressionUUID->"81db197f-e69b-4f6e-b35e-56baafc7160a"]
}, Open  ]],

Cell[CellGroupData[{

Cell["1.1. Finding the internal equilibrium", "Subsection",
 CellChangeTimes->{{3.835938955561183*^9, 3.835938984726254*^9}, 
   3.8359390552386913`*^9},ExpressionUUID->"8f6ecb89-7f04-4ad2-b4d5-\
551570c8d40a"],

Cell["The internal unstable equilibrium is given by", "Text",
 CellChangeTimes->{{3.820204430166144*^9, 3.820204440672306*^9}, {
  3.8356959613194118`*^9, 
  3.8356959618448725`*^9}},ExpressionUUID->"5b3c3a4e-b368-4466-86c8-\
774e01d78a66"],

Cell[CellGroupData[{

Cell[BoxData[
 RowBox[{
  RowBox[{"xeq", "[", 
   RowBox[{"F_", ",", "su_", ",", "s_"}], "]"}], "=", 
  RowBox[{"x", "/.", 
   RowBox[{
    RowBox[{"Solve", "[", 
     RowBox[{
      RowBox[{
       RowBox[{"\[CapitalDelta]x", "[", 
        RowBox[{"F", ",", "su", ",", "s", ",", "x"}], "]"}], "\[Equal]", 
       "0"}], ",", "x"}], "]"}], "[", 
    RowBox[{"[", "3", "]"}], "]"}]}]}]], "Input",
 CellChangeTimes->{{3.820204397901904*^9, 3.820204422121141*^9}, {
  3.820204490139394*^9, 3.8202045145622673`*^9}, {3.8767540790338783`*^9, 
  3.876754082171125*^9}},
 CellLabel->"In[12]:=",ExpressionUUID->"e3fff8f9-611e-40ea-9890-0de1c53a8bd4"],

Cell[BoxData[
 FractionBox[
  RowBox[{
   RowBox[{"F", " ", "s"}], "-", "su", "+", 
   RowBox[{"F", " ", "su"}]}], 
  RowBox[{
   RowBox[{"(", 
    RowBox[{
     RowBox[{"-", "1"}], "+", "F"}], ")"}], " ", 
   RowBox[{"(", 
    RowBox[{"s", "+", 
     RowBox[{"2", " ", "su"}]}], ")"}]}]]], "Output",
 CellChangeTimes->{
  3.820204422292816*^9, {3.82020449188196*^9, 3.820204514784623*^9}, 
   3.820204633726129*^9, 3.820227421587545*^9, 3.820296111095187*^9, 
   3.820316370435114*^9, 3.822400866134252*^9, 3.822412517860394*^9, 
   3.822478187007414*^9, 3.8356960235911007`*^9, 3.83576299155313*^9, 
   3.835846280720518*^9, 3.8358625906623096`*^9, 3.8359329385340614`*^9, 
   3.836029211005004*^9, 3.8362970910464396`*^9, 3.836969860099643*^9, 
   3.8399909450719414`*^9, 3.8400828755200953`*^9, 3.8400911390589075`*^9, 
   3.8400913162589607`*^9, 3.840093671210971*^9, 3.8400937307154474`*^9, 
   3.8400938096944895`*^9, 3.8400938594965224`*^9, 3.8400952441066217`*^9, 
   3.840099583645849*^9, 3.840179455172758*^9, 3.8402714961466026`*^9, 
   3.840783854462861*^9, 3.841286310832155*^9, 3.841290451672535*^9, 
   3.841304311803698*^9, 3.841719635192339*^9, 3.8419852622235136`*^9, 
   3.8420677944013863`*^9, 3.843792696177664*^9, 3.876754083400599*^9},
 CellLabel->"Out[12]=",ExpressionUUID->"6febd7af-e594-43b3-806d-c34cb583889a"]
}, Open  ]],

Cell[CellGroupData[{

Cell[BoxData[
 RowBox[{"xeq", "[", 
  RowBox[{"0.666", ",", "0.01", ",", "0.005"}], "]"}]], "Input",
 CellChangeTimes->{{3.8358489185079246`*^9, 3.8358489379804735`*^9}, 
   3.835849057740714*^9, {3.8358625706011333`*^9, 3.835862574167982*^9}, {
   3.835862774885047*^9, 3.835862801601343*^9}, {3.8417402758364754`*^9, 
   3.841740345892844*^9}, {3.841740690352811*^9, 3.8417406960950603`*^9}},
 CellLabel->"In[13]:=",ExpressionUUID->"648ac816-e59b-4d3b-bfc7-85833e553640"],

Cell[BoxData["0.001197604790419217`"], "Output",
 CellChangeTimes->{
  3.835848939427582*^9, {3.8358625758451242`*^9, 3.835862602340328*^9}, {
   3.8358627786886506`*^9, 3.8358628060695763`*^9}, 3.835932938614093*^9, 
   3.8360292110925064`*^9, 3.836297091138938*^9, 3.8369698601517844`*^9, 
   3.8399909451424007`*^9, 3.8400828755831523`*^9, 3.840091139118879*^9, 
   3.840091316308915*^9, 3.840093671257846*^9, 3.840093730778007*^9, 
   3.840093809732255*^9, 3.84009385955903*^9, 3.840095244113132*^9, 
   3.8400995837098413`*^9, 3.8401794552573776`*^9, 3.8402714962386017`*^9, 
   3.8407838545398617`*^9, 3.841286313359865*^9, 3.841290451703785*^9, 
   3.8417196352548885`*^9, {3.8417402775612454`*^9, 3.841740346310041*^9}, {
   3.8417406920908527`*^9, 3.8417406965786705`*^9}, 3.841985262301647*^9, 
   3.842067794455386*^9, 3.8437926962377057`*^9, 3.876754085660863*^9},
 CellLabel->"Out[13]=",ExpressionUUID->"501b5f3c-3ca2-4162-a257-837d90390604"]
}, Open  ]],

Cell["Conditions for the existence of an internal equilibrium", "Text",
 CellChangeTimes->{{3.8412863244198837`*^9, 
  3.841286344588492*^9}},ExpressionUUID->"37bfd7a9-0293-4c50-aba4-\
b0c1ab6844a8"],

Cell[CellGroupData[{

Cell[BoxData[
 RowBox[{"FullSimplify", "[", 
  RowBox[{
   RowBox[{"Reduce", "[", 
    RowBox[{"0", "\[LessEqual]", 
     RowBox[{"xeq", "[", 
      RowBox[{"F", ",", "su", ",", "s"}], "]"}], "\[LessEqual]", "1"}], "]"}],
    ",", "Asp"}], "]"}]], "Input",
 CellChangeTimes->{{3.8202045222458687`*^9, 3.820204549212265*^9}, {
  3.820204582209852*^9, 3.820204599139667*^9}, {3.820204677474783*^9, 
  3.820204679745859*^9}, {3.876754088292081*^9, 3.876754088651054*^9}},
 CellLabel->"In[14]:=",ExpressionUUID->"e12ef34a-9722-4a7f-bad5-d4a62857fe0b"],

Cell[BoxData[
 RowBox[{
  RowBox[{"(", 
   RowBox[{
    RowBox[{"su", "\[Equal]", "0"}], "&&", 
    RowBox[{"s", ">", "0"}], "&&", 
    RowBox[{"F", "\[LessEqual]", "0"}]}], ")"}], "||", 
  RowBox[{"(", 
   RowBox[{
    RowBox[{"su", ">", "0"}], "&&", 
    RowBox[{"(", 
     RowBox[{
      RowBox[{"(", 
       RowBox[{
        RowBox[{"s", "\[Equal]", "0"}], "&&", 
        RowBox[{"F", "<", "1"}]}], ")"}], "||", 
      RowBox[{"(", 
       RowBox[{
        RowBox[{"s", ">", "0"}], "&&", 
        RowBox[{"(", 
         RowBox[{
          RowBox[{"F", "\[LessEqual]", 
           FractionBox["su", 
            RowBox[{"s", "+", "su"}]]}], "||", 
          RowBox[{"F", "\[GreaterEqual]", 
           RowBox[{"1", "+", 
            FractionBox["s", "su"]}]}]}], ")"}]}], ")"}]}], ")"}]}], 
   ")"}]}]], "Output",
 CellChangeTimes->{{3.8202045398470488`*^9, 3.820204599989148*^9}, {
   3.820204635118836*^9, 3.820204649951991*^9}, 3.820204680208128*^9, 
   3.820227422064418*^9, 3.820296475799472*^9, 3.820316370954689*^9, 
   3.822400866691086*^9, 3.82241251841829*^9, 3.822478187708428*^9, 
   3.8356960270866027`*^9, 3.835762995170625*^9, 3.8358462860799856`*^9, 
   3.8358626143361683`*^9, 3.835862727773935*^9, 3.835932939785926*^9, 
   3.8360292120302196`*^9, 3.836297092141737*^9, 3.8369698610024586`*^9, 
   3.8399909460193977`*^9, 3.8400828764250584`*^9, 3.840091139870076*^9, 
   3.840091316766577*^9, 3.840093672129429*^9, 3.840093731163189*^9, 
   3.8400938101334667`*^9, 3.84009385996039*^9, 3.8400952448305387`*^9, 
   3.840099584105912*^9, 3.840179456143999*^9, 3.8402714970952177`*^9, 
   3.8407838558029385`*^9, 3.8412863214891987`*^9, 3.841290452590579*^9, 
   3.8417196363418446`*^9, 3.841985263458294*^9, 3.8420677963713937`*^9, 
   3.8437926973961267`*^9, 3.876754090968998*^9},
 CellLabel->"Out[14]=",ExpressionUUID->"ec31a363-d558-41d4-a51b-95b1337492e5"]
}, Open  ]],

Cell["\<\
We can deduce a limit value for F above which there is no internal \
equilibrium (so selection is only directional). Note that for s = 0 \
(symmetrical underdominance), the selection is never directional.\
\>", "Text",
 CellChangeTimes->{{3.841286353107936*^9, 3.8412863872678747`*^9}, {
  3.841286417358172*^9, 
  3.8412864180223618`*^9}},ExpressionUUID->"eed6a79b-8fdd-4b8b-9da9-\
91bdf2371c3f"],

Cell[BoxData[
 RowBox[{
  RowBox[{
   RowBox[{"Flimit", "[", 
    RowBox[{"su_", ",", "s_"}], "]"}], "=", 
   RowBox[{"su", " ", "/", 
    RowBox[{"(", 
     RowBox[{"s", "+", "su"}], ")"}]}]}], ";"}]], "Input",
 CellChangeTimes->{{3.835850853248878*^9, 3.835850951441249*^9}, 
   3.8358628322247124`*^9, 3.8412863501427298`*^9, {3.8417404536526237`*^9, 
   3.8417404720569024`*^9}, 3.841740624609863*^9, {3.87675409571655*^9, 
   3.876754100869076*^9}},
 CellLabel->"In[15]:=",ExpressionUUID->"59ce4e45-b983-4082-a0a2-7626d5685f86"],

Cell[CellGroupData[{

Cell[BoxData[
 RowBox[{"Flimit", "[", 
  RowBox[{"0.01", ",", "0.005"}], "]"}]], "Input",
 CellChangeTimes->{{3.8358509576056476`*^9, 3.8358509699242363`*^9}, 
   3.8399909526763606`*^9, {3.841740127937812*^9, 3.841740128304243*^9}, {
   3.841740330188672*^9, 3.841740333498969*^9}},
 CellLabel->"In[16]:=",ExpressionUUID->"38627a81-128e-42a8-b512-e2d81cdb064a"],

Cell[BoxData["0.6666666666666667`"], "Output",
 CellChangeTimes->{
  3.8358509713155627`*^9, 3.8358628363669224`*^9, 3.8359329399684315`*^9, 
   3.83602921227204*^9, 3.8362970922842207`*^9, 3.8369698611404724`*^9, {
   3.839990946206497*^9, 3.839990976121436*^9}, 3.8400828765335627`*^9, 
   3.840091140122113*^9, 3.8400913168245583`*^9, 3.8400936722140665`*^9, 
   3.8400937312322693`*^9, 3.8400938101959343`*^9, 3.8400938600137396`*^9, 
   3.8400952448928633`*^9, 3.840099584173925*^9, 3.8401794563445854`*^9, 
   3.8402714972609463`*^9, 3.8407838560709276`*^9, 3.841286396911921*^9, 
   3.8412904527064557`*^9, 3.841719636442086*^9, 3.841740129609687*^9, 
   3.8417403344391875`*^9, {3.8417404586600075`*^9, 3.8417404762135468`*^9}, 
   3.841740630687294*^9, 3.841985263627575*^9, 3.842067796511402*^9, 
   3.8437926974941273`*^9, 3.876754102337946*^9},
 CellLabel->"Out[16]=",ExpressionUUID->"4d3ca1ad-41ae-489b-8645-b762ad0080a3"]
}, Open  ]],

Cell["\<\
 When F=Flimit, it is equivalent to selection for a recessive advantageous \
allele:\
\>", "Text",
 CellChangeTimes->{{3.820204687620894*^9, 3.82020475380424*^9}, {
   3.820204998742764*^9, 3.820205003520088*^9}, 3.820205033534952*^9, 
   3.835847282778512*^9, 3.8358473498246503`*^9, 3.8358473897385254`*^9, {
   3.841286404691543*^9, 
   3.841286433485396*^9}},ExpressionUUID->"c276545f-a438-4ab5-8149-\
2a0cb185713e"],

Cell[CellGroupData[{

Cell[BoxData[
 RowBox[{"Simplify", "[", 
  RowBox[{"\[CapitalDelta]x", "[", 
   RowBox[{
    FractionBox["su", 
     RowBox[{"s", "+", " ", "su"}]], ",", "su", ",", "s", ",", "x"}], "]"}], 
  "]"}]], "Input",
 CellChangeTimes->{{3.820205007651107*^9, 3.820205027967794*^9}, 
   3.841286402612556*^9, {3.841286437205656*^9, 3.84128644164642*^9}, {
   3.876754104975161*^9, 3.876754112185707*^9}},
 CellLabel->"In[17]:=",ExpressionUUID->"41ac922c-8303-4623-81e0-d7afb5130ffc"],

Cell[BoxData[
 RowBox[{"-", 
  FractionBox[
   RowBox[{"s", " ", 
    RowBox[{"(", 
     RowBox[{"s", "+", 
      RowBox[{"2", " ", "su"}]}], ")"}], " ", 
    RowBox[{"(", 
     RowBox[{
      RowBox[{"-", "1"}], "+", "x"}], ")"}], " ", 
    SuperscriptBox["x", "2"]}], 
   RowBox[{"s", "+", "su"}]]}]], "Output",
 CellChangeTimes->{
  3.820205028585836*^9, 3.820227422116685*^9, 3.820316371016452*^9, 
   3.8224008667386436`*^9, 3.822412518456245*^9, 3.822478187757359*^9, 
   3.835696030296279*^9, 3.8357629970679426`*^9, 3.835846287416634*^9, 
   3.8358629115113773`*^9, 3.8359329400452557`*^9, 3.836029212350544*^9, 
   3.83629709237973*^9, 3.8369698611880255`*^9, 3.839990946259946*^9, 
   3.8400828765955834`*^9, 3.840091140203076*^9, 3.8400913168672247`*^9, 
   3.840093672260942*^9, 3.840093731294745*^9, 3.8400938102337084`*^9, 
   3.84009386007624*^9, 3.8400952449306593`*^9, 3.840099584232069*^9, 
   3.8401794564448986`*^9, 3.840271497361539*^9, 3.840783856125955*^9, {
   3.8412864378602543`*^9, 3.841286442660952*^9}, 3.841290452744252*^9, 
   3.84171963649543*^9, 3.84198526369012*^9, 3.842067796585398*^9, 
   3.8437926975391555`*^9, 3.876754112799285*^9},
 CellLabel->"Out[17]=",ExpressionUUID->"c1bddb21-6fe6-40f4-90b7-5ea7a4bfcf79"]
}, Open  ]],

Cell[TextData[StyleBox["Examples",
 FontWeight->"Bold"]], "Text",
 CellChangeTimes->{{3.820204757494072*^9, 3.8202047585290413`*^9}, {
  3.8356959508074417`*^9, 
  3.835695955700123*^9}},ExpressionUUID->"bfd8b397-84ee-4672-b769-\
f22f787a1658"],

Cell[CellGroupData[{

Cell[BoxData[
 RowBox[{"Plot", "[", 
  RowBox[{
   RowBox[{"{", 
    RowBox[{
     RowBox[{"\[CapitalDelta]x", "[", 
      RowBox[{"0", ",", "0.1", ",", "0", ",", "x"}], "]"}], ",", 
     RowBox[{"\[CapitalDelta]x", "[", 
      RowBox[{"0.5", ",", "0.1", ",", "0", ",", "x"}], "]"}], ",", 
     RowBox[{"\[CapitalDelta]x", "[", 
      RowBox[{"0.9", ",", "0.1", ",", "0", ",", "x"}], "]"}]}], "}"}], ",", 
   RowBox[{"{", 
    RowBox[{"x", ",", "0", ",", "1"}], "}"}], ",", 
   RowBox[{"AxesLabel", "\[Rule]", 
    RowBox[{"{", 
     RowBox[{"\"\<x\>\"", ",", "\"\<\[CapitalDelta]x\>\""}], "}"}]}], ",", 
   RowBox[{"PlotLabel", "\[Rule]", "\"\<Symmetrical underdominance\>\""}]}], 
  "]"}]], "Input",
 CellChangeTimes->{{3.8087104509020653`*^9, 3.808710494303647*^9}, {
  3.8091680223246107`*^9, 3.809168027779088*^9}, {3.8202047743924723`*^9, 
  3.820204807174755*^9}, {3.820204875441629*^9, 3.820204934423211*^9}, {
  3.8356960007529416`*^9, 3.8356960026512156`*^9}, {3.8356960376204967`*^9, 
  3.835696039878316*^9}, {3.8399911115134974`*^9, 3.839991115152289*^9}},
 CellLabel->"In[18]:=",ExpressionUUID->"4d6ead68-586b-4679-8b7d-9d362870d1df"],

Cell[BoxData[
 GraphicsBox[{{{}, {}, 
    TagBox[
     {RGBColor[0.368417, 0.506779, 0.709798], AbsoluteThickness[1.6], Opacity[
      1.], LineBox[CompressedData["
1:eJwV2Xk4VG8bB3BS8aOIZI0iSspSyZa6bSEqS0Ql2cmSbGU3MycqS0lSyRYS
soVKtkf2fS07ZZ9hNKEUqd7n/Wuuz3XONfMs9/09z7lGzNbDxGEDExNTCzMT
0/8/9R2o3dU0sxMVe0tt22+LVW3UErr+WVABjno0KtO2MaEjKU8SiwW1IbfX
WerPlm3IoL2/KEnQFASt4zsvbtqNzO1/VsYK2kPj9yvmLnQ5NCp3Wyta0Acm
R9r38BYCSt1hGB4heAsybbv3bFU2RGS24n13BeNgv9h6uaO+FbK48Lzg22IG
vL3sELpEcUcc/8iWuqIF0DN19BdfhA96ctXc6qBOAXiysV/bkuKDJD4etOa+
VgAB2mUt34t90InsfrvhygKY5l/XSB71Qe+z49+8ky2Edzm7r5rK+6KFc/QK
g45C4PBtTjPs9UVmWY9bvbcWwaSmP3ss100kafyVWhtZAk4rZyeabPyRUKiu
qtPzEliOEuDi8PVH2/JSI9nflUD4o8fkE3f80RrbOVnjiRIgaz3S8s/3R13V
77zHlN+A2IaceyfW/FGAPPnvr+k3YHtr2xD7/QDUwcXLK6v+DkyuR29BeYHo
ZocKPPn+HlxIknxq1cGIU/bNdDNbGbCrb+0d7ghGGdHyUb93loGo+BUbj9Fg
1H1636DVyTJIap/97bkWjA608npLxpcBm6aQ2/SREPS5kZFZpFQOtFQPs9sZ
IUj3wwvO9oAKmFVRk2sKCkVju8Xe/L1XAc/1OBtm7oYiH1LiJfn0ChjwDwlc
jQ9Fz+Fh1sPWCmis/WzwuzAU/a4kaV7cWQmlvkcark+FooKySzdmKytBMLs+
OVaChPhLuMeYmRGc9ZONnrhFQpZRv02n+BC0KWe8ORxJQmn2060NBxE82v6Q
O+gBCR3c8f59pAUCrtNMLmtJJKR5w/rRjkIELEf5ml68JSHFRPPMOLlqsD8l
/KB0hoRsrDIvZ41VQ0zM9I5BDTK6pS/89CmtGv51sr400SWjTMWYjxHfq4G3
pS6x/jQZ0TkDDNzZP4CO+JGKx+ZkdAOdUTms+AFYOsd+0N3IKGr3D96K6A9A
CrqcaxlPRm8ntNo61WqAeuzc9KUpMurTIy9G69aAs9xrQwaVjFbyq/hOm9SA
1MVdkUELZKQUqGLT5FQDf7avB9xaIaPS7XIr1bE1IGbo4KTPRkHvtYV2F1Fr
QDXOubRAmoIqMr95x8XVgso4cpxzoaCRLbJPTVJqIXtrfW3ZNQpa93Kt2pZT
C1sdLXaHeVHQcZhhi0a1cOrC6ihrAAVV9Q8nhc3VQlFoz8P6OxSE2Bobb6jX
weHgc3J7XlBQjUuS8AV6HXjViBh7DlJQMc3V1WqlDp7q+JUajlBQhrNquR1T
PfxtN+Xa/5mCwhz7L17jrYe3tgYxbVMUpGfLnUCo1YPKf0eY+hkU1HkhTCA/
qh4qfblS1zYSqHrgnHNxfD28L2ePvsNKoEJz8dLS1HpAPxyCuNkJFGuGzGtL
6oG/ZtmRl4tA541X4wdG6sFezDNqTIBAI3ruO1hkGiBekk8s7ACB2huPObAp
NYCQ6oMPtTIEqtJhf7NVowG8j+jf/CNHoBTtl6YCZg3QaySzz1aBQLbq4w9l
ghug8lnF+29qBKIqmfFYtDeAWpJ40Z4zBBp8u8f2cn8D/IlaP8JrSKCWo0uv
bccbwMpkafSfEYFeHblv7P6jAeSGqPlNpgS6JtccQxFpBJLWZsfdlgT6sfc4
V557Iyy9lDxEu0qgExOajRF+jRB46zSjwJVA4Ul6oc5EI+yzG+D2dCcQH68p
Y8/TRtArE4+YuE4gRWbXzoS6RjjZn+BJuUmgkIrrt/06G+FW24bgnf4Earh5
A84PNcKLub5fhQEEMv9KLuD+1giLCo26zcEE8ht+cv+OcBMY/jfu9o7A6x2f
rOu4twn0ztRKSoYRiM0k45/WoSaY+iJwKTqcQE+bCjz+6TSBU4SYxpm7BCp7
02B4w6sJ1L5+kIi8R6D1+9+57JubQEmR9RnTEwJpG6w1anxsgjfv73byPSVQ
1GYm0q7PTWA+FP1kXwKBRII5vg19bwKXcNGvyol4/i7iXca7m8HjQUC3UCqe
v6TUHbkDzfBu056Pm54TqOOLjPpWxWaYPm56cx7bylylsMmgGYyjTV9kphMo
VNsoBm42A0/hdPNIJoGa/pnpiVCaQdpgYS3xJYG2lV9i+h3VDLSuWwPmWQRK
PeR0/W1aM7yXc0qpzMb7S3eTistrhsCe4kjnHALJZ3l98SxtBu3lh9Kcr/D6
iIYYyXQ0g4EmT/ipXLw+QwQbx2AzKKsWnfyMbfTobjV1shnuadEqPfIINM7x
SD5jtRk6RHaPkfIJJN2YQCVvbIGrpWJ3mQsI5EVJTb3C1QJtPyuXgrA3rL7a
JizZArq/mlntCwkk3K65DHItcBJESpuwFZ4PfrJXaYGPdVsGpV4TyOEU67P8
My1Aln7hOYwdIpIc3GveAjwXq+dliggUv6hg/cumBXY4WQ4HYjc9tZXUvNEC
xqW/d7EX4/G5r7I6kVrgt4HnTX3sNY2YuciIFli9dPpUOPZ2vn3thXEtwLKt
Ib4S++BcZcGn5Bbovs9v8w37ZJVp7FpWC+xkCcgWLcH7ETvvs6u4BRIf7PXU
w77hSDHXrmwBdrvz792x76sKql5tbAHRFE3iHnYWZ+HOe90tEOMu0ZWDXT2h
869ouAWEVhSe15T8v79Gx/unW8DbOu/nJ+ylCJ+6dUYLmH5s+DiFzXGF46XY
Wgv4+JepMLAljqTd1dnYCvduftj3A/s4q4qbK2crXFjhTV3BPj/ceTZGAF8X
+Zq+jO1R4HjojXgrTPKGK9Cx7xB/tg8dbAW+jXznvmCnmset/FVshSGefqYu
7PcHDgzu0WgFmvMGKMfu+fehXM+gFdZlujnTsOd6LZLdzVqh7W6Q5y1sliwG
KfZKK2zLOO5si70zKNzu3dVWIGec+X4M+6iRiM6IdysMFE3zcWOflSiRYg5p
hdaVE93jeH0df+lz7L3TCvxPYiXysUPbxhf0Y1vBq0qQ5wb2k1S/Lo/EVnj4
YOszFexCH67iuMxWUFB5Wf0L7/fEzuN+Y2X4+zMKZ65i//7We5GlvhX0S2Np
wti89S7HpTpbQRT+RTfj+tFxf7LBa7IVOk5aVvNjX9GQm45faAWhHcioFNef
346GxvKfrZC1EnPbFDu7cjlq05Y28LzvuBCK67fmQYSHNF8biMSPiHJhDzmI
mRjuboOFM5m/n+L638JpyP9UoQ3GPAQr0nB/XLfKeX7wchvIfaoKIOH+untY
45axUxvIV/LsX8D9l7Z5wPGGZxsIxBFRZti9+ZsOVoe1ASUv9aYg7lfFf9Zv
z+W3wdIMG/M13O+nz1RTTpa2gSb3Uf6KFwSye7bLUKmmDTZqF/Btxo5RGpsV
6muDlJn9fdE4L2gelwQn/rQBv1DwTTecN0xVZdO9rO3ATLH69TQF5+0WoaJ6
7nZoUWlwrU0mkGbWgH62ZDu8rqiTZU8iUOIXs6DrZ9qh5r/ak04434pk3+jZ
mrdD8pxwoA/Ov6Yg3h2mNu1Qa3skN/gxznuB3jwl33ZIVVPdfOsR3m9jo89/
E7Fj6O+tHxCIuUZfM5reDpZ3OcQv3SGQwLYcztCVdhDkTEiSuk0gWav/hq8z
dcBKqfm+JZzPF9cavU15O6AuY/2qP87vksMnXwirdUBGx6E2ixBcP+nAlhPZ
AWLHPDdbehOo7ZZCR4N0J3h9p9gFXSSQKlfrhgdHOyFwfL9wtgXux6c2SpfU
O2HxU/SF7vMEIvLvpTLMOkFb7fp13nP4/gGqlwC5E9Y7++QcDPD9B5L4Xfo7
YSKFduLwMbw+NErhZs0u4NUSot/iJ5C/bEeLq24X2HDcMZPcgevTW3C663QX
vN3e4fOBh0CifwsEn5l3QYxBwxB9K4FWeUYpcu5dcHt/ivs2/PwvVFMys3jS
BRnSr39F4vPBrpj51eyvXXA4XX/JqhafT2xCs4uWu2B6glKaU01BVke2Xyj/
1QXqntHzS5UUlNinWtq2oRvMeSYS/UopSEAk4gaDrxssYjadvZBHQTw5UssK
0A2bO/lWrsdT0KY6Bzq63w2Bi24VzI4UNP/z89gn+R5QSVYToq/h85rT/Rp9
xR7IlWfp5PpJRqT+E5noWA/c0Q3LkVsmI753Se7ZOj1gUtQ7bDdPxufLS+tB
lj3A0AeT5GEySvjeJyhxpweu/A2dtCwnI73FdlOvzz3wTFRYg8OPjDLmyls4
7/WCT5OZAgWfP689Ntzj8rAXamanV7vHSUhJezKw/kkvLPt1O4mOklBLErtM
UHovnE0J0czrJaFFowv3aaW9IFMdIZxeTUIn3q2cq5vshWYf5ZRvT0lokDg0
6q/yEabLLrKI6JMQp8hLxtTURwiJCp/i1wxFUVffOKZK9IHy1b73GVFBaEX9
1ZRzaD9cn/4vxu6UP/I5XFfCVzsAV7OTxVZXfdHn/LrIbrEh2MzmYGQh6YV+
u3x8tj9gGD4eje0Rs3JDBzRY/zqWj0Dn2w8+tkX2SDdNzOk1/xisvIo7ssvU
At0UuSI+bvkZ5i7bCB47q44O0s04+s98Ad8wG8dvuwC2c31jq1v7ApECl0oj
flvARvSsYE/iOBjbBbqtOtiDq0L54H8GE3D1RXEyQm7w6pRtatXKBJxtOR1x
3tgLfswLbZuJn4RpVYXkX12+8OacLkuc9hTszb02/svKH0L1wlJKZqbgfI1N
bKJbEIiN6g+kh03DUXYpyUyxUFBVuhUneHgG1pMqr/kMkaDPVlAxSWEGFgaY
t38ZI4H3vfz+3Uoz8I19T4PeJAlypweEpNRmILpZyZSbTgLROJnnijozUD+j
/zXkDwk2LPblnbs4AwJnBblad5GhNWd/YzRlBlqV7F+J2pLBua/KmTtsBlzl
eEf2O5Jh4wZT9ke3Z0C0OejHIRcynLgQciYxagZ2WBSPKnuRoZC1tzcnfga+
CJ63FaOQIc4+6EtjzgzMD3ofsnxOBkvRzlXm3hkwLha5f32UDJyCXm/KP82A
REXupP04GT5s3+HpOzADy8UOV82mybD3v0tU6ugMcN3S3HBggQyM5Zm+TuoM
WMntgax1MlCa/xYn/Z2Bd2uWD2hCFMjykb2mIj0LuS/jVoJMKXDRo3v/8sFZ
oHAohX43p8BWF5/pXLlZ+L7myuZ8iQJeV8osdx+dhRMxAXxathQ4pq9jwKo+
CwEimStNHhTo2GUl9ckM38++3ZsnggI/WqInrpNnwdh3b/mDcgqMcHxyXidm
IZLp2VXTKgrUnN7JuB2Orwe6em7/QIGYjpzfyZGzEAOyd8IbKCDd08jb/mgW
ZFiSCtS7KWA1yKy7P2cW9gfIdbPMUKBh1vfVeM8sbNLIelexhYBcqcpD7p9m
obLO9iAbFwEPr24s/dU/CzeVaT2G3ARYz8fWcY3OwhrDqbB3BwFrXwtGj8/O
QnbKvYg8UQLkVmhcCb9n4cfGB5lZcgQ82WjlYyJBhY3Mc5+KzxLw147/aPde
Kry7WLU9wIgA+9quH4b7qUB+JUeomRAgT9G6eUaWCuWH1ZfemBHQ9E8qQE+Z
CkND/t8CLAn4ubYceuI0FSqzzZ1PXyXA8mKeeuVZKtwjyyh8ciGg5r0js5ox
FeRM1kUvuhFwz2+QonKeCjA2fNrCg4C9K1VhCtZUyMxgoUn6EnB+8W6ktA8V
7m74K7KJRECFkdbp7BtUWPN+dMaQTIB44foWKX8qLHwm331EIeDrNY97kiFU
aHlZKMYXRkAY3fTB7jtUsF1rKJq9S8CcAadJSgS+X9NJgieSAKNXjTyi0VQY
DGd/qhxFwE4X1TjhWCooM78O979HQMnsrsd8iVSQrB0zaY0lQEh30PxRMhVy
aT/LPz0kgJQZK8D7nArXttSIjsQRcNphUwJ3JhU4davbRuIJmJqYS9xSiMfz
sD47L4GA7WNv0jbUUUE3/bdt1HM8/y3Bwe8aqBCYmF7umEYA+zFtC7dmKjxs
YNFUSydgw5OerX0dVJCVWOseyCBgyZjhlz1IBVFtkU/9Lwm4Rnp7zmqECtEs
056RWXh++cGy2z9TwXg8VF41m4Bxji1TQVNUSLymtvVuDgFd9VKGRgwqHOSS
E6bn4vF+Z+zftESFy0xfE/3y8H6Kv9tY9p0KZn8SFJjyCUChJ8v2rFHh/IO2
FKYCAlTztzwaWKfC+0nz6/7Yb0d6PaL/USG5dMxoATtfxVby50YaJFvTjzUU
EiDtvJ8pl5UGfAx/rQOvCciM/zZkzU6DhhvbzCKxxevfvdmxlQZWZkc8ZrCT
lkNiWrhocJfqEKNWRICAuI5rKA8NfkQfeBeNHWe0VUdhBw3Op7NODGJH5T37
nSREg6S4bSfsiglgG7HtMxGhwcQBbbdU7Fvs0q9Zd9OgM/vZkwFsJpXFyApx
PB63hA8cJQQEOpU6ekrSwLqrdloFe+VRqMZeKRpYKjxjscP2qtPZOSxNg4of
6YK3sb8ubf15X4YG0l42ezOxXcQ+dWvL4/GwmktVY88YJuauHqYBnYdNFL8P
gG2I3e38o3h8Sz83TWOP5Urb2inTQGBjzhh+H4ALw4tqAsdosPHF80z8PgAf
/3vP334cj++IrSV+HwAjZdISWZ0G6xwefxex2xx12xW18HijDSKp2HqPOLPm
T9JgiTeQeQi7rvYTJVUPX2ciX2nAVl9KvGxmQAOLvC/pedgVu+2V2c/SIMpf
pP0+tpLhge3IiAZpNWWDbthFwUsL3udocHbmWJM2tmzu+yap8zQATYnH/Ng5
Q6T0UQsaiCr81J7G67n3P72Q2Et4foLKXXnYaUpcF3StaOBs5KLkiS3q2Hdk
3ZoGsorc/nLYCXFJnK/taJAiVfiQivePr9ae5uBIA/uwlrBE7NjFA3VCV2kg
nzN5xgCbc/dycqcrDQq+h8x9x/WxKZhsquJJA7LnqWfK2CWL9FXkTYMtvIfS
BnG92TtapOjcoIFOmtSeG9h1hnJz5wJxPZV73nuO69OnLuH+UDAN/Owsbshj
S6hsPmpDosGIvH9vGa73W+KjodfCaNDt+5D6AfeDwmM9yR+3aXCSXTz5BPYU
R0lLYAQNfv3hrXuL+0f7R8SOu/dxvamZWD59RcDGJuVX6U9poJdnnLgP91+J
WoaRdCKef5d0cSjuT/vXXCuFyTSYrq+Q78X9W5cwo16VjvfD7uglt0wCCPe4
voE8Gqispxo44f4/PPEv8EohDUT0nW8k4HyYOO8qNlNEA9sxtb9NOD801TXd
lt/RYGi78m6BVJwX278xc9bQYFUnOTIkEe/n7Usv4+rw+lr+DIp6hutxveG0
cCMNag4UfXiE86hmOumxVBsNdh2+qZ7whABKqYGMVh/+Pk/HRRecZ8xWLy38
5migYMPHI43zsrCH5+9fOq6P4eAsOs5Ta92Q9DAGDUJWGCE5dwioljf7Gvud
BjOnRGf5w3E+srDcyvtLA7PVFsp7nN9M2VYFEzxzECf6fIAP53sDvf9ayo45
+BFvWejqjftZ3ljWUmAODiaeGy3zJIC/VCvvk8gcSIi3y+tdw/XYKPWqSWoO
HjCGY0Wd8PNleikz/8QcMB/onys1x3my383RVWMOBJ1LLhfh5xPVbVpSSnsO
joTLb808R4D39/6M56fm4I7qmHCQIQERLJVpcaZzwDj/p21Ch4D3YreTA1zm
wHG1VPKpAgEhDkxWSu5zoHxiIfvoYbzf2f4i3z3mQL10j0kbfn52ybsluvvO
wdru62xUafx7YJxgTZoDryc+4wO7cX1bCcfrxM+BWFkCPZkD50lCQTRPzRxE
J3WlvR6hwLv1hNs1dXOQS/5tnjxIgXWrcLJX4xxMicwrhfVR4Paey749bXMQ
OHXSS6OLAom57Jdj++dgwntflnctBeqrHA7yLMyByuydnsosCghMCrdyC8yD
RojS4tg1Clw+yVr/QWgeUO3KQU5XCqS9XKryFJmH0m/T9kpOFDjo1lzULT4P
7E7k2ptXKKDx40bCA5l5SLw3x1NoSAEX1p6r3FrzcHaHT8kfWQpUHrjDxn1t
Hliu9HVvoJFB8SN/e+z1eciaVMitnMLnvaCXD3i950HdT1Hc+wsZ0tobhAT8
5iF9wHmkvZ8Mdzw2yeyizMPpbB9nzQYymBRTjGXi58F8T0Df3jQyzKoGJ5yq
mocfms11H83IYD255Upr9TyoGvk2fzEiw1Bk4p4ztfMw/fK71qwBGdpGynON
muah7njxo0kNMhSFrFWZ98xDiaJQ5FMZMgTV3Jx0mJmH8JUvJassZODW9zpI
4aRD8Y2xKkouCVI/cHGoctNhn1UjzTqTBPIqebTF7XSIvfjBXjmVBGelqJk2
gnSI55nQ7n1IgojNVmIaEnTgZM4mSgNIsLH2FB+TKh2yp79kgy4JVo6JMYU4
0KEz4LCw29tQGJHp6vWvoEPNqSv5oyPBkDLPHcyC6OB+pif7aEcw2Gaf2xv9
gQ5WyhJmZBQMNIl+v9QGOnx0j3+9/DwYVoTHRBq76HD4N9dxbcdg4GanO/FO
00G7WsE/lh4EOjOs6/lbF8B6VeZyDyMQCpNBYspqAWTP7Ys83+UPywHLrDY2
C3B4dHzxS5U/KJq/nB+1W4Bufl+6VZ4/lHNxFfc7L0C9J/Xh0Qh/aCCNabR6
LQA56LzrGS1/GLYNvlIUvgBxnF8VJYv9YPO+8gRS/gLMyqzvcLh7Ey4XKHKL
/F2ApNSdzzK4fIEU9pw8kvMVArva2lx+uUMeVeQZ52kGVD78etG91xruJIVZ
j51lwPqG13JZcdZgb7IgmW/MgM97St5WmVnDzoqKwjPmDGg7/pz8J/8KRNy/
1BBly4AVutWOuKLL4Kz4dJHdnwGuwoMnuHIvgPgtXj3WTAaoUHXUvzgZw1/l
oK39WQxgFQ9Mlxo3gsGFyZ7MVww4w+RdvfeiEcSYF1/Wec2AA5Ovpm7Hn4V/
0ibeYRUMmFDfRGY21YeR7vvJLL0MaJiPfvutSANKw3/a9X5igFPHsMLBRHWI
O3Zlf/oAA1p9Zn6m/Qdg8EK2RHOMAQdDkpdfZ6lCmV97M5nGgOhPn2NfDxyC
eJmj943pDJDe9ysqREsOPCcSTcUYDJg1GP5wvFcapE67fa7+zoBfzZO0F/Ni
+Bz+MSPmJwOu3DblSqQKwZc3x1ys1xjwUr88Rv4HN1S4pMvJ/2GAzbrKJu41
Zni8i+PHv38MoLK1/v//yBP/A6q+faI=
       "]]},
     Annotation[#, "Charting`Private`Tag$4421#1"]& ], 
    TagBox[
     {RGBColor[0.880722, 0.611041, 0.142051], AbsoluteThickness[1.6], Opacity[
      1.], LineBox[CompressedData["
1:eJwV2Xk8VN8bB3BS8aXImiVClJSlki31CCEqe1ok+77MzNVCIqLFUpJUskZC
tlDJduy7bGUplH0uowmlkvQ7v7/m9X7dO3fuPed5Pvec10g5+Jo7r2FhYWll
ZWH5/6eRM727mrQ6VLm91KHjJm/VWl1RymcRFVD1bVInN32r2pfyKLFYRA9y
e93k/m5gQcYd/UVJIpYgYhffeWbdJmTt9LMyVsQJmr+ft/ZgbEXDSjd1o0X8
YGyoY5tAoRJKFTS5ESESBpkO3ds2qgMK4SjecVskDnZKrZS7GJ1Ap06nFXyb
z4BX55yDF0LPIa5/ITYGEgXQM7H/l1CEE3rkbm27W78AqBycPhtSnJDM+912
vD4FEKBX1vq92Akdyu53/FRZAFObVw4nDzuht9nxr94oFsKbHEl3S2VnNGfB
qDB+VwhcF1qemvQ6I6ush23ExiIY1/HnjOVxRbJmX+l1kSXgunRirNneHYkG
G2i6ppXAQpQwD9cFd7QpLzWS800JhD94GHLoljta5rBQNBsrgWu6D3T9891R
V/UbYkT9FUiuyblzaNkdBSiHrP6afAX2YZs+ct71QO94BAQUtd+ABSV6A8rz
RJfeacCj72/B45qskFa1N+JWfDXZwlEGnNobez+980YZ0cpRf7aUgYT0eXvf
YW/UfWzHoO2RMkjqmP5DXfZGu9oECNn4MuDQEfWa3OeDPjcxM4vUymE21dfq
ZoYPMqh5xt0RUAGkhpZSc6AvGpGUerV6pwLSDLkbp277Ir9riWeV0ytgwD/o
yu94X5QG97Put1VAU91n4z+FvuhP5TWdM1sqofTCvkbKhC8qKDt7cbqyEkSy
G5JjZShocwnvCCsrghOXFaPHwijIJuqP5YQQgnb1jFd7IynoqdNkW+NuBHH8
93kD71HQbsG3byNPIeA5xuKxnERBOhftHggWIlizX6j52WsKUk20zoxTqgan
o2L3SqcoyN4281zWSDXciZkUHDxMRWFGYo8fk9Ww2sn+3NyAijJVY95HfK8G
gdb6xIZjVMTgDjD25qyBI9L7Kh5aU9FFdFxjr2oNsHWO/GB4UVGU5A+Biuga
CA48l2sTT0Wvx3TbO7VqgX7AYvLsBBX1GYbMRxvUgpvSSxMmnYqW8quEjpnX
wo4zWyMD56hI7YqGfbNrLazyrwSELVFRKb/SUnVsLUiaOLsacdDQWz1RySJ6
LWjGuZUWyNNQReY3Ii6uDjRGkcuMBw0NbVB8bJ5SB9kbG+rKfGhoheZZtSmn
Dja4nJIMp9HQQZjiiEZ1YHj69zB7AA1V9X9KCp+pg8LgnvsNt2gIcTQ1XdSu
B5WrFkrbntFQrUeS2GlGPdBqxc2ogzRUTHp62i7Vw2P9y6UmQzSU4aZZ7sjS
AKsdljw7P9NQuEv/GR+BBihxMI5pn6AhQwfehOtaDaDx3z6WfiYNdZ4OF86P
aoDKCzypy2sJVD1g4VYc3wBvyzmjb7ETqNBaurQ0tQHQD+dAXk4CxVoh67qS
Bthcu+giwEOgk2a/4weGGsBJiho1IkygIUNvQTaFRnggKyQVvotAHU0HnDnU
GkFU815NnQKBqvQ5X2083AjEPqNLf5UIlKL33FLYqhH6TBV2OKgQyEF79L7C
1UaofFLx9psWgehqVnynOhpBK0m6aNtxAg2+3uZwrr8RVqNW9gmYEKh1/8JL
h9FGsDVfGP5nSqAX++6aef9oBOWP9PxmSwL5KLXEhIo34X5d7yJpQ6Af2w/y
5Hk3wcJz2T2kO4EOjek0RVxugithx5gFngS6kWQY7Ha9CXY4DvBSvQkkJGDJ
3Pa4CQzLpCPGKARSZfXsTKhvAr3+BGroJQIFVVBuXu5sgrD2NVe3+BOo8dJF
OPmxCZ7N9P0qDCCQ9deQAt5vTbCo0mTQcpVAlz89untLrBlM/xv1enMdj3d8
soHL9mYwPF4nKxtOIA7zjH+6e5ph4ovw2egbBHrcXOD7T78ZXCKkDh+/TaCy
V40mF2nNoPW1RibyDoFW7n7ncWppBjVV9icsjwikZ7zcdPh9M5S8vd0p9JhA
UetZrm393AxWH6Mf7UggkPhVrm8fvzeD2w2Jr+qJ+Pk9pLvMJFvA915At2gq
fn5ZuVtKu1rg9bpt79elEejdFwXtjaotMHnQ8tIstq21RmGzcQuYRVs+y0wn
ULCeaQxcagH+wsmWoUwCNf+zMhQPbQF547nlxOcE2lR+luVPVAuQXWED1lkE
St3jSnn9tAVKlVxTKrPx/DK85OLyWsC/pzjSLYdAylm0L9TSFjiyeF+e+wUe
H4kgU4V3LWCsw3fjaC4en4/XObgGW0BNs+jIZ2zTB7er6eMtEKVLVvrmEWiU
64Fyxu8WaBeXHLmWTyD5pgR6yNpWcC+Vus1aQCBaaGrqeZ5WaP9ZuRCIveb3
i01isq1g8KuF3amQQGIdOoug1Ar6IF7ajK2SNvjBSaMV3tdvGJR7SSDno+xP
8o+3Qoj8M+on7CDx5Ku91q3Ae6Z6VqGIQPHzKna/7FtB0NXm0xXs5scOsjoX
W8Gs9M9WzmJ8f96/2V2vtcKyMfWSEfby4ZiZyAjss8eO3sDmF9rRURjXCmyb
GuMrsXfPVBZ8SG6F7rub7b9hH6myjF3OagUxtoBsiRI8H7GzfluLWyHh3naq
IfZFl1BrvcpW4HQ8+dYb+66miKZ7UytIpOhcv4OdxV245U53K8R4y3TlYFeP
6f8r+oSvt6SSVlvy//4aHu2fbAXCLu/nB+yFCL/6FWYrWL5vfD+BzXWe67nU
Mj7uX6bBxJbZ9/S2/to2iL5Us+MH9kF2DS9P7jawXhJIXcI++anzRIxwG9wR
/5q+iO1b4LLnlXQbjAvcUGFg37r+l//j7jYQXCtk8QU71TpuaVW1DT7y9bN0
Yb/dtWtw2+E2IN3WQDl2z7+ackPjNlhR6OZ+ij3TeyrZ26oNWm8HUsOw2bKY
12LPt8GmjINuDthbAm84vnFvg5CM498PYO83FdcfItpgoGhSiBf7hEyJHGsQ
/v7Soe5RPL4uv4y4tt9qA+FHsTL52MHto3NGsW1AqxLhu4j9KPVyl29iG9y/
t/GJBnahH09xXGYb7NN4Xv0Lz/fYloOXR8rw9TMKp9yx/3zrPcPW0AZGpbGk
GLZAg8dBuc42kIB/0S24fvS9H62hjbfBuyM21Zuxzx9WmoyfawNRQWRaiuvv
smBjU/nPNshairlpiZ1duRi1bkM7+N51mQvG9Vt7L8JXXqgdxOOHJHiwPzpL
mZtItgPjeOafx7j+N3CbbH6s0g6ffUUqnuL+oNjmpO0+1w6KH6oCruH+ur33
cJiZK3Yl38453H9P1w+4XKS2g3Dc9Sgr7N78dburw9shLC/1kgjuV9V/dq8t
8tthfoqD1Qf3+7Hj1aFHSttBh3f/5opnBHJ8stVErbYd1ukVCK3HjlEbmRbt
a4eUqZ190TgvSN+zImN/20FI9OolL5w3LFVlk73sHcASavvrcQrO2w2iRQ28
HdCm0ehZl0wgnawBo2zZDnhZUa/ImUSgxC9WgZTjHVDzX90RV5xvRYqvDB2s
OyBlRuyKH86/5kABQUv7Dqhz2Jd79SHOe+HePLULHZCqpbk+7AGebzPTz6uJ
HZAWw3hrd49ArLVGOtGMDjhzm0v67C0CCW/K4Q5e6gBR7oQkuZsEUrT97xOF
5R0slVrvWMD5fGa5ibAUeAd1GSvu/ji/S/YeeSam9Q4y3u1pPxWE6ycdOHIi
34HUAep6G4JA7WEq7xrlO4H2PdQx8AyBNHna1tzb3wn+ozvFsk/hfnxsr3ZW
uxPmP0Sf7j5JoOv5d1KZVp2gr0WhCFjg8wfoNOGQTljp7FNyNsbn70ra7NHf
CWMp5KG9B/D4kKGF63W6QFBXlBG2mUD+iu9aPQ26wI7rlpWsIK5PQmSy61gX
vOZ/51fDRyCJ1QKRJ9ZdEGPc+JGxkUC/+YZDlby74ObOFO9N+P1fqKVmdepR
F2TIv/wVidcHW2Nmf2d/7YK96UYLtnV4fWIfnF202AWTY6GlOdU0ZLuP/3T5
ry7QpkbPLlTSUGKfZmn7mm6w5htLvFxKQ8LiEReZQt1wKmbdidN5NMSXI7eo
At3A3im0RImnoXX1zgx0txsC5r0qWF1oaPbn55EPyj2gnqwlyljG6zXXu7VG
qj2Qq8zWyfOTiq71H8pEB3rgpkF4jtIiFQm9SfLO1u8Bi6LeT46zVLy+PLsS
aNMDX43APPkTFSV87xORudUD51eDx23KqchwvsOS9rkHnkiIHea6TEUZM+Wt
3Hd6wa/ZSiUUrz99Hpps87jfC7XTk7+7RylITW/8SsOjXpi/3O0qMUxBrUmc
CoHpvXAiJUgnr5eC5k1P3yVLe2F3dYRYejUFHXqzZFE/3gtNfuop3x5T0OD1
PcP+Gu9hvOwMm7gRBXGLP2dOTLyHoKgbE5t1fFGU+yuXVJk+UHHve5sR5YWW
tF9MuAX3g9fkfzGOR92R3976EqG6AXDJTpb6/dsZfc6vj+yW+gjrOZxNT8k6
oD8e75/sDPgE7/fH9kjZ2qBdh9lXXcqHoP91jZ9DkSUyeCrl+nLzCCy9iNu3
1dIQXRI/Lz1q8xlmztmLHDihjHYzrLj6j3+BV+H2Lt+2KgE/zzeO+uUv8ET4
bGnEH0NYi54UbEschaOOV7x+O1uCp0r54H/GY+D+rDgZIRt4cdQhtWppDE60
Hos4aeYAP2ZFN03Fj8Okpkryry5neGVhwBanNwHbc31Gf9m6Q7BheErJ1ASc
rLWPTfTyAqlho4H08EnYzyknmynlC5pqYXEie6dgJanSx+8jBfocRFSTVKZg
boCV/8sIBYg7+f2SalPwjXNbo+E4BXInB0TltKYgukXNkpdBAYk4hTRV/Slo
mDL6GvSXAmvm+/IszkyB8AkRnratVGjL2dkUHToFbWpOLyQcqODWV+XGGz4F
nkoCQztdqLB2jSXng5tTINES+GOPBxUOnQ46nhg1BYKniofVaVQoZO/tzYmf
gi8iJx2kQqkQ5xT4pSlnCmYHiT02aVSwkej8zdo7BWbF4ncpw1TgFqG9Kv8w
BTIVueNOo1So4RekXhiYgsViZ3erSSps/+8snT48BTxhOmt2zVGBuTjV10mf
AlulbZC1QoXQltXipNUpeLNsc48UpUGWn6KPhvw05D6PWwq0pMEZ3+6di7un
IZRLLfi7NQ02evhN5ipNw/dlTw63szSgnS+zkdw/DYdiAoR0HWhwwEjfmF17
GgLEM5eafWnwbqut3AcrfD4nP8EXQYMfrdFjlJBpMLuwvfxeOQ2GuD64rVyf
hkiWJ+6WVTSoPbaFefMGPn7Fk8pfQ4OYdzl/kiOnIQYUb91opIF8T5NAx4Np
UGBLKtDupoHtIKvBzpxp2Bmg1M02RYPG6QsvRnumYd3hrDcVGwjIlavc4/1h
GirrHXZz8BBw331t6a/+abikTvaY8BJgNxtbzzM8DctM18JeQQKWvxYMH5ye
huyUOxF5EgQoLZE8CX+m4cfae5lZSgQ8WmvrZy5Dh7WsMx+KTxCw6rh5f/d2
OpScqeIPMCXAqa7rh8lOOoS9ULquZU6AcqjupeOKdCjfq73wyoqA5n9yAYbq
dBj+6P8twIaAn8uLwYeO0QFlW7sdcyfA5kyeduUJOkSGKKh88CCg9q0Lq5YZ
Hfaar0ic8SLgzuXBUI2TdICRT8dO+RKwfakqXMWODtkZbKTsBQJOzt+OlPej
w401q+LrrhFQYap7LPsiHVaIB8dNQgiQLlzZIOdPh2+fQ24/CCXgq4/vHdkg
OrQ+L5QSCicgnGF5T/IWHc4vNxZN3yZgxpjbPCWCDnM6rjJ8kQSYvmjik4im
w+ANzsfqUQRs8dCME4ulgybryxv+dwgomd76UCiRDtJ1I+ZtsQSIGgxaP0im
QwH5s/zDfQKuZcYKC6TRgbqhVmIojoBjzusSeDPpwG1Q3T4UT8DE2EzihkJ8
P/cbsvMSCOAfefV0TT0dDNL/OESl4effcPXqm0Y6BCWml7s8JYDzgN4prxY6
3G9k09FKJ2DNo56Nfe/ooCiz3D2QQcCCGfNy9iAdpPTEP/Q/J8Dn2msL2yE6
RLNNUiOz8PPlX1Xk/0wHk9FgZc1sAka5NkwETtAhxUdr4+0cAroa5ExMmXRQ
4lESY+Ti+/3O3LlugQ7nWL4mXs7D8yn9Zm3ZdzqY/01QYcknAAUfKdu2TIfT
99pTWAoI0Mzf8GBghQ6vx60p/tivh3p9o//RIa10xHQOO1/DQfbnWhLS7BgH
GgsJkHfbyZLLToIQ019310sCMuO/fbTjJKHu4iarSGzphjevBDeSYG+1z3cK
O2kxKKaVh4QounOMVhEBwtL6nsF8JCxG73oTjR1nulFfRZCE0+nsY4PYUXlP
/iSJkpAat+mQYzEBHEMOfebiJIzt0vNKxQ7jlH/JLklCR/aTRwPYLBrzkRXS
JIh4JdRwlRBwxbXUhSpLgmNX3aQG9tKD4MPb5Ug4o/KEzRGbVq+/5ZM8iffz
6SI3sb8ubPx5V4EEeZr99kxsD6kP3XrK+H7YreWqsadMEnN/7yWBwcchgfcD
4BDkeDN/PwkJCz/XTWKP5Mo7OKqTILo2ZwTvB+D0p3kt4QMksD9Ly8T7AXj/
39vNHQdJ4N/nYIP3A2Cqfm0hRJuEf1y+q/PY7S4GHaq6JNhFG0fSsQ0fcGfN
HiHhh8AV1o/Y9XUfQlMN8XGWkPON2NoLieesjEmwyvuSnoddIemkznmChDv+
4h13sdVMdvEjUxKe1ZYNemEXXV2YIyxIMJ460KyHrZj7tlnuJAk6OjIPN2Pn
fLyWPnyKBAmVn3qTeDy3/2cYFHuWhBQR9a487KdqPKcNbElwM/VQo2JLuPTt
W7EjYZcqr78SdkJcEvdLR1wfcoX36Xj+hOqcSGcXEpzCW8MTsWPnd9WLupOw
L2f8uDE2t+RicqcnCQXfg2a+4/pYdzXEUoNKQgj16BN17JJ5xm9EkMAjsOfp
IK43J5dTKfoXSTj6VG7bRex6E6UZiyu4nsqpd9JwffrVJ9z9eJWEAMdTF5Wx
ZTTW77e/RsJnZf/eMlzvYdLDwT7hJLy/cJ9eg/tB5aGh7I+bJBhySicfwp7g
Kmm9EkHC8l+B+te4f/R+RAjevkvCpJa5zeMXBKxtVn+R/hiPX55Z4g7cfyVa
GabyiSTs6ZIvDsb96fSSZ6kwmQR6Q4VyL+7f+oQp7ap0Eu467j/rlUnAde+4
voE8EjRWUo1dcf/vHft35XwhCWJGbhcTcD6MnfSUmirC8zuitdqM80NHW8dr
8Q0J/fzqksKpOC/4v7Fy15KwpJ8cGZSI5/Pm2edx9SQ42PwMjHqC63Gl8ZhY
E67nXUU1D3Ae1U4mPZRrJ0F87yXthEcEhJYaK+j2kTBAdZn3wHnGavv81OUZ
ElTthfjkcV4W9vCtrjJIOPHpahYD56mdQVB6OJOEoCVmUM4tAqqVrb7Gfidh
6qjE9OYbOB/Z2MLyVnH9/W4NfYvzmyXbtmCMbwbiJNIGhHC+NzL6fVIEZ2Ah
3qbQk8D9rGymaCM8A0qJFsNlVAI2l+rmfRCfASnpDmVDH1yPTXIvmuVm4D7z
U6yEK36/TC5k5h+aAdZd/TOl1jhPdnq5eB6eARG3knNF+P1E95qUldObgT03
lDdmWhBAfO/PSDs6A7c0R8QCTQiIYKt8Gmc5A3Mn/7aP6RPwVupmcoDHDDj+
LpV9rEJAkDOLrZr3DKgfmsvevxfPd7a/+HffGdAu3Wbejt+fXcpeid4XZuCv
JIWDLo9/D8wS7K7NgO8jv9EBSVzftmLx+vEzIFOWwEjmwnmSUBDNVzsDMUld
T18O0eDNSsLN2voZyAn5Y508SIMV2xshtKYZmBCfVQvvo8HNbecu9LTPgP/E
EdrhLhok5nKei+2fgTFiRxZRR4OGKufdfHMzoDF9q6cyiwbC42JtvMKzoBuk
Nj/iQ4NzR9gbakRnoaZuaTe3Jw2ePl+ooorPwutvk05qrjTY7dVS1C09C5yu
IXWXztPg8I+LCfcUZiH5zgxfoQkNPNh73Hl1Z8FU0K/kryINKnfd4uD1mQXW
833da0gqqL7f3BFLmYWccZXcygm83gt8fk+AmAWdy6rSxBcqPO1oFBW+PAvP
BtyGOvqpcMt3ncLW0FkwyvZz02mkgnlxqJlC/Cyc3hbQt/0pFaY1ryYcrZqF
Hzot9e+tqGA3vuF8W/UsaJleaPliSoWPkYnbjtfNwvTz77rTxlRoHyrPNW2e
hdqDxQ/GD1OhKGi5yrpnFkpURSMfK1AhsPbSuPPULNxa+lLym40KvEa03aHc
DCi+OFIVmkuB1BoeLk1eBuy0bSLtMimgrJFHzvMzIO5MjZN6KgVOyNEz7UUY
EM83ptd7nwIR622lDsswYANr9vXSAAqsrTsqxKLJgKzJL9lgQIGlA1IsQc4M
6AzYK+b12heGFLp6/SsYUHv0fP7wkDekzPJeZUMM8D7ek73/nTc4ZFtsj65h
wFl1GasQ5A2kTP/l1EYGdHvHv1xM84YlsRHxpi4G7P/Dc1DPxRt4ORmuApMM
0KtW8Y9leIH+FPtK/sY5sP2tcK6H6QmFySAzYTsHyhY7Ik92ucNiwCK7vf0c
7B0enf9S5Q6q1s9nhx3noHfzBYZtnjuU8/AU97vNQROVfn9/hDs0Xhs53Eab
g7DAk57Hdd3hk8PV80U35iCO+6uqbLEbrN9RnnAtfw5IhRVB59uucK5AlVd8
dQ6SUrc8yeBxhmvhaSFDOV/hSld7u8evc5BHF3/CfYwJFfe/nvHuNYVbSeF2
IyeYsLLmpVJWnCk4mc/J5psx4cu2ktdVVqawpaKi8Lg1E1oOpoX8zTeBiLtn
G6McmPCbYSsYV3Qc3FQfz3P6M8FbbPAQT+5RkA4TMGTPZMIBur72F9fDsKoe
uLE/iwns0lfS5Ua1YXBuvCfzBRNOsBDV289oQ4x18Tn9l0zYNf5i4mb8Ifgn
b06EVzBhTHtdCKulJgx1301m62VCw2z0629Fe6D0xk/H3g9McHv3SWV3ojLE
HTi/M32ACW1+Uz+f/qcExs8US3RGmCAflLz4Mkseyi53tISQTIj68Dn25YAU
xCvsv2vGYMLuHb+ignS3AnUs0VKKyQTS+FPNwV5RkDvm9bn6OxOWW8bJZ7O8
eB3+PiPmJxPO37TkSaRzwpdXBzzslpmQbVQeo/yDFSo80pWU/zLBfkVjHe/y
/KGHW7l+/PuHr8fR9v//Iw/9D0GNY30=
       "]]},
     Annotation[#, "Charting`Private`Tag$4421#2"]& ], 
    TagBox[
     {RGBColor[0.560181, 0.691569, 0.194885], AbsoluteThickness[1.6], Opacity[
      1.], LineBox[CompressedData["
1:eJwV2Xc8ld8fAHBEhJKZkUolklWJCB8r5I4nJEkkJCMSJV8pOw1FkkqUkFXZ
JOvIuvbes8z7GN3IiKTf8/vL6/1y7uue81nneV5XwvaayWUWJiamemYmpv//
NbpMbyvHzTQtkw603eaeLWXVFXUfEVECPLv3fGpeXdnRty9jc0X0INtEu/9S
Rl8ZqaknJ07kDNx3KJ2QScDLzO1XSiNF7KGxkvzxx4PVsiGFUN3HIjfA0Eiz
IM1iC4oXxO49FAkGwcCUnUmrwiiAI1fqgUgUBIsq2oWckEbnLN5l/pxPgkN3
Px9Zeq2CuP4FXDDYlQmdQU9rvN200Esnc2tZ/UwI7ejcr+GnhfZ3ytrwumVC
+KbnHCvhWkgzrcduoDQTfoysXyFla6EvadH5n+WzIOK+f5HXLy00ZzpbQmrO
grYIdqzvpjYyS33R4Lk1B/47FnViwEMHSRr/oFc+yoPpp++palQ9JOpnoHbl
XR5Ycvp4JFjpoe2f4h9xfs6DzcN8zRtX9dAah6m88Wge1LHwKkc90kOt5Z89
h4/nw4hSMdeRWj3koxiw8XsiH8ityd9PwEnUzCMgIK/1Gbge93S/3K+PbjWr
wsvFL1DhEDy83miAtsnnT9RxFEHSK87BzF4DlPRYMezPziLIDMgRtRg3QG1k
qT7rk0WQ1bPb7skfA3SoQcBTMroIOBxvnw0+aIhGaIzkHJViqPIPu/U2yBAZ
fH2/rcmnBGZodZLxiqfQ8B6J/I0nJcCv1su6+8QpdMM/1lIxsQQ+RTXYRp08
hd7Bs9RnDSXg5iSSaHv+FPpT6q9zfmcpHLG+4PI46BTKLLL0miothQsDXfXi
nafQjjzeYWZmBMLnjQxV3IzQhbA/Z8aFEAydj99r7G2EEuwnGmpkEeSG7Npp
E2iEZAW/fHl0DoHQNwcvq2gjpONl81wwC0HdmZ/c3aVGSDnWPDlKoRziUg/R
yzlJ6JJ1slXqcDmkU649eBJLQsFGYq9e4eVwNBe4jN+TULJyROfDxXII9upc
48ggodltPiRXzq+gGbdLzgKRkBeiqB5R/grMwht7b38nobA9SwIlj7/CazkF
H9o+MioY1W1sUa+AJNkQjmfxZNRtGDD/2KACtHKo5IkUMlrOKBMim1QAr9Xl
D3KZZKRyW/VS7ZUKsLlXUxVfSkaF/ArL5ZEVsGnC7f32fjL6oie6J4deAXNf
tkqJ8FJQSfJPz6ioSlhiPnp96BYFDXLLvzJ5WwlXMt+9XblDQeseLmXb0ytB
K7H8KEcwBWnAJMdjVAlMFZbR3BEUVNYzEBcyXQkSr8TvJaRQEOKg0by0qkDq
eYgwWxcFVTjHiVnMVsHspmhqvjQV5eIuLtbLVRDGef48WY6KkhzViu2YqkF6
rIg0cJiKQhx6zrsJVIMp68jkNzUqMrTljQlSr4b7A8FHH5GpqMUiRDgjrBoU
Hkw0WrlRUXmvqWNudDUorQ4J3PCgoizzvYWF8dVQsjfRJtCLiiLNkHllXjX8
jd3NFXqXis4ar0b3DlaDPEv+N8UnVDRo6Cq4Sa4Gdqn/VOL4SEVNtBOXOVRq
YHeEWOzbTCoq0+fM36pdAyEhupIKuVT0Vi/ljLBZDUhRBd8rF1GRrdb3Z3J3
asBWNip8ikZFdBUzvnNNNWBWG1fQ/p2K+gr22Vr11ID47bXdc+NUVH9sIdv2
ew2sFgTV/Zuiog9Hw41dl2rAvzJlfOsPKnJTqIsIFKdBNBune9MqFS0d0OD5
5EqD0L6ugAEeDGmO6tAeetMg0tVHOJcPQ/fiDP0cg2jAziZVECCIISGBM4x9
r2hgH6GynVUMQ8rMLi0xVTS4ee5pYJwkhu6WuId6t9BAzaAtSk4aQzW3vOBs
Pw3ahsy/5slgyPxHQCbvTxqUnOn1SFXAkPfAy/D7YrUQmsp8W1IVQ+XRbwwc
DtSCnmB7gtsJDHGYJP3TPVwLqs1SvzM0MPSqNvPaP/1aYLnFckxQB0NF+TWY
l0ctxI+1qHkbYWg9fJHHvq4Wbux7/zTGAkN6pDWadmctTCzdzDG3xFDYZib/
3SO1YGV1SorbCkPid7h+9i/WgqfGCyFLG+L8zntbjffUgXKgDPbUgTi/pPR9
hUN1YKruYrrFEUPN3+S0tirXwZDCXJm3E4aszVWzakl1QBU806VxFUN+eqcj
4FYdfBbZonvpOoZq/5kZigfWQfJwRlWUB4a2F1sy/Qmrg4CAznLkiaH4w1fc
CxLqoCpH88j6TQzRZ69KR32qgwvTJh+33sKQYqrHt+uFdcBkci9dyJuIz667
p+Wa6yBm07Q6jw8Rn/4gDq6+Okhfxrs2CJ9+/qCcPlYH26+mrk/cxtB3rueK
Sat18E6B6W/MHQzJ0GLoAaz1wCPlNOB4F0MegfHxF3nqYXBBwVjeD0Msqx+2
i0nWw4aFF3e8P4bEmnR+gUI98B15fkA7AENK7/q67FXrYULt+2I/4cun2F9n
UOqheXtX/u9AIv/ib+50mNfD9WWHj75BGIqeV7L5fakewjTXrFcJ176yldTx
qoeRA6v/BoOJ/bmusl/xr4eFEeqCbgiG1rQjph89rAck65OaSJhfSKopK6oe
3oq4718nLDtdmtn1ph56ciQdKfcwdLLsTORaaj3MsEbcfEHYOnLmxu7ceti7
M4naT9jLIdBcr7QeplnNlwRDMRSuJqLmRKsH64Y4FyPCqduydj5pqwdWX9fc
W4TLR/X/5QwQ/99X3BxHuK9g6HvPRD14Nt1GJYQXHt6oWmcQ+7+XFNpJmOsi
V4rEWj2MWcocnCC8/2jCA33WBhg6x5L8g7AGu+pVl20NIPlQgmme8NmBFmqE
cAMIrfuqzhK+lulwOH9vA3AWbznzjfD9oL/8/bINYNhRYtxEON48anlDuQEc
jB8p5RL+cuhQ3z7tBnDVdt54Srj939diQ1IDLGVSs50IT3ece+Nq1gB6aXKY
GuFNqQz/yIsNkKe63reJ8E7fe3afnRog3jXTtIaIz7HT4vqDng1ANlYvCyBM
3Z8nzXy3AU7MvxBTJuzw24jrwP0G+Gzx2XWMiL9f4/c5o8gGkH8RXvCA8Mt4
79ZrsQ1QmC/4W5pw1g2e3KjkBuj7qqn0lcjv6E4N7+GiBvDrpCQNEvn/87Pj
/KbqBij4JT54kbBAtbOGdEsDVB++LDRI1I++60sWj7EGuKMuF4OI+rqorTAR
PdcANImXUwcIewvW0IpXiHiYUyGUqM+00l9hbNyN4DPhLniUqN+Kpw+vyQg1
QsRZ2ou7RH33X5YwwfY0gv0pDdlKov65t2E7Xik1wp5Jy2cqvhhyt05/J2vV
CEJmh582Ef314Ih2sPGVRngjbzzwnei/hM29Dl7XG+H37HEDhheGOjLYZMtD
GmHQUCls6QYx//7ZFJhmNEJXTwpzljuGyJTywJOFjeBAP3Pu2TUM2b3ejalU
NIJgPGm/uxuGIlSGp0S7G6FVw2ufEDEv8GuWIqN/G+FU5aUF/isYYiormuhg
b4Ki2L8HKi8T85ZbNKeatwmSwxNHXOwxpJPaa5Qm2QQpa67jaZcwFPvNzNed
0gS/b7651kvMtxz5fENb8ya4ly772/Q80W++AoJnLjVBm3MIf905DC0Jd3xS
udkE+rTlLfFmRL6NT49sxBKf9/c5yIxhiLnCSOfxbBNY3eRrfaqFIeHt6dv8
lpsgVCjCNkUTQ/LWWwbcmZphTMrifYE6hs6v0TzPCDSDWaecbsVxDOUdOfle
TL0Z1MYD+Z8oEvWTCBzpj5oh3pqeuLoLQ43BSs01Mi1gXcR6VW6FitR4Glie
HmuB3S081dqLVJT66pKKpVYLpJRkLlHnqSgo40k8w6wFtqyJTJnOEOt76R7C
AS1gPvmQzDFCrD8Ut8O5pwWeNd48LF5NRTp4YNZmnVZYYZX5xh5GRf/JN9e7
GLTC/DB3yYn7xP3tKTLRSm6FCpOxIsdgKtq1kSny2rwVKCPdMhm+VLTKNxSo
4NoK0TcbBKeuEuvVVczOvWyF6qEAKX7i+WB3xMxq2o9WGGgbKrBnI+7vS35p
Ob9a4U6bihQvMxVZH+W3KP7dCkfyDUc+r1NQbLdaYSNLG2QGKcsv/qIgYfGH
XgyhNsjO7fKVHqUgvnTpX0rQBoLCZQ8CSimIreryLApvg3v5AjQWdwqaWRkZ
7lJsh1A72vLHKuJ57Up4hZFyOxjkvcn2KyMj/x7NZHSiHWw9OPTIhWQk9DnO
NU2/HWYKTFbbP5CJ50vLdd8L7QDDG3h0JBnFLHaL7L/fDltevGL7Y01GhvNN
ZzxG2mFF8bfSyV8klDRdXL/tSQdc33p2zol4/nR7ge1zftYBodAdjrOQkIre
2O3qlx0wJ4X12f0xQvVxnHK+iR0gdMTe2XDWCM2ftgjHCzuAvym9uq3JCGl+
XjatGusAVQmpy1PhRqgv6PDQf6qdoGdd5SK/3QhtE09hjI93Aidne8FH5lMo
zCnfIX5/N7BInJSf7tZHy1ofxh39esD7cyd3gZoeunGkKk+oshdCQoWptCht
NJJR9ahNoh9sPd0ojzk00B/nztcHfQYgfeVGal62Mjqkzb7hUDwIJpFKMvlP
FJFBgsSV7B3DUM3wuuDntQ/dEr+49/uFEeB54bhUJcSJZGfNuHoo38BaJWDG
YpID+Hl+clStfQMhn9FVt/V9wIpeZ+6L/Q7yO+vORhkrgotScd8W0igUiy/f
bfynDB9O2caXLY8CZ7rB0E+qBizNiG6fjB6D7NqDwmue2pBvarApSm8c5Pct
UNZIeuBnGPI2b3IcvF/nbTMq1QeJIaPexJAJKHz3RbxwyhDUVIKjRI5MAp+d
QvaeFSPothVRjlOaBN0nscZHN4zA80lGzx6VSZAaZtXQZiPBx4leUWn1STjK
c2COyk+CXVFy75T1J+Fikt6dwwokYJnv/mR6fhLuC1Vk8zqQoCH9IO1x4CTQ
F1T5DreSwLG7zJE3ZBLqSHts0rpJwMpyhvN56CTYDawV7xwigabFXUpsGLGf
8pnnizgJstg7OtKjJ2Eo/Gyc4yYyRNn7fqOlTwJv5W7M5hgZLuxqWWXumAQh
k/Vx/+dk2CbikV/cNQnPa3zedr4mw1d+wes3eydhi6m6zt4EMhzYYkmnDxHn
6WhV/pBBBsavye4W+iQUk46/9KSRIbBuIzduYxIerdDEBlfIkHpD3k1VZgrI
3BL7/5hS4Py1toO/ZKdg08f5w6EWFNjqfGPio8IUnLLW7+e+SAGPi0UX9hyb
gjGRqp+szhQ4YaRPYteagtLaLfMpfhRo3m0t3WU2BbrDwbs+p1Fgqf7xqHvA
FJQVux/Cf1NgkKvLcT1oChaPHho0/UuBCvJORui9KThR7Z1fyEyFiOb0P28e
TcHQy7E+d04qyLTTBJqeT8FyW1ROjBgVrPuYDQ6mT8GrZRK9XZ0KNVM3P3xv
n4LJK1phNB8qfJQuPezaNQVC71R8PO9S4ZkTa+Hvningk7ppLBJIBZuZyCqe
oSlY8OvLNXlAhbUfmUMaU1Pw/Mj4dt8XVFBYxnli/kzBBDvdPSWHCi9ZrW+Y
7KeDV/Mgw2ScCht2O461HaAD31PFLwenqGBf2bqEHaRDnbefyxpOBcVA3VsU
eTpkT78KesCgQu0/aR/D43RIrAqnWK9RYWXtl58mmQ7UtIXkb9swuHD+k1Yp
lQ7qLYZ7zHgxqPjiwKxuTIcJvMa+kh+DJ959gapn6WCuWGPwWBiDA8tlIUo2
dJhzfavdLYHB2fkHj2Ru0IGxSdHuxFEMSk7rktO86HDpnlkm6RgGe7PWuaX/
o8PXxpZUMxUMfrhdeyJ5lw4GfZTYsycwCJk983TPfTqcs9I05tbFYJq0zeTt
QzoIuvR24HoYnP5A49v1mA4hSUOL5foY7HRWixKLpANqzuO8YIRB3tTuF0Kx
dHB2sTc+aYyBqEGf+fM3dHirc+AZwwQD/+RIYYF3dIj65GT/7AwG5MtsMbzJ
dPhynSmDZo7B+Oh0LHcWHV7uVk8btcKAfzg/gaWKDu9cLr755kicn/vOnc81
dDCisa1qOGPAeULv3NU6Ohj3tMc+c8GA5WX71u5mOrzZbFUg5YbBgjHDO62P
DqWqz38seGDg5l9gaj1Ih9vtnRjfDeJ8GXfk+Ufo8Jf56NTBmxh85+Ie9x2n
g+UOWob2LQxaq6Wx0wwi/tnZ1vy3if0uMg6yLdDhYMwp+UXCtXs/sxYt0iHj
z8qeJl8MkN/Jon1rdKgXE3C4chcDtQzu573rdMhrR7nSfhgUDHZce/yPDjqL
f0VHCWeo2kqusOJgd+WTrEYABjKOB5k+suOQl32hfZhwcvTPfhtOHJ6ai973
DiTyV/05X3ArDtfNQkicQRjE/bobUc+Dg1KKumgUYeG9+i5+fDjcOjUyLxiM
QdTprfpKgji8OM7dGk447NPrP3GiOFTN+Ue7hGDAMWjbbSKOQ/jHzT5NhIM5
ZbLZ9+CgnBZ5XuoeBkyq849K9uIg+63y2H+Eb18pdLguiYMzRXVLJeHl537a
B6RxIM09bWcNxcCjSn/ngAwOTiVXwzUJ/1jYuhIuh0N6gaOGO2Fnia42PUUc
onv3978iPInFflw9gsOxXVp2xYRt79qFZhzDQSbYopt4H4DhjzK2dsdxiNi8
/fAkYYuBeXXhEzi8e8dynUG4c8uXHU0aOHwxbn32k/Dp4/4LAVo4HOYXfoET
bnQwaFLWxUFv1Nu7n7Dh822pMydx2F789Fgl4arKrsB4QxyOxjA3JhLWWoi1
MiPhkHD7iqov4ZI99sc5qThIX7C9TSasgh3iR6dxcFB5Gi5AOOfOwpynKQ6/
tzzz7CTiIf/xS630WRxut26WDCOc3u+fOHQOhyf3Hr07QfjAFsO7kZY4/JMu
nxwl4p2gwmNhYI1DV67uQgDhXQ7dR9dtcLi2L/+rMOGYqLht2XY46NzINUkh
8idUaY9fdsBBN2EoQY5w5PyhKlEnHKbS2jM/EPnftufXmxYXHLxCD9+SIMx2
J+CM6nUcPuanHlok6ilvfnYVeeIwPpunfIGwvcO5t/peRP21bmUr9SfigSlM
m97GgVMWH3Mk6vNGVUx4/x0cFlwe/8wl6nm/6uZjl/xxaJj6Wrhyh6iXvUN+
biE4LO3dfcOJqH+lF4aSS6E4sKY72b0g+mOcK6/+9kMc0Hro5jIfDPSWHgo+
CCfyGRVks+SNAWvt8Q+Jr4j6uI3JcRP9l6eedFomFgcuCm/IP09if9k8y1lv
iHhukQ+YIfq3KmZSqywRB5/2YutP7hgEuUZ1934i4vuM+b9eov+PjP67fTEL
h5I0z9IIYj6MnnWRmMzBQayeFq3thIGOls7VX59xMPxiwfTYgZgX/D+Zt1Xg
cFbzr3e9DZHPUMuUqCocyp+dkze4SNTjeg1ZjEaYT9yphJhHFRNxL6QbcRjb
KXkl4jwGgYUkOd1uHAoxTmzYFANm65Rz3tM4xLz+uXP7SQyy2vk2NmZxmLWu
0xIg5qmNwd3EEAYOlg9FGrZrY1CuaPYjcpHId5od1y91Yj5u2hT8aQOHy0u3
WC8oEf2XZp05yjcNS4qOUmXEfK+Z7XF7KzgNHea0XL7dRD8rGstfEJ6G3XKz
8tY7MdhRqPupS3wafsVmTPUJEfVIk/5QKz0NXjmyu+y5iPtlYiE5Q3MaDn4o
u/V1gQp7D151cNGehufJe+qCiPuJfnVCUlpvGtg0pr6rz1LBc7En6d2pacBW
6i4+m6DCw02lCVFnpkGr7I9BWw8VvkiEvvFxnoa1J18TnhRR4e5lJmsVV2K9
oqBuSQGVeG/+T3zx2jRwnL8a9I24P1sVr8a63pyGWGZKP/cH4vvAOMbGfxqS
yudeL8ZQQchaLFo/ehrSl60MNryp4BGT+ZivYhr41v1ZcTkqfF6PCa2omoYt
TpEWf6WpsG59L8CDNg3fFbwtOPYT77D7rG62NxLx6rh2mkWUCrEfOa0ie6bB
7ktvXwgbFarLLsvyzU3Dfa6B03X9FBAeE2vgFZ6BBLuFgMN3KWB1kr36q+gM
vHxrniHkTYGElIWy6+IzsCdgy4mF6xSQvVqX07Z3Bq5pslwNu0wB7SWvmKdy
M6A0vn2GTKaAM3u7E6/uDEz/mDVd30GB0kP3OXjdZmD9xc9A1lQyKHfuaIp0
nwEB1R//KbwjQ5ZvylMBzxnoPGDeahxDhoSmGlFh7xk4ttj/zDeMDPevscnt
DpwBt9QiLWd3MpjkBhrLRc/AFTarh0nKZJhSuxNzqmwGCll13oWWkMBmjPti
Q/kMVE7+GIjJI0H/o9h9lMoZ4PAMVX3/kQSNg8UfT9fOwN/nM2ZvY0mQc3et
zLx9Bp6YRwxL+5LAt+LW2OXJGThu3hwarkoCXiMP2cBtszBWqrgR98kI4r/y
cKnxzkJcdK9Oc6IRKKp+wuf5Z2E2wrHz1ysjoErTky+JzELAdGznrntG8HCz
tYT2/lloVRpgW7QyAtbKU0JMarOgoN7M84rLCJZPSDDdvTwLibVPRkusT8Gg
XGvHfyWzcMjN79H4mAG8neG9swnNwv0e7R8yvQZgm2Z64PHXWWCXO33rSqMB
4Pt7vONrZqHF3HuxIs8AlsWGxWmts7BSy22/KcQAeDlnrwhMzIIq04pN6j4D
0J9kX8/YOgef1sx33LTQh6w3sH/ceg6kB0MSPiTrwS+fX+yXLs3BalbeYu5L
PVA2T5kZspsDdv6qszkP9aCYhye3x3EOOCz36D5104Ma/2HtBo85OP6X90HP
MT0YsL1zMefeHGi9nz8UXKELm6WKY/wz5mDa3G74dKcOWGUq84pvzMHgpJDv
6T4t8A95FzCY/gMiPDU4Gasq8Iku/nobmQHIZMeh0RkZuB8XYjNMZYDVmwA/
z1AZsDeZk8wwZsChzXOl9XtlYGdJSRbFnAG1L0Sb688dhIfhljVhtgyILBXm
3V4hBY7Kr+Y5/2NA5ei3hvcP9sPeYAFD9mQGnNfSbHLoE4ON475be1IZ8Mbp
0Nt+ZjHomxtrT/7AAIEY45ieg6IQYZ5rpZ/NgGk6o+CqtzD8kzHxDClhwPBR
ViXm7YIw2Bb+ZlMHA9ZPCu0PMOaGwnsrdh1dDPC8I/vjv2ecEHXi4sHEXgbE
R8xcDOzkANJ7+TydYQYEbWSHfzVlgyLvproAnAGbS/5N0x+va0bLHQs3nmXA
j8LVxAaWVc3ro7FnJBgM+Kzuy9xwc0lTmnx1pHyR2L/X1TT1j7OarMydSREr
DMhs94KxexOa3/JPONusMWATb+SUf/GgZolzooLiXwZYylW6USsbNV/s5lr6
948BvAN6//89UuN/+DAP9A==
       "]]},
     Annotation[#, "Charting`Private`Tag$4421#3"]& ]}, {}},
  AspectRatio->NCache[GoldenRatio^(-1), 0.6180339887498948],
  Axes->{True, True},
  AxesLabel->{
    FormBox["\"x\"", TraditionalForm], 
    FormBox["\"\[CapitalDelta]x\"", TraditionalForm]},
  AxesOrigin->{0, 0},
  DisplayFunction->Identity,
  Frame->{{False, False}, {False, False}},
  FrameLabel->{{None, None}, {None, None}},
  FrameTicks->{{Automatic, Automatic}, {Automatic, Automatic}},
  GridLines->{None, None},
  GridLinesStyle->Directive[
    GrayLevel[0.5, 0.4]],
  ImagePadding->All,
  Method->{
   "DefaultBoundaryStyle" -> Automatic, 
    "DefaultGraphicsInteraction" -> {
     "Version" -> 1.2, "TrackMousePosition" -> {True, False}, 
      "Effects" -> {
       "Highlight" -> {"ratio" -> 2}, "HighlightPoint" -> {"ratio" -> 2}, 
        "Droplines" -> {
         "freeformCursorMode" -> True, 
          "placement" -> {"x" -> "All", "y" -> "None"}}}}, "DefaultMeshStyle" -> 
    AbsolutePointSize[6], "ScalingFunctions" -> None, 
    "CoordinatesToolOptions" -> {"DisplayFunction" -> ({
        (Identity[#]& )[
         Part[#, 1]], 
        (Identity[#]& )[
         Part[#, 2]]}& ), "CopiedValueFunction" -> ({
        (Identity[#]& )[
         Part[#, 1]], 
        (Identity[#]& )[
         Part[#, 2]]}& )}},
  PlotLabel->FormBox["\"Symmetrical underdominance\"", TraditionalForm],
  PlotRange->{{0, 1}, {-0.009622504005729103, 0.009622502035449492}},
  PlotRangeClipping->True,
  PlotRangePadding->{{
     Scaled[0.02], 
     Scaled[0.02]}, {
     Scaled[0.05], 
     Scaled[0.05]}},
  Ticks->{Automatic, Automatic}]], "Output",
 CellChangeTimes->{{3.820204876076107*^9, 3.820204904549636*^9}, 
   3.8202049349379587`*^9, 3.820227422366322*^9, 3.820296567451995*^9, 
   3.820296602332535*^9, 3.820316371157118*^9, 3.8224008670958977`*^9, 
   3.822412518624238*^9, 3.822478187965248*^9, {3.835696007781491*^9, 
   3.835696041028264*^9}, 3.835763001041377*^9, 3.8358462899842978`*^9, 
   3.835932940415686*^9, 3.8360292124766665`*^9, 3.836297092743615*^9, 
   3.83696986148796*^9, 3.839990946568499*^9, {3.8399911122299557`*^9, 
   3.839991116021795*^9}, 3.8400828768546004`*^9, 3.8400911404040737`*^9, 
   3.840091316941105*^9, 3.840093672577018*^9, 3.840093731379471*^9, 
   3.840093810318461*^9, 3.840093860160883*^9, 3.840095245077612*^9, 
   3.8400995843218203`*^9, 3.840179456661211*^9, 3.840271497638968*^9, 
   3.8407838565549865`*^9, 3.841286458117586*^9, 3.841290452929221*^9, 
   3.84171963681227*^9, 3.8419852638014317`*^9, 3.842067797144411*^9, 
   3.843792697820159*^9, 3.876754118317021*^9},
 CellLabel->"Out[18]=",ExpressionUUID->"8869d9e6-b4b8-4c82-8374-0391bac1efc0"]
}, Open  ]],

Cell[CellGroupData[{

Cell[BoxData[
 RowBox[{"Plot", "[", 
  RowBox[{
   RowBox[{"{", 
    RowBox[{
     RowBox[{"\[CapitalDelta]x", "[", 
      RowBox[{"0.4", ",", "0.1", ",", "0.1", ",", "x"}], "]"}], ",", 
     RowBox[{"\[CapitalDelta]x", "[", 
      RowBox[{"0.5", ",", "0.1", ",", "0.1", ",", "x"}], "]"}], ",", 
     RowBox[{"\[CapitalDelta]x", "[", 
      RowBox[{"0.6", ",", "0.1", ",", "0.1", ",", "x"}], "]"}]}], "}"}], ",", 
   RowBox[{"{", 
    RowBox[{"x", ",", "0", ",", "0.1"}], "}"}], ",", 
   RowBox[{"AxesLabel", "\[Rule]", 
    RowBox[{"{", 
     RowBox[{"\"\<x\>\"", ",", "\"\<\[CapitalDelta]x\>\""}], "}"}]}], ",", 
   RowBox[{"PlotLabel", "\[Rule]", "\"\<Asymmetrical underdominance\>\""}]}], 
  "]"}]], "Input",
 CellChangeTimes->{{3.8087104509020653`*^9, 3.8087105185357924`*^9}, {
   3.820204940871169*^9, 3.820204950184403*^9}, {3.8358470959813223`*^9, 
   3.835847111188376*^9}, {3.8358471577013597`*^9, 3.835847161466901*^9}, {
   3.83593464512294*^9, 3.835934647127991*^9}, 3.836029203568239*^9, {
   3.836029848752899*^9, 3.8360298809820013`*^9}, {3.836297419506829*^9, 
   3.8362975054454107`*^9}, {3.8437936347874417`*^9, 3.8437936778342333`*^9}},
 CellLabel->"In[19]:=",ExpressionUUID->"e11717ad-cf60-46d2-992e-a2794bd0a2c3"],

Cell[BoxData[
 GraphicsBox[{{{}, {}, 
    TagBox[
     {RGBColor[0.368417, 0.506779, 0.709798], AbsoluteThickness[1.6], Opacity[
      1.], LineBox[CompressedData["
1:eJwV1nk4FW0YBnBJUdmdIksi5UjIkp1njiUSpc1OQkT6LPlslSUqibK02FLZ
jnPmHDs5kpc28dEiKRISJVkTWsj39tdcv2veuWbmnWvu+5HzCNh/lJuLi0to
GRfX32PeKCek/YKcsbDqOhnPwCf3/bjXNlZQuECrnTLdlF7QMCcRWXaFIgwa
Swo+86lVDYYFLGoUZSMMfPlRXXj5UUP/l8de/1K2QwXVzUQhobOhPKmDO4hC
gN3MWkvNU0MNkn1vX/5DsYW9Kdob3Y58b3i20oVzguIOox2cKy0qPIjywcYx
uSkQrKU8HN6kUVCQRvbHFcPhED2uSfOckkEbQi6NPw+IgWdiw1U9LpvQr6Aj
S6yH8bB5rCgtdkQRlSgJSmS3J4BNy8u1X6aVkT3Pq53rVZNBWNex2o9/O8pO
EF9HuZ8CSdbCYXE/1dH81+38Cg1pAI/7j3OzNNEzdzuB06NXYY+YuHuSzw6U
qvE5tXf6Omh8mNrY9VUbBd58GLRiMgM+nk+QDLXVRa3rWS6h4tlwLLVzqKhW
DwnPLLVOSt4EuRehcs2T+ujl+8Nm5btugWG4088fmw3Rm7JzSTJ3b4Pj7nXH
LA2MkKFcau2nmjsgLSa+u2mzMXLNkh890JYHriMIBlYBmm3ydTV/ng/f06Yj
nJ8A2v1Nu6vncwHwjvnPChoSyLjhRT11rACqXieTtkYE0kj0yw+dKoCHDZWX
U40JJCmfGyj6swDkxRV6hWkEGtm3Yo3V6kKYzVC5umIngeLLXwFnWyFcyss8
07yXQPWBgYwbQYXg0R3nzPYgkOok4/TB34WgsUMkiPs8gXpTrUIclgqhZ2VO
4iL2Ra2vx12WFwE3pWp8/gKBhiK2OXutKQJll5spoxcJlMlTqhciVQTT3M93
NScTiEeyai7doAhq82KT3a4RqMesIfDVqSKom7wXzlNAoITPbsfeRBdB9OjR
thHsHYlLh9/FFYHib6pfWyGBUp4Tez9eKgK37jXxqXQCmTs9VJnJLoLckQZ1
MZJAZQFPR0Xri+CLFTv8ezmBzmd1eO1fKILZQZNXqohAdocujrG46BB6bbBO
oJFAisJECO8KOnC8D7R/xX56jh1XL0AHc3ZDcOEDAq0KSsjbIkuHzEb7RsEn
BEqyMB74RaPD/vKTxzltBEr9znDOv0CHHlNbakA3gTxK3T8uXqJDW3JfiGYP
/h5+4scdUujgoTU1Nofd0R8fKZBJB73+ysOneglE+e9wZhiTDhl3HGwj+wl0
/c7aN7vb6WCfOO9hO0ygnD2x+7+LFkNmSEKI6xSBtgwYf+URL4bSlMKl39hl
QQtxa6WKISlPviNzmkCPr4ZVa28qhqmWPTavvhFooueERIRmMUiLT+QYzRII
fJz6Fg8UQ91WonDyJ4EGozX9eK8Vg7XmREQLNw35i0xzS2QWQ0dex0/b5TQ0
l1eSTb1ZDPsli5veYK95otS+q7AYck11lT7y0JAW/8btSdXFYBXg7zC9kobO
ZfDPCXcVw79MKYOvq2mIWj4cKynOABvWPvVDojQ01O1IrpNiAMVBI/4h9h3u
Z52isgxQeHl3i7oYDUkerFFco8gANdoDp9UUfL/58+2/tRnwpdI6umotDU0Y
Ute/t2PAYN33+58laIh5NMek24kBDzrkBXavpyGfy8L+r90Y4C2sz2JjD/T/
aGj3ZsAGsR09gZI01HG2xashlAGqLztnJ6RoqPqpX9mt6wx4ujJcrXUDDQVP
93VnZzGgRlQvWl6WhlQlDyzPyGXARI6ibCR20XEDu5QiBlib5O5V3EhDGYL8
CzE1DCg67nsyQo6GTh9kW3h0MeCJkFbrwiYaMhmY7FNYxwTmodiOaCoNyctF
ZoRJMuG40aOWZuxlHjz7Wzcwwcn73jdBJRpq/CjxOECRCb7Wvd1Z2EafaWSd
LhMubYhdLN5KQ7oT6WG2zkxYGy99K3cbDUmobVDPP8yEqO/qVd3Y8wHFo7Oe
TPgzsv+3mAoN1UzXu2b7M4Gi1i57Hltzdtj00xkm3BkyeOCuit9vQUf49G0m
xOc2B02q0ZCg0YOWZwVM4DzZxJTZTkPjZ6zj5BhM4KoZpOzGZi25zz0pZ0Jg
XW5sPrbS8sRekYdMEBAurrVSpyE+M8p1r2YmvN1cGR+MPRKfu/fuf0xQLbCO
y8QuWln5wKWTCSokITGMrbC6t5g+zIS0G4/vBGvQ0PLd3h6/vjChoaiX+yr2
4KUpKZsJJkwh9vUq7DsCK658m2OCyId0uxnsmD1XLM1/M8HlZeVZEU0acr+y
njtjiQkeOfkfVLE3iKj+a8RHgl86n64P9p99taop/CQ8oCeoncV+n2YyMihM
QpbPhGMOdg7F3jlhPV5fF2PxDHu9RAzt1VYSeo84nqdq0VCFmgh/ryoJ+ZE+
9QbY1hZ5XUMaJBzoWYQ92FGhj47P6ZOwQum1WhC2+OVD2kvGJNjPbsiJxS4r
/MTFZ0qC6kNuu1TswU6+6+t3kzAvw6wowT41lukuv5cEg4TQQ/XYFB5lZeUD
JFwrmTBvwS6Rqp/VtCfh7tK6+NfYFpo2jYbOJBiNzgh9wB6w6ks0P0zCy96L
X75iR3oEHNrjSYLMzvfCc9is1NTRw8dJ8NJ5Zsm3g4bMGfLVxwJIYOSEOApj
9zVWRgedJMFEc/SuOHb4WzOryDASWn01vTZgi0y9psSdImGi5KCbAjaT16f/
UjQJNkH7i5SwzWR/MK7GkXBFVt1QFfu99sWQmxdIOEqdldXADt0jCUWXSPD9
lbdvB7aQN7mq9AoJxjzwUge7+Ixh5910EjKq2nP1sE2utec23iBBKPJAnT72
O5abb0s2Cfsfdm4ywA55NKnZcYuElUuH3v09L9gb86cnn4TO7HcDf6+nz4i0
fKST4MTnp6WLTazJTx8jSTCtXNH19/7d8lpus6Uk6KypfPz3+YL1H1P/VOLr
o0KXq2Hz77ebWVlLwovTB69sxS70/XxfqJ6E+pP7fDdjG8eGJ0g0krCvIyhV
FvttxqoDco9I2MZbx7seO6gsS2brUxK+xai2iWCvfqo8otFGwu6SV32rsPP7
6ysMXpDQt8iGZdiG8zZnzDpJONjXNDGPv1eXYL+FzVsSrBrExsaxA7YEitr1
kvAPf7HOR2w+42Xv3Qbw/urEvXyDnXcoje4zRMJrNoPzH3ZnfJVhxBgJ1Tqj
IeXYJ3LMec9OkRBBFbDMx15Z1fUy8TsJZrLJvlex9T7+8M5ZIKGiu/pGCHbH
r4vqhVwsyIj0KfDE9heVWmDzsECx98LSPuxcmlEq4mdBX/aWO9uwdRyfOT8V
ZsHeN+zPEtgvAg9veUlhwbLL1ad5sLlvx94blGZBs6JDWjf+v3z+PB5eocKC
H1u8/U9hK6ieII6qs+BRosoyd+wBV0r2ox0s0Nh367EptsN9D9s4YxbM3ch4
z4dteXqpjsuWBeL8MVYXcR7wsIrWuh9kQVqcrqsPduM7m0DkwIIvsU9vmWHr
GeRsjjrCAp3Cc1ULOH+2/tJN+R3MAqNzojKe2J+UBkadwlhgobG5VB87z/GC
ed0pFvgmGgaJYEtxXv8Kj2fB8mdXztXj/OMPDz46d40Ffne8J/n+5uUsqT9d
y4L0gMdtkThfmZsPXLO9zwLH8eYj5tjeh35NljaxoNxNSVEIu6/KsvCfVhas
K5E1vY3z+dnJYaGxdyyo+hPWWIvzvGx6w/CnPyxoc21+/QDnv7/cE9i5nA3t
mm4nY7Cp+05kFfKy4bl5Cc0I+07Zvb1ewmxYLE0JrML9kRbgUPdBDq/PXhDP
xH1zcjz1Sq8ZG8qb3dMMttCQR9VkpOIuNtSZtFSMb6Yh21M23sE2bGDfbFpz
C3vbqlVGfHZs6N4T5rOkgPdHIWZU04cNP2WSntTgfnNy+cf80kU20P7hpXLh
/rPc1La9K5kNqbkTrwpxP+qMKknLpbEhSvperRU2JXz4W00WG7xc1quk4T5t
T3e5PUiyIcU/pkkc9y/xn9VvvWdsmGkruLmI+1o1rfhTfAcbcpOO9FzHlnFc
2fG8iw3hvI62ati/PjUVH+1ng0qiwIgr7vtKbj271Ck2+JnKN5eL09AWfcXy
EdES+BNXZKmF5wl+xnKfG/Yl4KsZGVXAT0NVO495ZjiXQEmraYIKtstQ2+HM
wyXQI1I9XL2Ghtiy1x2yfUrAmed29iM8z+y5TrW6FVYCRi3C37v5aCglzkaF
fqMExq2pzkN4HhJzuzFT86YEvAXjNoYv4Hn69+/Ju+9KIDmJTv/6m0Beme5j
tf0l4OD256wbdlWn0nDd5xJw3XdQ2+QXgQ7uru9qmMfP90gyZdkPPA/qfuA8
ES+FZodeMfcZPM+LKcd02ZeCqMD5yJwvBBp+Wsiv6lIK3u/G342N4HkwamPm
OfdSyOMbP2mIbTG6tkLLtxQEs5otuj8RKKSJaygtshQ09iZErxoiUHtAl8Xe
m6XgfldAy6yPQDFtsUJPB0vhvkLXG/kOAs2Y+D/v1S6Dr7da4fxdAmmvUsn9
qFsG37hyz1TWECj8+bj/qH4ZqERuEhioJtAf54DVP4zLgFFqJ6dTRSC+f4PN
xSzKwIWrd8P7MgJJ08Pv7bIvAx6efcF8TAKZrTlHrwkrg11TTlm92QS6+upm
dEptGSTr3Rk9dYZAp63ydtbolEOO5g8jij6BHj72FS5pKgeTiUj9qFZA5hL8
v31MKkDXydTMax2gzQFBIzPtFbB6vjEi0cAYETfL52i2lfAk3cKZ6miE8sof
SXG/qAQR9uVHld6GyLM1y/SqUxW4V/+bPGJpgA7X7U4aeVcFDp0RS1+o+qiu
BL0RPFYN+gWpUS+6dZHLxZX69OlqMPsaeKMqQgfnCfX+suAaeG1zVRJJa6OQ
aX5T1cUaEBq7zL8tSQuNRrV9kY6+CxHc2pSYZZqI/s2NfubPXXjVNBp54Lg6
euhX5VOWUAvDbu7Z4fpqSLJuyLJwFQe4Qy3V1aqU0eIZHsnhNRzYVJOoK1Wg
jAZoCl8VBDlwwtPNnOeqMipq8UwuEOVAoL10YPtJZaTZPfgyX4oDJp/y+A01
lZH1jwGnPBUOeGW6hCWWb0VntN/739rHgT7dNDRGKiH3XwtG/Qc4sH/6TnFE
thIya5AWkrXjQHbxoazll5TQ6p0u5blOHKjwXpMh6KeErh96N3vTkwO3XN2X
uKhKqCSkOyrnXw5s1NZIt8+nolTdn3t7wzjQGc0rWp1GRSELEnLSkRyIFVmd
LXSWivTjHR5mR3HA0+3nf/fcqag5/Q1v9gUOSPdtZ03JUBHTfv5tz0UOTBZu
jNYWoKLLUuJMySQOiDtxu0YsKKKD+XbWWSkcWHy7qDfXo4h0fEJletI4MNZm
qbe9VRFJKl+fWH+NA35Ln019OIpocaIaOd7A+7niu2N2sSIaqHidkpnJAZfg
c6fabiii/wGEjC/z
       "]]},
     Annotation[#, "Charting`Private`Tag$4544#1"]& ], 
    TagBox[
     {RGBColor[0.880722, 0.611041, 0.142051], AbsoluteThickness[1.6], Opacity[
      1.], LineBox[CompressedData["
1:eJwVknc8FPwfwCUaqMSFO6vDzxmlMiO+HyMyM++Mh+zHeDJDUTahxJGRcSkz
CScc108k87FXkS1UyFYyql+/P96v91/v/954By8TZ0YGBgbKH/7v3EW6X3cM
Hu1vJX0JZSMouzOeevMSwwCF/YMWH5xmVb7zBFETMewgWEHtsnE6iGqoCwyt
Ajxwi6jxndJ3CinnvxALwZwGybisxHlHYcTnPWeUgRUBqai25C49KfTzEl9g
lYAYIJpb5W6vHJo8bPa0V/gM2N79ThOjqqCphRYnf8x5WE4kR8g6aqC+3pkf
jNzSsEUII1jFaaM31T/jyVhZ+B33Ljdc9yqiZmHxAnzykHYiodDU1AQ9CZer
LhG4CNeqvRpme4iI7GKso4hXAn4novZquiUKN/CYaBVWBoXJKA+/MhtUET/A
6INRBQeWrwIb9o7oeeh0V80pNVimND1xnnFGub4rab+41MHonp5OcowrSrZg
kYzHXobm8e2/ObU90T09nm8DOE1I3jvPJFPhjSKQaAOWTwtaViIxNca+yFdE
3bRIQBvUkc6T7i5/5M5txL8iqAOyfpMXbItuIgeWa59l8brwWse8XCc1EJmu
Bd5+K6wPEvcUMwklwQg3OdLviTECuvSQdLBtJEobnpLnSDUCj6t4LeHMKMTR
/ymr+pQxRGwW7N2YjEYszVvO+1wmkFl1yxETFYt2i9l347BmEIG52KirkYAC
8rhtz2aawcoduXDoTEQb2QLNfTgixHKOxHiWkdFi4pkEbj4SkI+fHo69mozG
/LWFCgQsgKxvq1XanoosvAxjtHMsYIu1u/RKZRoaciV9XRK0hEnt7OTq3HTU
9ZcTTRpvBa3PvG1ZyRmoTi1M942wNWBZ/hnMyqegnkPWdA+MHaQqXNLOsspD
dcxqHmJWduApJGhHO5iPiplE8bM5drBpGOlRWJ6PohjXYi0k7aE930CAmb0Q
Kf6KtNBQd4DZN749rzaeofxvJds83k5Aoqnzb0M5St4ilwxWO0FyKsHtDCsV
hW762ybsOUHmNW/xtptUZLUObQdjnKFIgUVeiViB2JcH01Yof4PolbygU/hK
dHtuT6650xWKJ+LvP9qnIdfZ6YWQk24grNjj5BhSg0gfWyiK5m7gkTSUkH6g
Fp2fTmQu/+gGBgNr5ZfY6OjTmPC7jB13ePS+BO8r/V9kMqjn50XwgA/LBpTE
tw0IM2Ng+aDRGwzPiM8W/GhGVlw3L/F+9IbRa7omWrotKEfvCX8xow8Y1ZU0
Rma3IAnaxkyzhg+oUpmT36m3ItX76e77LT5wKO5bwlBaG/pHbub2Px2+oGT5
+pmydQd6G+f3WGfQDyzPjLgZSPWhIw2UsOFNP9gWvr6zYNeHDLZaHZwx/tDA
cbtr6GEfGrmGJYQT/cFSxl8udbcPrcjUl9cO+8M0U8fEm87+P/8dbiSMBwAL
1neq8c4g8pHOmmWevwW5/hQHG+ww0sYH6q0xBcI6wbEhwWwYnWY3rxwVCYR0
TnZeVvIw6lnmiCx3CoQLX3fb5g6PIInie0KWc4Egz4hp5d0bQXOCQfYvZoPg
UcnVprTVUUQ6Zjll8vEOyKu/Vqtin0Jn9+WvqDAGg/JuEbM6cQoxLWHKCULB
YJpjlojLnEKV7X0h+/bBIBTp8p3IMY3Yo7QFCmeCoX1AuLfo8TT6d1fBZmc6
BAhxTwv062eQgN/95V6vMDi6l12Ygp1DXF0D9oLhYRD98vDkkMYcOiaCe++Z
HAYa863rqp5zaH/wWf2x6jCYLKwszm6aQ6MyrYl6u2FAPmJzycF7HqVuMki3
RYVDT0nuJ5GBT4jtRkBAfUYEjBWkOITRFtCuj/3vF01R8DAy4LjYgTX0QaS5
ZmgwCtoCZTV+YNdQ7bCo9/5sFMS8Oe47Jr2G/FW+TusxRcPnBZW6Uac1tHbk
5tvFy9EgY5Lwre7fNfQ5Jz5arDUadIpkU06kr6Oh7hrW/Pa7cGA8TGMRNlGZ
+HGerO5YKL/gGPhXx3dkzjSohZV6ABnayeXVgb9RViw3F+Y1GRbwqmIxJUyw
vXSeTaQ+Gd6LElqMJ45Cjx3p2J3FFMiV1Cf+PskOSdKfk8bX00Doq7NHpz4n
eFOafJhXH8E77wdlH+u5oAP7wjqAOwsopTIsKZ04YN/83bGKo8DD9iRe0QkB
6J+wvVyhkwM15XVCep14GKZGx/PXPAHrW/QEG00RUMYn1X6iPQVabe2Xe7Wi
YJMptGjalQudLmVmlBhx+NboZqPZmweat6fP/dI9A3ob8u9HP+fDeGvp+XLv
cyC1WnzHbK8A1jij1e6bX4C7mQNOJvuF0BpFdrf6Kg3ZV8NNtjiewbxQ3REJ
miyIVcyH47iLwSLbOh7dkAf16dVJEa7nkCvTU8Rw8SJgecLUBiVK4OhvjI2n
nBK4/GqZZz77AlL/Gjw3jFeGG8tJieOXS+GwuNSNFR0EbMUHXdLNyyDCSDNf
QUUVcJySYe/Ny0FJ8RmhV1cNNtWv947LUyHM0J7KcksdUgYpoeRaKiyEMp2M
yNCAO7q5WjSFCohwwN/frrsMTS1u7GWNFbC+I3mo/YAWaPKw7bmov4Sjp/t+
dF+8Av/x8vmy2f0SrhN+XUhP1gZVSsV3NaNKyBH0co2Y0IHcimZexr5KwBXg
tt3E9cCxI1MjxaoKdgor115l6IPtK734L2NV4HHwbo78jgG8KmsYPu5aDYYK
DeIBIYZgHXdIqWi9Gpw+PPYKizACxUtirw/40mD7RKW+rbIx+K2zaUj9pIGg
3bDMylETWAzpWuALrYHOJ+5zKd0mULRxrSj4Vw2sG/U/nSCbQpN7lQs1thZa
Ov1lM13NAPdqTrvgKB3agvwlIuSI8DOYCTfPSgeDjnNbfIpEmFYTWRI5TofU
h/cYa5WJUPiv44N8DjokErmXVzSIIPPhY38eLx3G5jV3bE2IoP9j2ir3LB2u
l9KXrnoRIVh+4nqOMR10754g2BUTwW53X2XKlA77HLOhB0uJcLme74QgiQ76
Esz8RVQisGhZVzy2okPNKwmR1RoipBHHvlEc6VBRUekc0UqEMr8PIdn+dHjn
EVpZPUuEpIs7huM36bDrcMTI5jMR/PZ58HxBdGBZop1nXiKCUpRFU1YIHYwD
guqJG0Roezh8OCvmT99myrrLQILn5tsjo3F0eJjX2J7HRIIEXu7nuHg63E1T
7TA4QgKzPJJ+JpkOuCiXjNwTJFBwCeAfTaZDsy2LiwEnCXCSaSvYVDo0Yqpu
/eAiwc+V6gbLdDo84HToycORYPrlO3JGBh2oXSddDQVI8D+l/poB
       "]]},
     Annotation[#, "Charting`Private`Tag$4544#2"]& ], 
    TagBox[
     {RGBColor[0.560181, 0.691569, 0.194885], AbsoluteThickness[1.6], Opacity[
      1.], LineBox[CompressedData["
1:eJwVkXs01HkAxZmNXrJW4zUImdopkVUnrc1c8jikVITYqcjju2zF1FDbSupo
k0aIiAkRyaRZ4zk/u4kdalNCKpnQ9JBXJW9Lsvrjnnvu+Zxz/7jXaH+oWyBN
QUFh25y+em4/xWs8a8SmHbrC8g+7ax1C06gpoStA1AO+WWoee1z7eHECXQ2+
JpejmlPL2JvyilhRdEPkV9bc8Lpcx37ZVx8QTjcHm5JHnBU8YYv5j2lcug2C
Hrivmch5y2Z0PW85RN8BxitFjQ7RKPuRMoc6SPdFftF0cNa/80B/tc07vjYM
S0UpFX6vNcC1ELxR6j4GxiNpxL1gQyzjnf/QFBoN01KJ8xL5Ckxx/WaLpDFQ
ibdPfdBrAtEqVW1BYyw6t2hM4bE5vOa1OuqYxcP4lMuvOdPrIIjV0qTfToSy
h6FtINMSEwPmKszqixi7sKrT09gKj3w9l0T2p8Bg1e1F/DBrJFn0JHUMpSJn
oGVA39kGYZlSrtLgZeRn90hG2mzRoFPEidASQH/9BG9jgh3URmYbBhmZsJRl
a5mudUBL5z57sXM2JpMXq+ZOOqKt+Axfv/IqZK/ItFuNEzYZJUneVeSgr7tH
Z2XoFuzJWN7v/jAX6izLhmqnrRirDd7j0HQNBvP7nhQtcIXL8IZnsp48hDdJ
44NGt8NssDBy13Q+kpgu7Xc/7sAfGY8D3D5fR1dpX1bd05244nrKbVT9Bmpc
cqvtWt3AEnefYmgVwpXZ1nX/H3dslg92MTWFyK/73tqmeBd0tKNtW1ffxGHz
Su6DMg+QL/XdSqZFcKjVcy0UeuLIh6SEDvtb4By7R9OQeEGl8BuS5iXCupDT
b85Jd4Ox1CT6mdefkGIgIPOON0Y2H2jq2FCMo9mOzY2tPkhpzTyZKCmGUM9D
2eb5z4jckutYYSmGW6S+UFHGgbQ+WE1UK0Z0eUMKGd0DB22VabK5BGnj8oXk
y16sCOX2jjTOZQvL3r/VfGGTKR633VEK59NX8S7dF7niOl1acynWsAx45438
4N+QYZfiUwZW3IK4qXI/7Kty4fe+KIPdppIEie1+VInutKn+Ug7zZjEzXLYf
nHPKVgVD5WgY59Mquf748SfWbcXDFShPVzKfmPUHb0jFzmymAlnWweVHBAHo
j3rYp3eyErp+Q+/qTANRMLy34MSXSvxQaPadU3UgpCFlpDhWglstJtW2nCAw
qt465S+kYEyL06//FISZE/MY3YspFIVLCvaOBEFuyxxgqlK4/5vccXIsCNfv
+8fnqVNQ1tWpM5kOwrr21y3XdCmArlaVrESwdVLuk2tKYTZibTJhEJzY0Hkg
eyeFZ4ULRpbZE/hOfbZ+6U5B3eIg4y9HAvtqvW8NPOd4jNDTy5lgkSNHnOVD
wZB7c0miK0Gqx4uxTH8KcZWF4TRvAhGvPepKOAWrpJI1AwcJkjb+t73jKIUR
GSsnNoyA91nbSO84heV8snrlEQKrmN1SQRSF9SpWv/sdI7iX3DZfcJaC5Kmm
ZvtpAqHXxHPZOQrDt0rNj54huKCrJWTw5/aYO1MjlmDXNc+tGYkU8vzmz+yM
J7AkEfqyixRS3meFfEogYJikftS5NNeXMvz+wkWCmY/ld7zTKLxwV4wxvUQg
L3mamJ5OocW4Ye3DNIL/ATSrSHU=
       "]]},
     Annotation[#, "Charting`Private`Tag$4544#3"]& ]}, {}},
  AspectRatio->NCache[GoldenRatio^(-1), 0.6180339887498948],
  Axes->{True, True},
  AxesLabel->{
    FormBox["\"x\"", TraditionalForm], 
    FormBox["\"\[CapitalDelta]x\"", TraditionalForm]},
  AxesOrigin->{0, 0},
  DisplayFunction->Identity,
  Frame->{{False, False}, {False, False}},
  FrameLabel->{{None, None}, {None, None}},
  FrameTicks->{{Automatic, Automatic}, {Automatic, Automatic}},
  GridLines->{None, None},
  GridLinesStyle->Directive[
    GrayLevel[0.5, 0.4]],
  ImagePadding->All,
  Method->{
   "DefaultBoundaryStyle" -> Automatic, 
    "DefaultGraphicsInteraction" -> {
     "Version" -> 1.2, "TrackMousePosition" -> {True, False}, 
      "Effects" -> {
       "Highlight" -> {"ratio" -> 2}, "HighlightPoint" -> {"ratio" -> 2}, 
        "Droplines" -> {
         "freeformCursorMode" -> True, 
          "placement" -> {"x" -> "All", "y" -> "None"}}}}, "DefaultMeshStyle" -> 
    AbsolutePointSize[6], "ScalingFunctions" -> None, 
    "CoordinatesToolOptions" -> {"DisplayFunction" -> ({
        (Identity[#]& )[
         Part[#, 1]], 
        (Identity[#]& )[
         Part[#, 2]]}& ), "CopiedValueFunction" -> ({
        (Identity[#]& )[
         Part[#, 1]], 
        (Identity[#]& )[
         Part[#, 2]]}& )}},
  PlotLabel->FormBox["\"Asymmetrical underdominance\"", TraditionalForm],
  PlotRange->{{0, 0.1}, {-0.0005251444596635435, 0.0028799999257142846`}},
  PlotRangeClipping->True,
  PlotRangePadding->{{
     Scaled[0.02], 
     Scaled[0.02]}, {
     Scaled[0.05], 
     Scaled[0.05]}},
  Ticks->{Automatic, Automatic}]], "Output",
 CellChangeTimes->{{3.808710469200914*^9, 3.808710519124361*^9}, 
   3.820204951092021*^9, 3.8202274224224787`*^9, 3.8202966041688433`*^9, 
   3.820316371245305*^9, 3.822400867366415*^9, 3.8224125186778183`*^9, 
   3.8224781881749277`*^9, 3.835763003818139*^9, 3.8358462925069942`*^9, {
   3.8358470999726768`*^9, 3.835847111565149*^9}, 3.8358471626721635`*^9, 
   3.835932940483265*^9, 3.835934652038626*^9, {3.8360292050146723`*^9, 
   3.8360292125441656`*^9}, {3.8360298502025747`*^9, 3.8360298816416807`*^9}, 
   3.83629709287408*^9, {3.8362974216605706`*^9, 3.836297508705865*^9}, 
   3.8369698615878353`*^9, 3.839990946676809*^9, 3.840082876940098*^9, 
   3.8400911406390743`*^9, 3.840091316989567*^9, 3.8400936726994915`*^9, 
   3.840093731479776*^9, 3.8400938104030886`*^9, 3.8400938602455206`*^9, 
   3.8400952451466413`*^9, 3.8400995844120855`*^9, 3.840179456807995*^9, 
   3.840271497756219*^9, 3.8407838565987177`*^9, 3.841286461406371*^9, 
   3.8412904530294914`*^9, 3.841719636973593*^9, 3.841985263921913*^9, 
   3.842067797220413*^9, 3.8437926979301586`*^9, {3.8437936362324543`*^9, 
   3.843793678373934*^9}, 3.87675412142616*^9},
 CellLabel->"Out[19]=",ExpressionUUID->"1024e494-d212-4b4a-8f00-8f1402d5c2da"]
}, Open  ]]
}, Open  ]],

Cell[CellGroupData[{

Cell["\<\
1.2. Writing \[CapitalDelta]x as a function of total the frequency of the \
internal equilibrium and the total strength of selection\
\>", "Subsection",
 CellChangeTimes->{
  3.835938932326461*^9, 3.835938991224024*^9, 3.8359390512233953`*^9, {
   3.84128649291817*^9, 
   3.8412865094050703`*^9}},ExpressionUUID->"86ae502b-5771-48b0-8ca3-\
a0960f2356ae"],

Cell["\<\
Another way to write the equation is to write it as a function of the \
internal equilibrium frequency and the total strength of selection given by T \
= 2 su + s. Here the factor 2 comes from the fact that selection on \
heterozygotes must be doubled to correspond to selection on homozygotes. This \
leads to this change in variables \
\>", "Text",
 CellChangeTimes->{{3.820205066543487*^9, 3.820205072572349*^9}, {
   3.8202051058271303`*^9, 3.820205153167095*^9}, {3.820205202655787*^9, 
   3.8202052827397137`*^9}, 3.8359337509209843`*^9, {3.836031250679596*^9, 
   3.8360314076644216`*^9}, 3.836278360987714*^9, {3.8400144406399994`*^9, 
   3.84001444124826*^9}, {3.8767541571722517`*^9, 
   3.876754157588558*^9}},ExpressionUUID->"ff8a6c8d-d8f9-4405-8997-\
8feb6a3d0bed"],

Cell[CellGroupData[{

Cell[BoxData[
 RowBox[{"chgvar", "=", 
  RowBox[{"Flatten", "[", 
   RowBox[{"Simplify", "[", 
    RowBox[{"Solve", "[", 
     RowBox[{
      RowBox[{"{", 
       RowBox[{
        RowBox[{"xe", "==", 
         RowBox[{"xeq", "[", 
          RowBox[{"F", ",", "su", ",", "s"}], "]"}]}], ",", 
        RowBox[{"T", "\[Equal]", 
         RowBox[{
          RowBox[{"2", "su"}], "+", "s"}]}]}], "}"}], ",", 
      RowBox[{"{", 
       RowBox[{"s", ",", "su"}], "}"}]}], "]"}], "]"}], "]"}]}]], "Input",
 CellChangeTimes->{{3.808712027584485*^9, 3.808712057789847*^9}, {
   3.808712097030508*^9, 3.808712123320526*^9}, {3.808712185218438*^9, 
   3.808712197762165*^9}, {3.808712228440672*^9, 3.8087122292393007`*^9}, 
   3.820205165238875*^9, 3.820205251105587*^9, {3.84001232401223*^9, 
   3.8400123312340517`*^9}, {3.841286663636916*^9, 3.8412866710838614`*^9}, {
   3.8412870349296923`*^9, 3.841287054058408*^9}, {3.876754129028784*^9, 
   3.876754137295319*^9}},
 CellLabel->"In[20]:=",ExpressionUUID->"a60fe50e-e974-41bd-ba86-9aa462d51041"],

Cell[BoxData[
 RowBox[{"{", 
  RowBox[{
   RowBox[{"s", "\[Rule]", 
    FractionBox[
     RowBox[{
      RowBox[{"(", 
       RowBox[{
        RowBox[{"-", "1"}], "+", "F"}], ")"}], " ", "T", " ", 
      RowBox[{"(", 
       RowBox[{
        RowBox[{"-", "1"}], "+", 
        RowBox[{"2", " ", "xe"}]}], ")"}]}], 
     RowBox[{"1", "+", "F"}]]}], ",", 
   RowBox[{"su", "\[Rule]", 
    FractionBox[
     RowBox[{"T", " ", 
      RowBox[{"(", 
       RowBox[{"F", "+", "xe", "-", 
        RowBox[{"F", " ", "xe"}]}], ")"}]}], 
     RowBox[{"1", "+", "F"}]]}]}], "}"}]], "Output",
 CellChangeTimes->{{3.808712049542654*^9, 3.8087120583782873`*^9}, {
   3.808712098506585*^9, 3.808712129553907*^9}, {3.808712186098276*^9, 
   3.808712198406218*^9}, 3.8087122296886253`*^9, 3.820205165844653*^9, 
   3.820205251289794*^9, 3.82020529864439*^9, 3.820227422469146*^9, 
   3.820296688081623*^9, 3.8203163713319283`*^9, 3.822400867431363*^9, 
   3.8224125189125032`*^9, 3.82247818822479*^9, 3.8357630084312687`*^9, 
   3.8358462954813905`*^9, 3.835932940592072*^9, 3.8360292126541653`*^9, 
   3.8362970930660954`*^9, 3.8369698616724787`*^9, 3.8399909467770834`*^9, {
   3.8400123254297657`*^9, 3.8400123318854685`*^9}, 3.8400828770669465`*^9, 
   3.8400911408750706`*^9, 3.840091317075041*^9, 3.840093672799756*^9, 
   3.8400937316022844`*^9, 3.8400938105346518`*^9, 3.8400938603770313`*^9, 
   3.840095245215617*^9, 3.8400995845573635`*^9, 3.840179456925462*^9, 
   3.8402714979403915`*^9, 3.840783856642677*^9, 3.8412865134511538`*^9, 
   3.841286671705825*^9, {3.841287032927692*^9, 3.841287054290024*^9}, 
   3.8412904531076283`*^9, 3.8417196370370026`*^9, 3.8419852640066385`*^9, 
   3.842067797262413*^9, 3.843792697959161*^9, 3.87675413852098*^9},
 CellLabel->"Out[20]=",ExpressionUUID->"5cd29615-5356-4ee6-a11c-f4c89a9d30cf"]
}, Open  ]],

Cell["And to the new equation:", "Text",
 CellChangeTimes->{{3.820205269274432*^9, 3.820205274988068*^9}, 
   3.820206565154744*^9},ExpressionUUID->"20eea4cc-5a13-4d6c-a2bc-\
47509a44b064"],

Cell[CellGroupData[{

Cell[BoxData[
 RowBox[{"FullSimplify", "[", 
  RowBox[{
   RowBox[{"\[CapitalDelta]x", "[", 
    RowBox[{"F", ",", "su", ",", "s", ",", "x"}], "]"}], "/.", "chgvar"}], 
  "]"}]], "Input",
 CellChangeTimes->{{3.808711913566598*^9, 3.80871192886448*^9}, {
  3.808712066871458*^9, 3.808712138013579*^9}, {3.808712207125154*^9, 
  3.80871223999683*^9}, {3.841286680004114*^9, 3.8412866921728373`*^9}, {
  3.876754142976531*^9, 3.876754143369158*^9}},
 CellLabel->"In[21]:=",ExpressionUUID->"a9ecba0b-133a-4698-8999-98980e983b88"],

Cell[BoxData[
 RowBox[{
  RowBox[{"(", 
   RowBox[{
    RowBox[{"-", "1"}], "+", "F"}], ")"}], " ", "T", " ", 
  RowBox[{"(", 
   RowBox[{
    RowBox[{"-", "1"}], "+", "x"}], ")"}], " ", "x", " ", 
  RowBox[{"(", 
   RowBox[{"x", "-", "xe"}], ")"}]}]], "Output",
 CellChangeTimes->{{3.808711920973587*^9, 3.80871193430203*^9}, {
   3.8087120861127977`*^9, 3.808712138422641*^9}, {3.8087122207190933`*^9, 
   3.808712250722527*^9}, 3.82020519633646*^9, 3.820205300912038*^9, 
   3.820227422707699*^9, 3.820296720125082*^9, 3.820316371577835*^9, 
   3.822400867499763*^9, 3.822412518962891*^9, 3.822478188274087*^9, 
   3.835763011069087*^9, 3.835846297405845*^9, 3.8359329406656613`*^9, 
   3.8360292127391653`*^9, 3.836297093161109*^9, 3.836969861741497*^9, 
   3.8399909468613033`*^9, 3.8400828771269455`*^9, 3.840091141274727*^9, 
   3.840091317124205*^9, 3.840093672846638*^9, 3.8400937316690836`*^9, 
   3.8400938106036563`*^9, 3.840093860430436*^9, 3.8400952452625017`*^9, 
   3.8400995846253805`*^9, 3.840179457024243*^9, 3.840271498032392*^9, 
   3.840783856675684*^9, {3.841286687424162*^9, 3.841286692878296*^9}, {
   3.841287046418365*^9, 3.841287055834662*^9}, 3.8412904531610208`*^9, 
   3.8417196370846033`*^9, 3.841985264075727*^9, 3.842067797328416*^9, 
   3.8437926980071325`*^9, 3.87675414399402*^9},
 CellLabel->"Out[21]=",ExpressionUUID->"7f7d45f9-7179-4b57-9343-5d849daaf532"]
}, Open  ]],

Cell["\<\
Using this form is just a way to simplify expressions. It also clearly shows \
that selection vanishes when F = 0.\
\>", "Text",
 CellChangeTimes->{{3.8202053120245857`*^9, 3.820205355189559*^9}, {
  3.8412867156967793`*^9, 
  3.841286736953636*^9}},ExpressionUUID->"6af069a7-6d92-40e4-8f72-\
0e2143f6b015"]
}, Open  ]]
}, Closed]],

Cell[CellGroupData[{

Cell["\<\
2. Probability of fixation and rate of substitution, starting from frequency 0\
\>", "Section",
 CellChangeTimes->{{3.820206579395897*^9, 3.820206601491417*^9}, {
  3.8359333597476463`*^9, 3.8359333604422765`*^9}, {3.835939030031352*^9, 
  3.835939037175995*^9}},ExpressionUUID->"4111e6bf-8e74-4339-b06d-\
515f71967746"],

Cell[CellGroupData[{

Cell["2.1. Computing the probability of fixation", "Subsection",
 CellChangeTimes->{
  3.835938914956175*^9, {3.835939002911831*^9, 3.8359390066415224`*^9}, {
   3.8359390400216665`*^9, 
   3.835939046887493*^9}},ExpressionUUID->"98445e47-79ae-4695-9d1a-\
7eacb2fb8555"],

Cell["\<\
Now we can use classical one-locus diffusion theory. The infinitesimal mean \
and variance of the diffusion process are:\
\>", "Text",
 CellChangeTimes->{{3.820206607734439*^9, 
  3.8202066418669043`*^9}},ExpressionUUID->"f3ae5e30-d8f3-47a8-a577-\
a749fc11797d"],

Cell[BoxData[
 RowBox[{
  RowBox[{"Mx", "=", 
   RowBox[{
    RowBox[{"(", 
     RowBox[{"1", "-", "F"}], ")"}], " ", "T", " ", "x", 
    RowBox[{"(", 
     RowBox[{"1", "-", "x"}], ")"}], 
    RowBox[{"(", 
     RowBox[{"x", "-", "xe"}], ")"}]}]}], ";"}]], "Input",
 CellChangeTimes->{{3.8086493820934687`*^9, 3.808649383565428*^9}, {
   3.808649777551219*^9, 3.80864980953524*^9}, {3.80864991435413*^9, 
   3.808649923058754*^9}, {3.808650027121092*^9, 3.80865002736873*^9}, {
   3.8086517453828077`*^9, 3.808651754315154*^9}, {3.80865290648151*^9, 
   3.8086529242655373`*^9}, 3.808654135211775*^9, {3.841286703729094*^9, 
   3.841286704209193*^9}},
 CellLabel->"In[22]:=",ExpressionUUID->"4155491a-a025-4769-8ac5-6c535058082d"],

Cell[BoxData[
 RowBox[{
  RowBox[{"Vx", "=", " ", 
   RowBox[{"x", 
    RowBox[{"(", 
     RowBox[{"1", "-", "x"}], ")"}], 
    RowBox[{
     RowBox[{"(", 
      RowBox[{"1", "+", "F"}], ")"}], "/", 
     RowBox[{"(", 
      RowBox[{"2", "Npop"}], ")"}]}]}]}], ";"}]], "Input",
 CellChangeTimes->{{3.808649835064735*^9, 3.808649851576221*^9}, {
  3.8086499580238543`*^9, 3.808649960847468*^9}},
 CellLabel->"In[23]:=",ExpressionUUID->"beb2ada9-1405-42c7-9ad5-df62c53cd9fe"],

Cell["And the Green\[CloseCurlyQuote]s function:", "Text",
 CellChangeTimes->{{3.8086498551424503`*^9, 3.808649857864921*^9}, {
  3.820206648965518*^9, 3.820206652588022*^9}, {3.835953804089625*^9, 
  3.8359538041918526`*^9}},ExpressionUUID->"3a3a00d4-7f1b-48aa-bda3-\
c01d95bdbb0b"],

Cell[CellGroupData[{

Cell[BoxData[
 RowBox[{
  RowBox[{"G", "[", 
   RowBox[{"Npop_", ",", "F_", ",", "T_", ",", "xe_", ",", "x_"}], "]"}], "=", 
  RowBox[{"Simplify", "[", 
   RowBox[{"Exp", "[", 
    RowBox[{"-", 
     RowBox[{"Integrate", "[", 
      RowBox[{
       RowBox[{"2", " ", 
        RowBox[{"Mx", "/", "Vx"}]}], ",", "x"}], "]"}]}], "]"}], 
   "]"}]}]], "Input",
 CellChangeTimes->{{3.808649932871873*^9, 3.808649986418728*^9}, {
  3.808650017436245*^9, 3.808650021901156*^9}, {3.808654143245035*^9, 
  3.8086541454603567`*^9}},
 CellLabel->"In[24]:=",ExpressionUUID->"e9cc6893-ed71-4bb1-b163-25f1304fe6a4"],

Cell[BoxData[
 SuperscriptBox["\[ExponentialE]", 
  FractionBox[
   RowBox[{"2", " ", 
    RowBox[{"(", 
     RowBox[{
      RowBox[{"-", "1"}], "+", "F"}], ")"}], " ", "Npop", " ", "T", " ", "x", 
    " ", 
    RowBox[{"(", 
     RowBox[{"x", "-", 
      RowBox[{"2", " ", "xe"}]}], ")"}]}], 
   RowBox[{"1", "+", "F"}]]]], "Output",
 CellChangeTimes->CompressedData["
1:eJxTTMoPSmVkYGBQA+IZ4tP/lyS8ccwN8VIqA9ILnDUtQfS1I6fvgehNu667
l5e9cfw3e5dFI5CuOhcbsxhIX3wxOwtMC/vdXgOkORZPjF1T9cYxTumZjvKU
N45qnUlhIUDaWH+BYhmQ7rGarbwUSOcKr/mgPvWN47L83QUF0944vnBNmGI8
543jrujl5QlAOiZ4fUMKkJZ5tHwaiDZhkdubCqR5wyuOgGiLi6HnQLRVxYQr
INpn2erGNCDNYSa+IANIp29UWdAPpF+VekzcA6T5ksT3bZv7xrHBekvSmnlv
HG+Fz0wD0W0xK6TWAWkXVuEHW4B0v/SyVfXz3zhmLWKLY1zwxnGLxaZVmkC6
wcb5efHiN44rrnjEBz164wgA/o2dYA==
  "],
 CellLabel->"Out[24]=",ExpressionUUID->"a64fc6d4-7966-4464-9a35-8abeb007a8a7"]
}, Open  ]],

Cell[TextData[{
 "Noting ",
 Cell[BoxData[
  FormBox[
   RowBox[{"A", "=", 
    RowBox[{
     FractionBox[
      RowBox[{"(", 
       RowBox[{"1", "-", "F"}], ")"}], 
      RowBox[{"(", 
       RowBox[{"1", "+", "F"}], ")"}]], "Npop", " ", "T"}]}], 
   TraditionalForm]],ExpressionUUID->"b8cf002a-4b0a-4b1e-8298-aabbaf70af63"],
 ",  the probability of fixation starting from frequency x0 is given by:"
}], "Text",
 CellChangeTimes->{{3.808649999918324*^9, 3.808650004722118*^9}, {
  3.820206679846897*^9, 3.820206725577948*^9}, {3.8202270215103292`*^9, 
  3.820227026718639*^9}, {3.820227348612116*^9, 
  3.8202273486121407`*^9}},ExpressionUUID->"453fc0e4-d22c-469d-85f4-\
ed8a373a72bd"],

Cell[CellGroupData[{

Cell[BoxData[
 FractionBox[
  RowBox[{"Integrate", "[", 
   RowBox[{
    SuperscriptBox["\[ExponentialE]", 
     RowBox[{
      RowBox[{"-", "2"}], "  ", "A", " ", "x", " ", 
      RowBox[{"(", 
       RowBox[{"x", "-", 
        RowBox[{"2", " ", "xe"}]}], ")"}]}]], ",", 
    RowBox[{"{", 
     RowBox[{"x", ",", "0", ",", "x0"}], "}"}]}], "]"}], 
  RowBox[{"Integrate", "[", 
   RowBox[{
    SuperscriptBox["\[ExponentialE]", 
     RowBox[{
      RowBox[{"-", " ", "2"}], " ", "A", " ", "x", " ", 
      RowBox[{"(", 
       RowBox[{"x", "-", 
        RowBox[{"2", " ", "xe"}]}], ")"}]}]], ",", 
    RowBox[{"{", 
     RowBox[{"x", ",", "0", ",", "1"}], "}"}]}], "]"}]]], "Input",
 CellChangeTimes->{{3.841286952647048*^9, 3.841286982483329*^9}},
 CellLabel->"In[25]:=",ExpressionUUID->"8f44a978-44cc-4205-a553-aba73cc8b152"],

Cell[BoxData[
 FractionBox[
  RowBox[{
   RowBox[{"Erf", "[", 
    RowBox[{
     SqrtBox["2"], " ", 
     SqrtBox["A"], " ", 
     RowBox[{"(", 
      RowBox[{"x0", "-", "xe"}], ")"}]}], "]"}], "+", 
   RowBox[{"Erf", "[", 
    RowBox[{
     SqrtBox["2"], " ", 
     SqrtBox["A"], " ", "xe"}], "]"}]}], 
  RowBox[{
   RowBox[{"Erf", "[", 
    RowBox[{
     SqrtBox["2"], " ", 
     SqrtBox["A"], " ", 
     RowBox[{"(", 
      RowBox[{"1", "-", "xe"}], ")"}]}], "]"}], "+", 
   RowBox[{"Erf", "[", 
    RowBox[{
     SqrtBox["2"], " ", 
     SqrtBox["A"], " ", "xe"}], "]"}]}]]], "Output",
 CellChangeTimes->{
  3.820297075503381*^9, 3.820316381538933*^9, 3.8224125261048717`*^9, 
   3.8357630513173475`*^9, 3.835846310588432*^9, 3.8358637345553026`*^9, 
   3.835932941395697*^9, 3.8360292131543183`*^9, 3.836297093716317*^9, 
   3.836969862142723*^9, 3.839990947315873*^9, 3.8400828775027237`*^9, 
   3.840091142060961*^9, 3.840091317384337*^9, 3.8400936732161493`*^9, 
   3.8400937319501047`*^9, 3.8400938107811503`*^9, 3.8400938606149635`*^9, 
   3.8400952456474133`*^9, 3.840099584926669*^9, 3.8401794577950296`*^9, 
   3.8402714985457463`*^9, 3.840783857005328*^9, {3.841286959818754*^9, 
   3.8412869881853113`*^9}, 3.8412904536465597`*^9, 3.8417196376143627`*^9, 
   3.841985264662099*^9, 3.842067798243472*^9, 3.8437926986413617`*^9, 
   3.8767541730198107`*^9},
 CellLabel->"Out[25]=",ExpressionUUID->"15e5829b-0cae-493d-b4f3-ea0b2b561b02"]
}, Open  ]],

Cell[CellGroupData[{

Cell[BoxData[
 RowBox[{
  RowBox[{"Pfix", "[", 
   RowBox[{"Npop_", ",", "F_", ",", "t_", ",", "s_"}], "]"}], "=", 
  RowBox[{"Simplify", "[", 
   RowBox[{
    RowBox[{
     RowBox[{
      RowBox[{
       FractionBox[
        RowBox[{"Integrate", "[", 
         RowBox[{
          SuperscriptBox["\[ExponentialE]", 
           RowBox[{
            RowBox[{"-", "2"}], "A", " ", "x", " ", 
            RowBox[{"(", 
             RowBox[{"x", "-", 
              RowBox[{"2", " ", "xe"}]}], ")"}]}]], ",", 
          RowBox[{"{", 
           RowBox[{"x", ",", "0", ",", "x0"}], "}"}]}], "]"}], 
        RowBox[{"Integrate", "[", 
         RowBox[{
          SuperscriptBox["\[ExponentialE]", 
           RowBox[{
            RowBox[{"-", "2"}], "A", "  ", "x", " ", 
            RowBox[{"(", 
             RowBox[{"x", "-", 
              RowBox[{"2", " ", "xe"}]}], ")"}]}]], ",", 
          RowBox[{"{", 
           RowBox[{"x", ",", "0", ",", "1"}], "}"}]}], "]"}]], "/.", 
       RowBox[{"xe", "->", 
        RowBox[{"xeq", "[", 
         RowBox[{"F", ",", "t", ",", "s"}], "]"}]}]}], "/.", 
      RowBox[{"A", "\[Rule]", 
       RowBox[{"Npop", 
        RowBox[{"(", 
         RowBox[{"1", "-", "F"}], ")"}], 
        RowBox[{
         RowBox[{"(", 
          RowBox[{"s", "+", 
           RowBox[{"2", "t"}]}], ")"}], "/", 
         RowBox[{"(", 
          RowBox[{"1", "+", "F"}], ")"}]}]}]}]}], "/.", 
     RowBox[{"x0", "\[Rule]", 
      RowBox[{"1", "/", 
       RowBox[{"(", 
        RowBox[{"2", "Npop"}], ")"}]}]}]}], ",", "Asp"}], "]"}]}]], "Input",
 CellChangeTimes->{{3.808650047237817*^9, 3.808650117812521*^9}, {
   3.808650214307073*^9, 3.80865021535371*^9}, {3.808650505863336*^9, 
   3.808650510418214*^9}, {3.808650781217695*^9, 3.808650798599086*^9}, {
   3.8086513105363207`*^9, 3.808651312268807*^9}, {3.808654151570012*^9, 
   3.808654158195223*^9}, 3.808667577253083*^9, {3.808667663401279*^9, 
   3.8086676664275103`*^9}, {3.808667740396055*^9, 3.8086677429381*^9}, {
   3.808667773919695*^9, 3.808667826511981*^9}, {3.808667878250751*^9, 
   3.808667903473188*^9}, {3.820227267234535*^9, 3.8202272902077847`*^9}, {
   3.8202273273921824`*^9, 3.8202274131434517`*^9}, {3.841286999677848*^9, 
   3.841287017721465*^9}, 3.841287063025896*^9},
 CellLabel->"In[27]:=",ExpressionUUID->"670af4e7-697b-4a0f-b52a-e9cc2349a63a"],

Cell[BoxData[
 FractionBox[
  RowBox[{
   RowBox[{"-", 
    RowBox[{"Erf", "[", 
     FractionBox[
      RowBox[{
       SqrtBox["2"], " ", "Npop", " ", 
       RowBox[{"(", 
        RowBox[{
         RowBox[{"-", "t"}], "+", 
         RowBox[{"F", " ", 
          RowBox[{"(", 
           RowBox[{"s", "+", "t"}], ")"}]}]}], ")"}]}], 
      SqrtBox[
       RowBox[{
        RowBox[{"-", 
         RowBox[{"(", 
          RowBox[{
           RowBox[{"-", "1"}], "+", 
           SuperscriptBox["F", "2"]}], ")"}]}], " ", "Npop", " ", 
        RowBox[{"(", 
         RowBox[{"s", "+", 
          RowBox[{"2", " ", "t"}]}], ")"}]}]]], "]"}]}], "+", 
   RowBox[{"Erf", "[", 
    RowBox[{
     SqrtBox["2"], " ", 
     SqrtBox[
      RowBox[{"-", 
       FractionBox[
        RowBox[{
         RowBox[{"(", 
          RowBox[{
           RowBox[{"-", "1"}], "+", "F"}], ")"}], " ", "Npop", " ", 
         RowBox[{"(", 
          RowBox[{"s", "+", 
           RowBox[{"2", " ", "t"}]}], ")"}]}], 
        RowBox[{"1", "+", "F"}]]}]], " ", 
     RowBox[{"(", 
      RowBox[{
       FractionBox["1", 
        RowBox[{"2", " ", "Npop"}]], "+", 
       FractionBox[
        RowBox[{"t", "-", 
         RowBox[{"F", " ", 
          RowBox[{"(", 
           RowBox[{"s", "+", "t"}], ")"}]}]}], 
        RowBox[{
         RowBox[{"(", 
          RowBox[{
           RowBox[{"-", "1"}], "+", "F"}], ")"}], " ", 
         RowBox[{"(", 
          RowBox[{"s", "+", 
           RowBox[{"2", " ", "t"}]}], ")"}]}]]}], ")"}]}], "]"}]}], 
  RowBox[{
   RowBox[{"Erf", "[", 
    FractionBox[
     RowBox[{
      SqrtBox["2"], " ", "Npop", " ", 
      RowBox[{"(", 
       RowBox[{"s", "+", "t", "-", 
        RowBox[{"F", " ", "t"}]}], ")"}]}], 
     SqrtBox[
      RowBox[{
       RowBox[{"-", 
        RowBox[{"(", 
         RowBox[{
          RowBox[{"-", "1"}], "+", 
          SuperscriptBox["F", "2"]}], ")"}]}], " ", "Npop", " ", 
       RowBox[{"(", 
        RowBox[{"s", "+", 
         RowBox[{"2", " ", "t"}]}], ")"}]}]]], "]"}], "-", 
   RowBox[{"Erf", "[", 
    FractionBox[
     RowBox[{
      SqrtBox["2"], " ", "Npop", " ", 
      RowBox[{"(", 
       RowBox[{
        RowBox[{"-", "t"}], "+", 
        RowBox[{"F", " ", 
         RowBox[{"(", 
          RowBox[{"s", "+", "t"}], ")"}]}]}], ")"}]}], 
     SqrtBox[
      RowBox[{
       RowBox[{"-", 
        RowBox[{"(", 
         RowBox[{
          RowBox[{"-", "1"}], "+", 
          SuperscriptBox["F", "2"]}], ")"}]}], " ", "Npop", " ", 
       RowBox[{"(", 
        RowBox[{"s", "+", 
         RowBox[{"2", " ", "t"}]}], ")"}]}]]], "]"}]}]]], "Output",
 CellChangeTimes->{
  3.80867097243334*^9, 3.820227031327462*^9, {3.8202273805233107`*^9, 
   3.8202274268554487`*^9}, 3.820297166485362*^9, 3.8203163831120977`*^9, 
   3.8224125271136303`*^9, 3.835763054425513*^9, 3.835846313115*^9, 
   3.8358637388243275`*^9, 3.835932941630841*^9, 3.8360292134738283`*^9, 
   3.836297093921317*^9, 3.8369698624431734`*^9, 3.8399909476323624`*^9, 
   3.840082877788192*^9, 3.8400911424911966`*^9, 3.840091317602112*^9, 
   3.8400936735008774`*^9, 3.840093732135046*^9, 3.840093810951028*^9, 
   3.8400938607933846`*^9, 3.8400952458320465`*^9, 3.8400995851066675`*^9, 
   3.84017945806469*^9, 3.8402714987148952`*^9, 3.8407838572595644`*^9, 
   3.841287065426052*^9, 3.841290454009918*^9, 3.841304323965448*^9, 
   3.841719637931036*^9, 3.84198526500966*^9, 3.8420677985714436`*^9, 
   3.843792699138328*^9, {3.876754175232723*^9, 3.8767541892363663`*^9}},
 CellLabel->"Out[27]=",ExpressionUUID->"a5bb08a9-ef6f-4a05-84de-047d5f4c2fe3"]
}, Open  ]]
}, Open  ]],

Cell[CellGroupData[{

Cell["2.2. Computing the substitution rate", "Subsection",
 CellChangeTimes->{{3.835938882686619*^9, 3.835938887912032*^9}, {
   3.8359390096547585`*^9, 3.8359390128791137`*^9}, 
   3.835939062293907*^9},ExpressionUUID->"2f5b26e1-baed-430c-a21f-\
065f7c796dc3"],

Cell[TextData[{
 "It is useful also to compute the substitution rate which is simply 2Npop u \
* Pfix.",
 StyleBox[" ",
  FontColor->RGBColor[1, 0, 0]],
 "\[LineSeparator]Here we give the relative rate compare to the neutral rate, \
which is u."
}], "Text",
 CellChangeTimes->{{3.8202463165092793`*^9, 3.820246335274033*^9}, {
  3.8202464137990723`*^9, 3.820246455433958*^9}, {3.835935234378992*^9, 
  3.835935288884223*^9}, {3.8362784430975604`*^9, 3.8362784475033736`*^9}, {
  3.8363017630790806`*^9, 3.8363017674073553`*^9}, {3.840014449871183*^9, 
  3.8400144587909975`*^9}},ExpressionUUID->"f1dbed98-c48b-44c9-a316-\
75efa96985f1"],

Cell[BoxData[
 RowBox[{
  RowBox[{
   RowBox[{"RelRate", "[", 
    RowBox[{"Npop_", ",", "F_", ",", "t_", ",", "s_"}], "]"}], "=", 
   RowBox[{"2", "Npop", " ", 
    RowBox[{"Pfix", "[", 
     RowBox[{"Npop", ",", "F", ",", "t", ",", "s"}], "]"}]}]}], 
  ";"}]], "Input",
 CellChangeTimes->{{3.820246282941309*^9, 3.82024631140187*^9}, {
  3.820246458572893*^9, 3.8202464654465027`*^9}, {3.822412541505035*^9, 
  3.822412545038143*^9}, {3.835863757019704*^9, 3.8358637624273477`*^9}},
 CellLabel->"In[28]:=",ExpressionUUID->"5e11e3b0-3b54-483e-8613-78a14b794751"],

Cell["\<\
There is a fully analytical solution but it is not very useful for \
interpretation. However it allows direct numerical exploration.\
\>", "Text",
 CellChangeTimes->{{3.8202282029214087`*^9, 3.8202282389291277`*^9}, {
  3.820246224905485*^9, 
  3.820246241258985*^9}},ExpressionUUID->"95f4dbb5-4d5f-4bb1-bcea-\
7286149aa76d"],

Cell[TextData[StyleBox["Examples",
 FontWeight->"Bold"]], "Text",
 CellChangeTimes->{{3.808649999918324*^9, 3.808650004722118*^9}, {
  3.820246550664283*^9, 
  3.82024655171032*^9}},ExpressionUUID->"a37647fe-fef2-47f8-a33c-\
bf2769261472"],

Cell[CellGroupData[{

Cell[BoxData[
 RowBox[{"RelRate", "[", 
  RowBox[{"10", ",", "0.66", ",", "0.01", ",", "0.01"}], "]"}]], "Input",
 CellChangeTimes->{{3.8358480054880295`*^9, 3.835848025126641*^9}, {
  3.835848098736642*^9, 3.8358480992308903`*^9}, {3.8358498818355308`*^9, 
  3.8358498929495325`*^9}, {3.8358507703363643`*^9, 3.835850778025975*^9}, {
  3.835851025716895*^9, 3.8358510405980215`*^9}},
 CellLabel->"In[29]:=",ExpressionUUID->"f59416f2-f2b7-4bc8-9c62-3d6d25f2df38"],

Cell[BoxData["1.0787406493681182`"], "Output",
 CellChangeTimes->{{3.835848007220759*^9, 3.8358480257680492`*^9}, 
   3.8358481006352773`*^9, {3.8358498876525335`*^9, 3.835849893383049*^9}, {
   3.8358507710763144`*^9, 3.8358507796026783`*^9}, {3.8358510269376445`*^9, 
   3.835851041449128*^9}, 3.8359329420457735`*^9, 3.836029213606798*^9, 
   3.8362970940370426`*^9, 3.836969862527806*^9, 3.839990947732603*^9, 
   3.8400828778733077`*^9, 3.8400911426681933`*^9, 3.840091317674268*^9, 
   3.840093673563389*^9, 3.840093732219741*^9, 3.8400938110200405`*^9, 
   3.840093860862461*^9, 3.8400952459792023`*^9, 3.8400995851771116`*^9, 
   3.8401794581650443`*^9, 3.8402714988180323`*^9, 3.840783857303608*^9, 
   3.8412870849298897`*^9, 3.8412904540789433`*^9, 3.84171963801565*^9, 
   3.8419852651321373`*^9, 3.842067798752448*^9, 3.84379269925433*^9, 
   3.876754195706438*^9},
 CellLabel->"Out[29]=",ExpressionUUID->"64a8e79a-50a9-461e-bc4b-7dcf817526f8"]
}, Open  ]],

Cell[CellGroupData[{

Cell[BoxData[
 RowBox[{"LogPlot", "[", 
  RowBox[{
   RowBox[{"{", 
    RowBox[{"1", ",", 
     RowBox[{"RelRate", "[", 
      RowBox[{"100", ",", "F", ",", "0.01", ",", "0.00"}], "]"}], ",", 
     RowBox[{"RelRate", "[", 
      RowBox[{"500", ",", "F", ",", "0.01", ",", "0.00"}], "]"}], ",", 
     RowBox[{"RelRate", "[", 
      RowBox[{"1000", ",", "F", ",", "0.01", ",", "0.00"}], "]"}], ",", 
     RowBox[{"RelRate", "[", 
      RowBox[{"10000", ",", "F", ",", "0.01", ",", "0.00"}], "]"}]}], "}"}], 
   ",", 
   RowBox[{"{", 
    RowBox[{"F", ",", "0", ",", "1"}], "}"}], ",", 
   RowBox[{"PlotRange", "\[Rule]", "All"}], ",", 
   RowBox[{"AxesLabel", "\[Rule]", 
    RowBox[{"{", 
     RowBox[{
     "\"\<\!\(\*StyleBox[\"F\",FontSlant->\"Italic\"]\)\>\"", ",", 
      "\"\<\!\(\*StyleBox[\"K\",FontSlant->\"Italic\"]\)\>\""}], "}"}]}], ",", 
   RowBox[{
   "PlotLabel", "\[Rule]", 
    "\"\<Symetrical undedominant mutation \
(\!\(\*StyleBox[\"s\",FontSlant->\"Italic\"]\) = 0) - Effect of population \
size\>\""}]}], "]"}]], "Input",
 CellChangeTimes->{{3.820227588417119*^9, 3.820227615045439*^9}, {
   3.820246506184546*^9, 3.820246639700976*^9}, {3.820246675613133*^9, 
   3.8202466810904827`*^9}, {3.820297291475957*^9, 3.820297291610021*^9}, {
   3.8357632024213715`*^9, 3.835763210762207*^9}, 3.8358462539359436`*^9, {
   3.835846321839864*^9, 3.835846393013663*^9}, {3.836030698428706*^9, 
   3.836030698553707*^9}},
 CellLabel->"In[30]:=",ExpressionUUID->"3a11e413-baa6-45e0-be0a-56408fd47fc3"],

Cell[BoxData[
 GraphicsBox[{{{}, {}, 
    TagBox[
     {RGBColor[0.368417, 0.506779, 0.709798], AbsoluteThickness[1.6], Opacity[
      1.], LineBox[CompressedData["
1:eJxF0H0s1AEYB/A7rlHW6fRiPzp2ovIWk5RUKhZ5qXmbLG8T0vWGbKXVdM1J
XmLtJuX9JaUbR+6scmLctMz7EYo7ziXceducGy1XbfU8z/bdd5//vnsYUTf9
Y7RIJJLvn/xtr5iZ/tbZoBOkf0dxM4qXEo6u/32wJL+wgXAHe3cPvy0iAsHB
0ermp0Q0eNzukVs2kQQu3Xk+LYNIBbN0G/Y9JjjgCyFlvKXlSrCehhXqYcID
W/gtzLRn8sG3e5xd81fegw35NAmZ3AJulLl19R5rA7cxi4xDlCKwau9x/Zrr
n8Baa9xtxhadYCdNZGNAbRe4K9Wxp8OqF2yaq1irXugDK9RSyZD9ALhyrqmT
+kQMptJfLcrlg+CsK4LYUvMv4NWTXHlcyjA4yUHE39U+ApbWijL7GV/BP5mD
BZZ3v4GtT+lsxDaNgT3KGZfrDSX4L3qE2WSoFGyjDNIb9p0Ab9df0hWtoykt
Bbw9hZPgq45No5u9ZWDu2ajSj6tolcJo23TeFFgQ4KHNcZeDUzzZJfxpNGPc
a6SC/R189HAqh3CYBoea9K6RxWhVZ7YsnvUDnE8JT/I3n8H9EkG5lgi96T4r
0DlhFkyqDufJDObAiS942QZt6GbrdF3aDQWY5pVo85CqBI/Z9omThei6Yldz
efg8OIznRKNvoB+wy1hjbxbANTP0AqrPIji9iB0pOYeO9p+3qPVD7xYK63yD
0Rk5FzuyotBxTs+XtySjzVJ3eOpUoTeO3Ns6/Bo9Oj81UMVF5wY3hJ2pR2us
/G+xheix/pxibTH6XZr6kngIzXGJsKwYQXu/PMA/LUF/uNP9mTWLzrM9lOOn
RCfICgMZi+j9PtekrStoCnmwMleNnhC4MCPX0UJmhZ39L/QzUz2VRoP+DRRC
Ph8=
       "]]},
     Annotation[#, "Charting`Private`Tag$5577#1"]& ], 
    TagBox[
     {RGBColor[0.880722, 0.611041, 0.142051], AbsoluteThickness[1.6], Opacity[
      1.], LineBox[CompressedData["
1:eJwVxX08kwkcAHCkIpdQVzeOmporb3WdRMVPkUVWUXnNy0llpLPSmyvdysqF
6Fpd5bW4yokRS4v8hBIRNkLJbOZpDE9d1pLLuvvj+/lSw3/x2aOloaHB+M//
e+6Rt9cM7XSOnG56pM6XQG1X41gxxQ5i24lsg+0E/pRzNbOM4gaanNCokK0E
bm7pupdF2QF32gTySTqBfhGqR39QIoCmez3B2ZHAN8vPuaZS4mCh4LBCYkJg
7rdbz56nJMKQ9AEvVzKIbJ2yH36ncKH4E9VZeWAQ/QNu8N69z4eLGuJNrAQZ
6qnZu+hmPMiQ0J+H3R5AmveYvC65HFpo/PDhXikefeEIV8cFIGDpXFs0S4oL
yg37NDUR+EXv5zkyJHhf6trcuq4WaGoHz3NJ/VgblWUSMFIPrhzbmKXZYlRa
OM0pimmAYt0wAcW7D7UmCg1MaE0woTVftEHZi/bqsPvbi5vBbzzGMqzqNTYn
2r14atkKFeYKIyvuK1yYrpgoGGuDR5emW6qCe1ChEvd1rhCCK8tvRoJ7N+YP
VzbpXxDBmvNOSjG1C/VNb5MyWQcwE9Pdkr55iSlM/t7cJS8hwFaYtcWoEz+6
FMoiT3XBhFeMpECvA+NW1pfPr+uGbjo3MdBMhOLi+uR26isYYb2U+9OEOBnV
kbEs/jU0m3o9Fzi0o9X6mVN7K3th/Fgu+254G9JvUveVLuiD9bUJvy6e1opH
TUPNJbvEwBiLD/GJbkHrkZ16XYx+OGNsZfWYeI5z57zTqf/cD3Fhi2a6M5pQ
GzN4izMl8KRswF7d8wyj7Sp7dDdLIaeilDvm04CFHuG51R+lEKqpVEy9eYJK
hbEBcWUAVvq7OKUn1yN/O30a100GU8yLnfss6vDUJk5OOSEDh3yZdFDyGKlv
PLvzOIMgyNegNBfW4JrViVzKSgIaXII+DjRU4y6z1glNEQFijztLHxyqQmVT
qjSW/RZWdazTb/siwKvaIXE+S+RAv3fGLramAuf28W9q1cvBxZM8WpLBx+kn
2TscWUMQeGE3KfctQ42CEJ7UaBgqWVpmHzaW4sHrvFSj2mEwaDT+pLIuxkdW
STqGBxTAMlEnb/xSgIaeB61P64+AUH34RYn1Ley1aRMdrxqB6LTQxTTzm1iS
DUtkIaOwwqYzoV2WicE8e0PTqVEYpKxuTBJext84N9i9f49BUdBOnWd5KVgk
N83Q9yLB4pLJtdOyk5iUxQnr20LC56J0u+TokxjhM0or9ibBvDrVI+efE/h9
VVUJw48Ew5zcniGNE3g+LehpSjgJlxiDETpm8Rhpf+39rOMkEO+KqpmBR9A8
cd6mmbdI+O6AR3JERQxOOZyY3XWHhOXEWznj2X7sGR0Q3iokISVltojRE43p
fmXB7qUkCBWRLhcnmai29DnEqSKB69RpYbF+L/a2p2VPE5Fw2jLy8awbwfjg
rGq3qJOEH1VNlLtPgpC7NnRZXjcJxxgHLeKHA3DzX7blG/pIoDLt3DLtfPHh
sZZG9hAJrxrP1pGXGXjFZlWa9wgJYsNtwf9KPJAlzdxBJUm4O3Bh8mdbd1zq
tV9cM05C4Gxdm9h0J9TW7MhPV5HwgRn5YZuVPfbz10aFfSbB08f34dNUG6yK
ylu+4gsJHI8ZzKwUU/xzoZ5SrSahkB7sSgT5O38FDFiSKw==
       "]]},
     Annotation[#, "Charting`Private`Tag$5577#2"]& ], 
    TagBox[
     {RGBColor[0.560181, 0.691569, 0.194885], AbsoluteThickness[1.6], Opacity[
      1.], LineBox[CompressedData["
1:eJwB4QQe+yFib1JlAgAAAE0AAAACAAAASmXo0cDpVT6cMsOhbkAQwARDGnDf
GTQ/6Jxyh5s9EMAzn5icsxlEP7quC+rIOhDAS83Xsp0ZVD8x14UlJTUQwFdk
972SGWQ/DCJscuMpEMDdL4dDjRl0Pw5Nqkp3ExDAoBVPhooZhD8M9SFY9s0P
wIEIsyeJGZQ/2zjfENseD8BYWaGv8PGkPwce9mK2rw3AC/+BXEcerz/w2/sl
pGcMwCVR7ujDi7Q/tRTaQw4zC8B3zjk/mPS5P96mOdMg8gnAF7QR3gEBvz97
ykU05NIIwLbiQ8zPPMI/r0GmukKoB8DCap0bWezEPyrfmSgzjwbA9SY9D61t
xz8LaL2TSpMFwAL5qxAbJco/1DOel8CMBMA2/2C2U67MPwZ44e4ioQPAzIQ0
zsYqzz+Ygb9Lm8ICwB+Q6/mp7tA/ybXKpCvaAcDr99/e1TDSPyt8CGxYCQHA
pOq7yg6O0z/mE/CTWS8AwA4dp+/k5NQ/zAjrfs7C/r+MabVmoCTWP5+DSapl
UP2/9kCr5Gh/1z9I+/KZ78z7v3QyxLQWw9g/C481rBpw+r/frsSL0SHaP6hu
bKNzA/m/+2rUmyl62z+jv8PPUqr3vytBB/5mu9w/6dM6FVpz9r9HoiFnsRfe
P080DV2qLfW/dx1fIuFc3z+SG98V5gf0vyzsVQvXTeA//XjT2Cnx8r8TD/AI
xPrgP9Jt4G23zPG/BL+bryOc4T+U0VvFwMTwv2s0u9kJS+I/cyEj2QRg77+r
SWKgvvbiP59RJKvCUu2/9esaEOaW4z99Iw8lXHjrv7VTRwOUROQ/KjlR0CKG
6b9/SIWftObkPx5ePFOyw+e/Id1K2KOF5T9KGMriUBfmvzo3hJQZMuY/RSe0
Na1U5L9cHs/5AdPmP9Ajze4IveK/9cqN4nCB5z+aGQl/jBDhv5gEXnRSJOg/
r03crh8Z378T3rWiAsToPxGitQE6Nty/BX2BVDlx6T9l5dYXTSzZvwCpXq/i
Euo/6ZmuN4xr1r9ymq+NEsLqPysY5+gmhtO/vSuICBFu6z+91dc8AMTQvxFK
ciyCDuw/SH+B6uyHzL/cLdDTebzsP39wuH8uQ8e/sJ4/JORe7T85TXYvhXvC
v12vNhEd/u0/OMv0LAjYu7+AhaGB3KruP1IEbZYCOLK/regdmw5M7z9vsjBR
Hfeiv4idhWDeTu8/5U08pyWqor9kUu0lrlHvP72y9hc3XaK/HLy8sE1X7z8u
TsVDdcOhv4qPW8aMYu8/aptHnV6QoL9oNpnxCnnvP/5kmTjIV5y/IoQUSAem
7z9Vu6f3YNOSv/44fA3XqO8/3Wt23bI7kr/Z7ePSpqvvP21rDp8WpJG/kFez
XUax7z9SSJ6qE3WQv/8qUnOFvO8/lALcK8cvjL/c0Y+eA9PvP8+OEKmwwYK/
uIb3Y9PV7z9UcyNZjZSBv5Q7Xymj2O8/O/i7aI1ngL9LpS60Qt7vP45XFyLv
G3y/unjNyYHp7z9dFXrZ5rhyv5YtNY9R7O8/RozTAdVgcL9x4pxUIe/vP/Ur
riMTEmy/KExs38D07z9GIiB+i7RivwQB1KSQ9+8/iFurGDUNXL/gtTtqYPrv
PwlSPCNsslK/vGqjLzD97z/LL232d7FCv5cfC/X//+8/i5TEfLGKgT4D1nw6

       "]]},
     Annotation[#, "Charting`Private`Tag$5577#3"]& ], 
    TagBox[
     {RGBColor[0.922526, 0.385626, 0.209179], AbsoluteThickness[1.6], Opacity[
      1.], LineBox[CompressedData["
1:eJwB4QQe+yFib1JlAgAAAE0AAAACAAAASmXo0cDpVT6qVSoVkW8hwARDGnDf
GTQ/5JLYVpZsIcAzn5icsxlEP0QQehacaSHAS83Xsp0ZVD+a6lYPqWMhwFdk
972SGWQ/12IH5MhXIcDdL4dDjRl0P43oCAAgQCHAoBVPhooZhD882Z05KxEh
wIEIsyeJGZQ/Pjcjiq+0IMBYWaGv8PGkPzeNbK335B/AC/+BXEcerz+wlXQn
MYkewCVR7ujDi7Q/AJ4ZU25BHcB3zjk/mPS5P15A3yfe6xvAF7QR3gEBvz/x
UgnjiLkawLbiQ8zPPMI/inPLP2V6GcDCap0bWezEP6fFZopmTRjA9SY9D61t
xz9vJTONFj8XwAL5qxAbJco/xYshd9AkFsA2/2C2U67MP60VB0j/JhXAzIQ0
zsYqzz8zWia02DYUwB+Q6/mp7tA/4Gg6rI47E8Dr99/e1TDSP0BS1RJoWRLA
pOq7yg6O0z9IrjeM8GwRwA4dp+/k5NQ/o802LjGNEMCMabVmoCTWP2Hw4xpn
hw/A9kCr5Gh/1z8tZrOZV+ENwHQyxLQWw9g/f1vy+u9kDMDfrsSL0SHaP23A
Yrvm1grA+2rUmyl62z+9+raG4F0JwCtBB/5mu9w/G37g5fgJCMBHoiFnsRfe
Pw7ZAjzapQbAdx1fIuFc3z/a+tTNlWQFwCzsVQvXTeA/CBE288YzBMATD/AI
xPrgP9v5fHYS9ALABL+bryOc4T/JcV0WqtMBwGs0u9kJS+I/H2JAWoqlAMCr
SWKgvvbiPzUA3olLDv+/9esaEOaW4z/jz+pIqwn9v7VTRwOUROQ/VzBPtP3r
+r9/SIWftObkP6QTLjY3A/m/Id1K2KOF5T/frTUXXjP3vzo3hJQZMuY/4PXy
q6FM9b9cHs/5AdPmPzapHHeRlfO/9cqN4nCB5z8yaSSPfcnxv5gEXnRSJOg/
iNSG7FMq8L8T3rWiAsToPwI7fsrSQO2/BX2BVDlx6T9U3dg4qwbqvwCpXq/i
Euo/X5hfRm0d579ymq+NEsLqP90amkYKEeS/vSuICBFu6z8/Co0gfi3hvxFK
ciyCDuw/LmtzfzMl3b/cLdDTebzsPw7aREJxr9e/sJ4/JORe7T8WjQgRhMLS
v12vNhEd/u0/4FEl/4sszL+AhaGB3KruP5AlLu02X8K/regdmw5M7z9/Xpnp
JhCzv4idhWDeTu8/ILtkDoTCsr9kUu0lrlHvP5u5UZXsdLK/HLy8sE1X7z9e
1bjC39mxv4qPW8aMYu8//0MEbE6ksL9oNpnxCnnvPyDD3/aWdqy/IoQUSAem
7z+JpOFeceOiv/44fA3XqO8/Yerim/1Kor/Z7ePSpqvvP+SPuDCgsqG/kFez
XUax7z8IGXtUKIKgv/8qUnOFvO8/4zOpTIhEnL/c0Y+eA9PvP0LZxAhOzZK/
uIb3Y9PV7z9vnLVYLp+Rv5Q7Xymj2O8/L1cO7TpxkL9LpS60Qt7vP8elV5Gx
K4y/unjNyYHp7z91Za8gTcKCv5YtNY9R7O8/Gp8rk9BogL9x4pxUIe/vP7WO
XkdYH3y/KExs38D07z+aPuzW1rxyvwQB1KSQ9+8/8kP/HjwZbL/gtTtqYPrv
PzTqBTEqumK/vGqjLzD97z9Zo9py77hSv5cfC/X//+8/Kk/BDtfUkT5RhXWS

       "]]},
     Annotation[#, "Charting`Private`Tag$5577#4"]& ], 
    TagBox[
     {RGBColor[0.528488, 0.470624, 0.701351], AbsoluteThickness[1.6], Opacity[
      1.], LineBox[{{0.530903460852332, -27.526460197700914`}, {
       0.5309188506416211, -27.526460197700914`}, {
       0.5314113238988918, -27.526460197700914`}, {
       0.5315344422132091, -27.526460197700914`}, {
       0.5315806115810778, -27.526460197700914`}}], LineBox[CompressedData["
1:eJxFzns0lHkYB3BFpWazSLuUy7qrmK7ul4dOpMHQRFqFFrm2Lkmlosi4HWGZ
tOVWUdtmC4dRy+j92YQuQu67yPzcxoR3i0l2k23Pec95/3jOcz7n+zzneTT9
IjjHlktJSQV8qf+7JydZbGgshKCn0cpNyZYoNVHlZKop7VcajMBWc9qZr26P
cqxos+Ns/ftsaLuVJOdb29FGi82xAXtoZ6TJvwl2EEIgZWezMu8ZR9pnN9ol
GjvTfnll2GvBhXbGnnP98W60D7U/sbnEoc24VdGT5iGEvNlzUu7dFii3xiXx
gSedpy+NdfK8aF9b/uf7M0dor/He2FHsK4RjlFWTPQwm/WmvVk5+wQ+h3dL0
HcvyOO3UmLoWFC6EK9R9R52Dex2iaMt2/v30RTTtlfuaaudThMCjLEPkl2sX
CCGXsk+BtsVgsxAyKT+KLWvMmxVCKuXM+QPenA9C0JO0RKb8aIH8Yz5J1i4I
4aFmkkiobYHMZkszn/0rBF0ql4ty0ed+pj06IyFsl2GooeZrjxcd+iSNgU85
W+zw7uFK2seCybTo1RiqKVuMX9Xa+hWGKsryAbZ1Yjna40LRgTsKGOKn5j42
iM2RwPenqR+UMMRRzhk056p9i6GSmg86jNX6VTC4anccWi8wR1b96TU8VQxs
yoqeO13dNDCcpfZFXX9NMLQwOFN5PSfpYrMO7Zx2Q5VL+hicKAezuyttNmNg
UV7H0hvhb8XgSPmx/WklI2MMDpR5TzTui0wx2FMOsWuxL7XAUFycPV3EM0c2
ROSQrzWGIspK1iqnN9piKKQsrm34unc3hgLKyCz0bo49hnzKeTWKdmxHDB2u
Ge0RJ8xR2K66/tVOGNool+3zu/H4AwazU2srw3pMkeTtBvnxvBGYmHHltR40
QfwDe6V5e0ZBb2RnYVXjLnTBkVtcPT4KmkbiinGPnUhzkNVXwh0Dhl/69sz5
7cjCNImnsmMclNesMmByt6Ej6m0LyzrHQdYyzGlLCBNJnl/GkQkT0GB4ODTy
1hb0s4zPSY6OCKZqXFrYqpvQuiH+reWNIhga7jkpVaWHVsQluJtHTUL9XA7L
SV8HSf3qU44VxYAVLy029mqiE9fLLyv+IYaw9bMSw9fqqH5LqqxC+FuIYKZ4
+W3fgBRYJwwT5aZAsveVKEj6GzRg1N4ZK5iC3LG2mqBSBVRRBDqjPtMQXp/q
sSOGgbzLTRTUPk+Dmbp/+4CuDLrIvZkwcG8GznsNmwWGLBD3RWr5cs4krMwI
ZKaxJ4nUQu7RITYJz63YEhcsIgI407oP9pPgYVBm5XhKRKgKBBUuniTI884t
DhZNEOlZh5sy/Eh4OWCrkvt+jAg2ufZuTSwJ5dcFK1ilmNBKUnJcdYeEMmO1
cmZAH/HZ7Pza3rskKBG7pdC1XqJ/euT1nTISmA/055raeohszypvh0oS+phH
l5tadxNLmznRXAEJJh3x+++qvSYGOrKKpDtJaLjRXacrbiYeJc/7d3aTIO4r
tbYPaCJ4lr6bSvpIqAhkXfz+TSPhdJtZvXuIhHs83gW/vgai9kzrs4TJL/+6
K9swfntI5BkZZ+2fIuGjILeruryaiMIF7pokCeHqZ5Pc+JWEgfPxN2iOBMaw
Pa8x4xdCZllXafY8CapZsi3VJTeJYb5l6NF/SFjx+9M4rbirhCC0ZOu2RRLQ
R4WuiJgU4qoGQ7K0RIJKazw/prDJ5j+BFj4D
       "]], 
      LineBox[{{0.5328117947242541, -27.526460197700914`}, {
       0.5332273190350763, -27.526460197700914`}, {
       0.533381216927973, -27.526460197700914`}, {
       0.533689012713767, -27.526460197700914`}, {
       0.5338121310280843, -27.526460197700914`}, {
       0.5342061096339009, -27.526460197700914`}, {
       0.5348124673319151, -27.52646019770091}, {
       0.5349201958569427, -27.52646019770091}, {
       0.5352279916427367, -27.52646019770091}, {
       0.5355357874285307, -27.52646019770091}, {
       0.5356742955321377, -27.52646019770091}, {
       0.5360082539597246, -27.52646019770091}}]},
     Annotation[#, "Charting`Private`Tag$5577#5"]& ]}, {}},
  AspectRatio->NCache[GoldenRatio^(-1), 0.6180339887498948],
  Axes->{True, True},
  AxesLabel->{
    FormBox[
    "\"\\!\\(\\*StyleBox[\\\"F\\\",FontSlant->\\\"Italic\\\"]\\)\"", 
     TraditionalForm], 
    FormBox[
    "\"\\!\\(\\*StyleBox[\\\"K\\\",FontSlant->\\\"Italic\\\"]\\)\"", 
     TraditionalForm]},
  AxesOrigin->{0, -27.526460197700914`},
  CoordinatesToolOptions:>{"DisplayFunction" -> ({
      Part[#, 1], 
      Exp[
       Part[#, 2]]}& ), "CopiedValueFunction" -> ({
      Part[#, 1], 
      Exp[
       Part[#, 2]]}& )},
  DisplayFunction->Identity,
  Frame->{{False, False}, {False, False}},
  FrameLabel->{{None, None}, {None, None}},
  FrameTicks->{{Quiet[
      Charting`ScaledTicks[{Log, Exp}][#, #2, {6, 6}]]& , 
     Charting`ScaledFrameTicks[{Log, Exp}]}, {Automatic, Automatic}},
  GridLines->{None, None},
  GridLinesStyle->Directive[
    GrayLevel[0.5, 0.4]],
  ImagePadding->All,
  Method->{
   "DefaultBoundaryStyle" -> Automatic, 
    "DefaultGraphicsInteraction" -> {
     "Version" -> 1.2, "TrackMousePosition" -> {True, False}, 
      "Effects" -> {
       "Highlight" -> {"ratio" -> 2}, "HighlightPoint" -> {"ratio" -> 2}, 
        "Droplines" -> {
         "freeformCursorMode" -> True, 
          "placement" -> {"x" -> "All", "y" -> "None"}}}}, "DefaultMeshStyle" -> 
    AbsolutePointSize[6], "ScalingFunctions" -> None},
  PlotLabel->FormBox[
   "\"Symetrical undedominant mutation \
(\\!\\(\\*StyleBox[\\\"s\\\",FontSlant->\\\"Italic\\\"]\\) = 0) - Effect of \
population size\"", TraditionalForm],
  PlotRange->{All, All},
  PlotRangeClipping->True,
  PlotRangePadding->{{
     Scaled[0.02], 
     Scaled[0.02]}, {
     Scaled[0.05], 
     Scaled[0.05]}},
  Ticks->FrontEndValueCache[{Automatic, Quiet[
      Charting`ScaledTicks[{Log, Exp}][#, #2, {6, 6}]]& }, {
    Automatic, {{-25.328436022934504`, 
       FormBox[
        TemplateBox[{"10", 
          RowBox[{"-", "11"}]}, "Superscript", SyntaxForm -> SuperscriptBox], 
        TraditionalForm], {0.01, 0.}}, {-20.72326583694641, 
       FormBox[
        TemplateBox[{"10", 
          RowBox[{"-", "9"}]}, "Superscript", SyntaxForm -> SuperscriptBox], 
        TraditionalForm], {0.01, 0.}}, {-16.11809565095832, 
       FormBox[
        TemplateBox[{"10", 
          RowBox[{"-", "7"}]}, "Superscript", SyntaxForm -> SuperscriptBox], 
        TraditionalForm], {0.01, 0.}}, {-11.512925464970229`, 
       FormBox[
        TemplateBox[{"10", 
          RowBox[{"-", "5"}]}, "Superscript", SyntaxForm -> SuperscriptBox], 
        TraditionalForm], {0.01, 0.}}, {-6.907755278982137, 
       FormBox["0.001`", TraditionalForm], {0.01, 0.}}, {-2.3025850929940455`, 
       FormBox[
        TagBox[
         InterpretationBox[
          StyleBox["\"0.100\"", ShowStringCharacters -> False], 0.1, 
          AutoDelete -> True], NumberForm[#, {
           DirectedInfinity[1], 3}]& ], TraditionalForm], {0.01, 
       0.}}, {-29.933606208922594`, 
       FormBox[
        TemplateBox[{0., 0.}, "Spacer2"], TraditionalForm], {0.005, 
       0.}}, {-27.631021115928547`, 
       FormBox[
        TemplateBox[{0., 0.}, "Spacer2"], TraditionalForm], {0.005, 
       0.}}, {-23.025850929940457`, 
       FormBox[
        TemplateBox[{0., 0.}, "Spacer2"], TraditionalForm], {0.005, 
       0.}}, {-18.420680743952367`, 
       FormBox[
        TemplateBox[{0., 0.}, "Spacer2"], TraditionalForm], {0.005, 
       0.}}, {-13.815510557964274`, 
       FormBox[
        TemplateBox[{0., 0.}, "Spacer2"], TraditionalForm], {0.005, 
       0.}}, {-9.210340371976182, 
       FormBox[
        TemplateBox[{0., 0.}, "Spacer2"], TraditionalForm], {0.005, 
       0.}}, {-4.605170185988091, 
       FormBox[
        TemplateBox[{0., 0.}, "Spacer2"], TraditionalForm], {0.005, 0.}}, {0., 
       FormBox[
        TemplateBox[{0., 0.}, "Spacer2"], TraditionalForm], {0.005, 0.}}, {
      2.302585092994046, 
       FormBox[
        TemplateBox[{0., 0.}, "Spacer2"], TraditionalForm], {0.005, 0.}}, {
      2.995732273553991, 
       FormBox[
        TemplateBox[{0., 0.}, "Spacer2"], TraditionalForm], {0.005, 0.}}, {
      3.4011973816621555`, 
       FormBox[
        TemplateBox[{0., 0.}, "Spacer2"], TraditionalForm], {0.005, 0.}}, {
      3.6888794541139363`, 
       FormBox[
        TemplateBox[{0., 0.}, "Spacer2"], TraditionalForm], {0.005, 0.}}, {
      3.912023005428146, 
       FormBox[
        TemplateBox[{0., 0.}, "Spacer2"], TraditionalForm], {0.005, 
       0.}}}}]]], "Output",
 CellChangeTimes->{{3.820227598484311*^9, 3.820227624891111*^9}, {
   3.8202465246591387`*^9, 3.8202465362260933`*^9}, 3.820246593343733*^9, 
   3.820246640313961*^9, 3.820246684571271*^9, 3.820297260410515*^9, 
   3.820297292359514*^9, 3.8203163858416653`*^9, 3.835763085673802*^9, {
   3.8357632052000604`*^9, 3.8357632114109564`*^9}, 3.835846268033016*^9, {
   3.8358463187876177`*^9, 3.8358463939063005`*^9}, 3.8359329418433*^9, 
   3.836029213756897*^9, 3.8360307018915153`*^9, 3.836297094234518*^9, 
   3.8369698626906633`*^9, 3.839990947919366*^9, 3.840082878015804*^9, 
   3.84009114293023*^9, 3.8400913178083897`*^9, 3.84009367371704*^9, 
   3.840093732351297*^9, 3.8400938111424236`*^9, 3.840093860993931*^9, 
   3.840095246117309*^9, 3.8400995853111835`*^9, 3.840179458450098*^9, 
   3.840271498970033*^9, 3.8407838574245644`*^9, 3.841287086861536*^9, 
   3.841290454232622*^9, 3.8417196381629143`*^9, 3.8419852653327503`*^9, 
   3.842067798994488*^9, 3.843792699448539*^9, 3.876754198397415*^9},
 CellLabel->"Out[30]=",ExpressionUUID->"99d3d0b0-bbc1-4b4b-b054-9b26a1719add"]
}, Open  ]],

Cell["\<\
Substitution rate of symmetrical underdominant mutations is always below or \
equal to the substitution rate of neutral mutations. 
In outcrossing populations, symmetrical underdominant can fix only if the \
population size is (very) small.\
\>", "Text",
 CellChangeTimes->{{3.820246694781177*^9, 3.820246727214656*^9}, {
  3.8358479919259577`*^9, 3.835848002471408*^9}, {3.8359354000286055`*^9, 
  3.835935494388156*^9}},ExpressionUUID->"067ce18b-6464-4f76-a199-\
4b8d1c2565c7"],

Cell[CellGroupData[{

Cell[BoxData[
 RowBox[{"LogPlot", "[", 
  RowBox[{
   RowBox[{"{", 
    RowBox[{"1", ",", 
     RowBox[{"RelRate", "[", 
      RowBox[{"1000", ",", "F", ",", "0.01", ",", "0.00"}], "]"}], ",", 
     RowBox[{"RelRate", "[", 
      RowBox[{"1000", ",", "F", ",", "0.01", ",", "0.005"}], "]"}], ",", 
     RowBox[{"RelRate", "[", 
      RowBox[{"1000", ",", "F", ",", "0.01", ",", "0.01"}], "]"}]}], "}"}], 
   ",", 
   RowBox[{"{", 
    RowBox[{"F", ",", "0", ",", "1"}], "}"}], ",", 
   RowBox[{"AxesLabel", "\[Rule]", 
    RowBox[{"{", 
     RowBox[{
     "\"\<\!\(\*StyleBox[\"F\",FontSlant->\"Italic\"]\)\>\"", ",", 
      "\"\<\!\(\*StyleBox[\"K\",FontSlant->\"Italic\"]\)\>\""}], "}"}]}], ",", 
   RowBox[{
   "PlotLabel", "\[Rule]", 
    "\"\<Asymmetrical underdominant mutations (s>0) \[Dash] Effect of \
s\>\""}]}], "]"}]], "Input",
 CellChangeTimes->{{3.808710799622086*^9, 3.808710892928741*^9}, {
  3.8087109245626373`*^9, 3.808710974625739*^9}, {3.820246647893011*^9, 
  3.820246672576042*^9}, {3.820246735889304*^9, 3.82024679603156*^9}, {
  3.820246856006291*^9, 3.820246865207468*^9}, {3.8358478629658685`*^9, 
  3.8358478885221176`*^9}, {3.8358479623517694`*^9, 3.835847969120532*^9}, {
  3.835935522823015*^9, 3.835935545790757*^9}, {3.835936535436062*^9, 
  3.835936541342339*^9}, {3.839991698821947*^9, 3.839991739443189*^9}, {
  3.8400115422084026`*^9, 3.8400115607100415`*^9}, {3.8417411847226667`*^9, 
  3.8417411922575827`*^9}},
 CellLabel->"In[31]:=",ExpressionUUID->"1b23cf53-aebb-475e-82b9-171e81e2efbc"],

Cell[BoxData[
 GraphicsBox[{{{}, {}, 
    TagBox[
     {RGBColor[0.368417, 0.506779, 0.709798], AbsoluteThickness[1.6], Opacity[
      1.], LineBox[CompressedData["
1:eJxF0H0s1AEYB/A7rlHW6fRiPzp2ovIWk5RUKhZ5qXmbLG8T0vWGbKXVdM1J
XmLtJuX9JaUbR+6scmLctMz7EYo7ziXceducGy1XbfU8z/bdd5//vnsYUTf9
Y7RIJJLvn/xtr5iZ/tbZoBOkf0dxM4qXEo6u/32wJL+wgXAHe3cPvy0iAsHB
0ermp0Q0eNzukVs2kQQu3Xk+LYNIBbN0G/Y9JjjgCyFlvKXlSrCehhXqYcID
W/gtzLRn8sG3e5xd81fegw35NAmZ3AJulLl19R5rA7cxi4xDlCKwau9x/Zrr
n8Baa9xtxhadYCdNZGNAbRe4K9Wxp8OqF2yaq1irXugDK9RSyZD9ALhyrqmT
+kQMptJfLcrlg+CsK4LYUvMv4NWTXHlcyjA4yUHE39U+ApbWijL7GV/BP5mD
BZZ3v4GtT+lsxDaNgT3KGZfrDSX4L3qE2WSoFGyjDNIb9p0Ab9df0hWtoykt
Bbw9hZPgq45No5u9ZWDu2ajSj6tolcJo23TeFFgQ4KHNcZeDUzzZJfxpNGPc
a6SC/R189HAqh3CYBoea9K6RxWhVZ7YsnvUDnE8JT/I3n8H9EkG5lgi96T4r
0DlhFkyqDufJDObAiS942QZt6GbrdF3aDQWY5pVo85CqBI/Z9omThei6Yldz
efg8OIznRKNvoB+wy1hjbxbANTP0AqrPIji9iB0pOYeO9p+3qPVD7xYK63yD
0Rk5FzuyotBxTs+XtySjzVJ3eOpUoTeO3Ns6/Bo9Oj81UMVF5wY3hJ2pR2us
/G+xheix/pxibTH6XZr6kngIzXGJsKwYQXu/PMA/LUF/uNP9mTWLzrM9lOOn
RCfICgMZi+j9PtekrStoCnmwMleNnhC4MCPX0UJmhZ39L/QzUz2VRoP+DRRC
Ph8=
       "]]},
     Annotation[#, "Charting`Private`Tag$6005#1"]& ], 
    TagBox[
     {RGBColor[0.880722, 0.611041, 0.142051], AbsoluteThickness[1.6], Opacity[
      1.], LineBox[CompressedData["
1:eJwB4QQe+yFib1JlAgAAAE0AAAACAAAASmXo0cDpVT6qVSoVkW8hwARDGnDf
GTQ/5JLYVpZsIcAzn5icsxlEP0QQehacaSHAS83Xsp0ZVD+a6lYPqWMhwFdk
972SGWQ/12IH5MhXIcDdL4dDjRl0P43oCAAgQCHAoBVPhooZhD882Z05KxEh
wIEIsyeJGZQ/Pjcjiq+0IMBYWaGv8PGkPzeNbK335B/AC/+BXEcerz+wlXQn
MYkewCVR7ujDi7Q/AJ4ZU25BHcB3zjk/mPS5P15A3yfe6xvAF7QR3gEBvz/x
UgnjiLkawLbiQ8zPPMI/inPLP2V6GcDCap0bWezEP6fFZopmTRjA9SY9D61t
xz9vJTONFj8XwAL5qxAbJco/xYshd9AkFsA2/2C2U67MP60VB0j/JhXAzIQ0
zsYqzz8zWia02DYUwB+Q6/mp7tA/4Gg6rI47E8Dr99/e1TDSP0BS1RJoWRLA
pOq7yg6O0z9IrjeM8GwRwA4dp+/k5NQ/o802LjGNEMCMabVmoCTWP2Hw4xpn
hw/A9kCr5Gh/1z8tZrOZV+ENwHQyxLQWw9g/f1vy+u9kDMDfrsSL0SHaP23A
Yrvm1grA+2rUmyl62z+9+raG4F0JwCtBB/5mu9w/G37g5fgJCMBHoiFnsRfe
Pw7ZAjzapQbAdx1fIuFc3z/a+tTNlWQFwCzsVQvXTeA/CBE288YzBMATD/AI
xPrgP9v5fHYS9ALABL+bryOc4T/JcV0WqtMBwGs0u9kJS+I/H2JAWoqlAMCr
SWKgvvbiPzUA3olLDv+/9esaEOaW4z/jz+pIqwn9v7VTRwOUROQ/VzBPtP3r
+r9/SIWftObkP6QTLjY3A/m/Id1K2KOF5T/frTUXXjP3vzo3hJQZMuY/4PXy
q6FM9b9cHs/5AdPmPzapHHeRlfO/9cqN4nCB5z8yaSSPfcnxv5gEXnRSJOg/
iNSG7FMq8L8T3rWiAsToPwI7fsrSQO2/BX2BVDlx6T9U3dg4qwbqvwCpXq/i
Euo/X5hfRm0d579ymq+NEsLqP90amkYKEeS/vSuICBFu6z8/Co0gfi3hvxFK
ciyCDuw/LmtzfzMl3b/cLdDTebzsPw7aREJxr9e/sJ4/JORe7T8WjQgRhMLS
v12vNhEd/u0/4FEl/4sszL+AhaGB3KruP5AlLu02X8K/regdmw5M7z9/Xpnp
JhCzv4idhWDeTu8/ILtkDoTCsr9kUu0lrlHvP5u5UZXsdLK/HLy8sE1X7z9e
1bjC39mxv4qPW8aMYu8//0MEbE6ksL9oNpnxCnnvPyDD3/aWdqy/IoQUSAem
7z+JpOFeceOiv/44fA3XqO8/Yerim/1Kor/Z7ePSpqvvP+SPuDCgsqG/kFez
XUax7z8IGXtUKIKgv/8qUnOFvO8/4zOpTIhEnL/c0Y+eA9PvP0LZxAhOzZK/
uIb3Y9PV7z9vnLVYLp+Rv5Q7Xymj2O8/L1cO7TpxkL9LpS60Qt7vP8elV5Gx
K4y/unjNyYHp7z91Za8gTcKCv5YtNY9R7O8/Gp8rk9BogL9x4pxUIe/vP7WO
XkdYH3y/KExs38D07z+aPuzW1rxyvwQB1KSQ9+8/8kP/HjwZbL/gtTtqYPrv
PzTqBTEqumK/vGqjLzD97z9Zo9py77hSv5cfC/X//+8/Kk/BDtfUkT5RhXWS

       "]]},
     Annotation[#, "Charting`Private`Tag$6005#2"]& ], 
    TagBox[
     {RGBColor[0.560181, 0.691569, 0.194885], AbsoluteThickness[1.6], Opacity[
      1.], LineBox[CompressedData["
1:eJxFkHs01PkfxuczJhEpZDSzIW1bK7U6UlaL96cf/dy2NtdWS65dXRKVrjRF
KlG6yBGrwi9ybZsotuYbg8ht3IZ1H2PI5TNscsltZ//6/fE+z3mf53nOeZ1H
1/uEwyE6jUY7Jrt/1fbQoID65Gwe17Pmxw5/NsWwYAd1s4zg4+vSp+mH2NS2
lISklyxLUGv42ynoIJuyqxH+kcxyAvkJYaziPja133fq7V2WL5jnydnbbWNT
nQZRFjGsU+CS0yBQ+sqiHmv8cu0mKwIeMCN6w66zKI7Cy403WPfB7Fb+Ye3M
1dSvrk/yxsbTQOx1b25vM5NSWuS4WWnngU+TsaGikQb1nT0ZLI3mQkFWReyB
bHUqtNYEEibewNgS0yJ5phqlyVXtQogHQ9vv8AKyVlIFIovqOtMSiPMrK+Ic
UaFKjid/4zrCB9pV7gmbZ0rUlw1mK3ICKqA+ZcZyzlCRos9krfzmuyrQ3OSe
+vCZPLVj0bPAMbcaBMwXnAveDKo6wqi2fFMdnA/8yXrTLjqlc2d4JpPUw/kT
lxs+KNGo4anuruatDRD9Tkuk8f0cL22ouEolthFEcWkGasxpnorWM6lY3ARt
ZmZ7560meLeOvTr8eH0LFIxbJGf3j/EmcZb4aLgQbrqdN2irHuKdMuRzmaWt
4Bm1NlUtXszrzuVHC3T/gnbp92VF7h282eNNj/TOt4Ncs/SP0hP1PP1dSxcO
F3fAx6wyR/+ThTyrp7pHXmh2QROLKG9gcyFUy2Ndr1s3HH+/NEXPuQY2jzgr
Cff0wKr/QUFOuhDUV4wp8L/2gKXBozWOJ3uAwXuU921SLwjX/aAluCYGP6Pi
NkU7EQjtb/RkFA5Clo3343eTIshKCxjuShyBL8PslZL4Prh8anbHGGMMXjla
yd23FIPL2ncD6h/GIdw6MoUrEUP80wCIcvkMup22ramR/ZD8UO0FqpyAncYR
91mGEvDJ0YCXuyfBTbtuBjVKICVa3YAWPwVfqmJEQZwB2Hu3n6MvnYYExsFT
DusHIVXS0GS/9iuod716SucPwgfDaiVX01lYconjZHLyE/QtmBqHec4BLfNg
nkhtCApECQymzzwEJ+bFqJUMQUPkf8XEfwHe6l9XUA0cBs2fkqJsfRdB1TZ4
8xWVEeCY1a2p1aHhji31jef+HAH/fcraXXdoOP93WC8+OAp7ckfJ7i807J63
Q1VrYRR4qyRemx0RLjgwrVJPI4D7Bd5FTgiryBcpX5Uj0M/yZ1q7IEy5mSl8
UiDwIiwzxtsV4XXLLBe56gTe5Gd8uOeBsMTXfvRnPQL/qXG4MOCHcCDbv/Ki
EwH2c19npwiEy8u2VBjsJ9Amn32pNRJhnZNSvsiVgEDYnOEWhXB9RTBl7UFg
9/34sz43ETY8fa5w1XECnJqdmoF3EJ6qu5aeHU5gMkYzJCQJ4cuRTzgdzwkc
YUhmHLkILw9dauuVQ4Cimzmkv0I48WiAmiSPQLDCt9OLBQi/tDNJlXIJpAQv
VrW/kfGqCvh0HgGfDHPzMzyEg+WMY6LeEyjZb/4gi0J4cSLJWZlPoO65RmbP
e4RvSejaceUEbGjZfX6lCK9uPSrRqCTAL08NreYjnF5Zm5v4kUCYRmi/abmM
v9goVKeWgDmnUbexAuF32YmQVk8g28VhY0slwna/0xT0GglsDWM8Py37W28f
rs9pJjBKE7K1qhD25VQnGLYSOO1yJmjyI8LjwYZehX8R0DZk2l+sRTjMN0HP
tJNAun6ISF6A8DKXhXGqm0CNV/JGjyaEH1r5Fu0WEYj/bL3CrgHh9SZVV6rE
BBZaioPrqxHO37TV7pcBAgE7Q/HZFoTN1sSrN32S7WfbEK8t86uWz7X/OkIg
OfB2Xegwwi6LXmmdRMbfGZnuKcv3jVX4e48TOGM8r6LXh3CQaMv2gc+y/rzm
65Q0hOca7837TRIImfX1uKBNxzfKZsrGpgmQEK5N+TmEmYUesadnCdAXOzNm
6hBOzShz+TpPAEX+8CR/AeGtifo64TQpHGvckL9dmY7/jI4bkJOTQrfPeImJ
Bh3bXJrKu75ECrlKD4t+nqThlkD3s8sVpMAUPrjr2oGwt2cpvrtMCsHeU3Xb
9tCx1F5PUXP5//2LFrcFj1ZI4fpY+3znawbuTYrQ6VGVwhv3lFl12b7xG37z
Tl8lhZJ9xufOKi/BB3Riywc0pKDZW9VGuyePjXc1Xx1dLQVGeOLbQMtl+B/J
Ezrw
       "]]},
     Annotation[#, "Charting`Private`Tag$6005#3"]& ], 
    TagBox[
     {RGBColor[0.922526, 0.385626, 0.209179], AbsoluteThickness[1.6], Opacity[
      1.], LineBox[CompressedData["
1:eJwVU3k8lVsXPodjH2Pm4VBcIiUNokHK2q4iY0WSS6SMKanIF1+5imv6KkmG
UCoqIcl0ZTjH4fKVsZAInWTM+3ZkFvG93x/7t3/Pbz1rrWetZ2/1k+fsPAVo
NFokdf5/W3qOvuOMORj7fTo+J/tajsMwVQ74zDKATOEmB+YrOY7+g5T0ItY+
ELjNcVzKkeNYNXe9ymAdgUBnxv7xVDmOo8dcVQLLA2xzrCt7L8tx+rZEmd5g
BYKrm0G3xG45Tqb8wb9iWRFwyzEn70mFLCdcuEg7hpUIqnnJSo9qZTjHnB4W
TPzIAij8edGALcURWwl3MVctgKODaewaQoKjdfj7aG1cMdwvO6aZfE+UE9xi
CCnT5eB6ODDDVo/JUSyW7qfT2WDlcsI4aDODUzpg2tS6hwtRtwdPObDoHO7p
DBUnog7sf23SNwtbYs+s2yuZf7YB9Pk8U6/QObbAQq6UitZbcOI9QREuk+wd
KydK7V80gZJcqeK5ynF2U4RBS71OK6hKd1lGn//KVosfX8j53gY7nM6Xi9M/
sMfnPvd3bn0PIxImApW0KnbWt4q3q262g8szJTKupRpWrXnKHxzsAG0JDtfF
vRP+41vilan5ATIbzXbpZ/NgFucO+oR1QbElTVcidxgCt9UVK9R+hA/Zdjzf
kXH4/KIu7p16D+S+aRgLSp6AxdMdaRtCPsG8qEq68cokbDRhLntV9AL3UNgG
KYUZMH+k7l2o2A99uhEmtXpzELzGTeOLy2eoIQun89EC6BIOYl02PJgUES9i
Fv8EWckJ4bqfPNB1l8n18FoCBjutYG36F+h3Duy/xvsFfgYV3SJWA7C8/i83
htsK5FqczKyeHYB5uqJ2gisNz4wrSw0nfQUR75iN5+ZouMTeXDBx3yDcuyWW
z02g47ADkQ+Khwch/2hZT7myAFbvs/z4OHIIsv0MM3alCODdOyMSWduGoVSW
9P9DSRC7qLYu0NuHIenY8vBEtCCeeXtjICB8BCa9LsvRlwRxCsM10E5zFFL7
BOpPuTOwbH/JI4G6UfDX+BoVy2ZgoSvhRwzPj8GINa/F6DchTMtxLRiQ+QbM
tTH3OEFC+MK9ghsy3G8w0titm9MshKs2RgtL+48DiszsDVNDWNrygu61VQRk
L3C5Gj4IZ9ZIiu2WJoC//x3/qC/CWw3zx37IEmBwcM4x9jTCtutHn7izCIjR
6I6cOINwLHJVN9EkwBJnTJWfR5hRa6FA203Ay/4HOsahCM8aqdOuehJQ0ljR
pXoT4cii6v7tPgR836uyef8thOU2ulSRpwmAkYauS/EI6ysnhxwPICDN+k5J
UwLCAfPiM3tCCWBGyDcHJyM8Vjw/thhPgFvEB9WyTIR7N7W1X64kYFHL5Yp4
EcIPxqWvCLIJ0NA36Kmg8Mkc+3U3agiYpnWY0UsQXud9t1WhjoCUAsOaPaVU
Pc2uf2XWE3DzeuKkA4VnVfrXNLQREJDY84/Sa4Rfd6s1HGonoLmFf1eyCuEr
ye4BPZ0EvOlOYnymMHZ4zPL4SIBQvugBYQ41v+wQl+wh4OOgi985NsINbevO
BPdR+3nZXjBD4dibPvJ0HgEL5ampNdXUPq2fV8cOEGCqWcpm1FF+iBLeckOU
HwkLv3hchDsaNknfH6H2NblR/VQtwimR515rfyPAPScq2JfiO5sWniokCDD5
biyX1YywKn1K3IhPwKVe7dQvFH+g2qC07gcBYZ1izCdUPPvfl9xspwkQ+3U/
ndWEsM/uv4U/zhKQJ3J1RoCK684vFLovEDCsFH/BuANhfomR8/gipX8+et9y
O8KvLl5hBC0T0N2Te2ALlX9Jj52/TCOh4faPnb5vEDbk0xyjBUkwZqfah1L9
l/J+p8kgEsL5wtw1FJ9zOiInTZiEuDI7bc1PCF9fX2+nJUZCSBZtdrIFYbNh
5tILCRJsJAJFRxsRFsmyyN4lRcKzqx6+Q90IN7nH2XJlSJgWT/+v4QjC8WrN
c1byJNjhUO/mDwjb96162KlIwqvn1z55jCKskHbI0k2ZBHfCPyG5F+GeYwlT
o6tJ0LaYSvGn6mUodKRfUCNB5d227g3KTHyiQ95sSZ2E9ziwsZGaVzPBkR+p
SYLaoNo2b0rvyMHUFEltknpfltXqEkz8XOKTSeoGat6XeopRbQj7N64e19Al
4XXFs1aLtUysF+OamLeZhJ159ZPELMLTZpl7d+iRoPjlbTftDsJ/MwaG2fok
6NxzCOkLRziUuzbeYgcJHnvti30nETb+09OwfRcJ6cr01HFHJhYwfjrgYkTC
QW2Lsx1DQvifxdG44b2U/gaboKt0Jo4u19kegEm4+7XJ5oY4E1sHn+lf+J3K
z9PcOjaBsOT2F1HX95Pw3C6T7pyB8PtJ/laJA5SepZXC4hkhnPRSryfJkoTN
LUxzYjUTO/lfvP6bDQl6g9lax+eF8GrdEt3nBym/9tk0RKkzMW9stlPfjoQm
09bZXkth/PjprrCqIyT47W/TKTVG2MszZL25IwlCK259hWeYWGdt5bs2JxI6
K28FoUfCmOT9CvnDhQTndI5aoC0Dv7wPmoOuJFj98CpUkhDDUyFTTHd3yr/l
Fesy6v+mTgbLVp+i+KynWV8GmFg+JfZpiBcJW2TF1mjpiuAKScmiLh8Sru8c
2ke4ieLlcW7SET8ScgZklH1jpTBaUXx7+ywJXbd84CFbHFedjVl1M4CEw1a2
25M3rcL1f/abNF4goUAlr+y9lSSe88wmngWSsGg90pq9WQpHLYoaZQST0Goe
fWcHXwr/D+PD970=
       "]], 
      LineBox[{{0.9217965836956719, 4.710530701645918}, {0.9220850916293084, 
       4.892852258439873}, {0.9223584149348587, 5.035953102080546}, {
       0.9226590705709642, 5.2030071867437115`}}]},
     Annotation[#, "Charting`Private`Tag$6005#4"]& ]}, {}},
  AspectRatio->NCache[GoldenRatio^(-1), 0.6180339887498948],
  Axes->{True, True},
  AxesLabel->{
    FormBox[
    "\"\\!\\(\\*StyleBox[\\\"F\\\",FontSlant->\\\"Italic\\\"]\\)\"", 
     TraditionalForm], 
    FormBox[
    "\"\\!\\(\\*StyleBox[\\\"K\\\",FontSlant->\\\"Italic\\\"]\\)\"", 
     TraditionalForm]},
  AxesOrigin->{0, -8.7179037679842},
  CoordinatesToolOptions:>{"DisplayFunction" -> ({
      Part[#, 1], 
      Exp[
       Part[#, 2]]}& ), "CopiedValueFunction" -> ({
      Part[#, 1], 
      Exp[
       Part[#, 2]]}& )},
  DisplayFunction->Identity,
  Frame->{{False, False}, {False, False}},
  FrameLabel->{{None, None}, {None, None}},
  FrameTicks->{{Quiet[
      Charting`ScaledTicks[{Log, Exp}][#, #2, {6, 6}]]& , 
     Charting`ScaledFrameTicks[{Log, Exp}]}, {Automatic, Automatic}},
  GridLines->{None, None},
  GridLinesStyle->Directive[
    GrayLevel[0.5, 0.4]],
  ImagePadding->All,
  Method->{
   "DefaultBoundaryStyle" -> Automatic, 
    "DefaultGraphicsInteraction" -> {
     "Version" -> 1.2, "TrackMousePosition" -> {True, False}, 
      "Effects" -> {
       "Highlight" -> {"ratio" -> 2}, "HighlightPoint" -> {"ratio" -> 2}, 
        "Droplines" -> {
         "freeformCursorMode" -> True, 
          "placement" -> {"x" -> "All", "y" -> "None"}}}}, "DefaultMeshStyle" -> 
    AbsolutePointSize[6], "ScalingFunctions" -> None},
  PlotLabel->FormBox[
   "\"Asymmetrical underdominant mutations (s>0) \[Dash] Effect of s\"", 
    TraditionalForm],
  PlotRange->{{0, 1}, {-8.7179037679842, 6.907755278982137}},
  PlotRangeClipping->True,
  PlotRangePadding->{{
     Scaled[0.02], 
     Scaled[0.02]}, {
     Scaled[0.05], 
     Scaled[0.05]}},
  Ticks->FrontEndValueCache[{Automatic, Quiet[
      Charting`ScaledTicks[{Log, Exp}][#, #2, {6, 6}]]& }, {
    Automatic, {{-9.210340371976182, 
       FormBox[
        TemplateBox[{"10", 
          RowBox[{"-", "4"}]}, "Superscript", SyntaxForm -> SuperscriptBox], 
        TraditionalForm], {0.01, 0.}}, {-4.605170185988091, 
       FormBox[
        TagBox[
         InterpretationBox[
          StyleBox["\"0.01\"", ShowStringCharacters -> False], 0.01, 
          AutoDelete -> True], NumberForm[#, {
           DirectedInfinity[1], 2}]& ], TraditionalForm], {0.01, 0.}}, {0., 
       FormBox["1", TraditionalForm], {0.01, 0.}}, {4.605170185988092, 
       FormBox["100", TraditionalForm], {0.01, 0.}}, {-6.907755278982137, 
       FormBox[
        TemplateBox[{0., 0.}, "Spacer2"], TraditionalForm], {0.005, 
       0.}}, {-2.3025850929940455`, 
       FormBox[
        TemplateBox[{0., 0.}, "Spacer2"], TraditionalForm], {0.005, 0.}}, {
      2.302585092994046, 
       FormBox[
        TemplateBox[{0., 0.}, "Spacer2"], TraditionalForm], {0.005, 0.}}, {
      6.907755278982137, 
       FormBox[
        TemplateBox[{0., 0.}, "Spacer2"], TraditionalForm], {0.005, 0.}}, {
      9.210340371976184, 
       FormBox[
        TemplateBox[{0., 0.}, "Spacer2"], TraditionalForm], {0.005, 0.}}, {
      9.305650551780507, 
       FormBox[
        TemplateBox[{0., 0.}, "Spacer2"], TraditionalForm], {0.005, 0.}}, {
      9.392661928770137, 
       FormBox[
        TemplateBox[{0., 0.}, "Spacer2"], TraditionalForm], {0.005, 0.}}, {
      9.472704636443673, 
       FormBox[
        TemplateBox[{0., 0.}, "Spacer2"], TraditionalForm], {0.005, 0.}}, {
      9.546812608597396, 
       FormBox[
        TemplateBox[{0., 0.}, "Spacer2"], TraditionalForm], {0.005, 0.}}, {
      9.615805480084347, 
       FormBox[
        TemplateBox[{0., 0.}, "Spacer2"], TraditionalForm], {0.005, 0.}}, {
      9.680344001221918, 
       FormBox[
        TemplateBox[{0., 0.}, "Spacer2"], TraditionalForm], {0.005, 0.}}, {
      9.740968623038354, 
       FormBox[
        TemplateBox[{0., 0.}, "Spacer2"], TraditionalForm], {0.005, 0.}}, {
      9.798127036878302, 
       FormBox[
        TemplateBox[{0., 0.}, "Spacer2"], TraditionalForm], {0.005, 
       0.}}}}]]], "Output",
 CellChangeTimes->{
  3.8087108494239397`*^9, {3.808710890174262*^9, 3.808710895731962*^9}, {
   3.8087109493557577`*^9, 3.8087109782039948`*^9}, {3.820246751664249*^9, 
   3.820246796477957*^9}, {3.820246859641655*^9, 3.820246869154151*^9}, 
   3.820316387526334*^9, {3.8358478641367235`*^9, 3.8358478892560315`*^9}, {
   3.835847963362957*^9, 3.835847969565318*^9}, 3.8359329422183123`*^9, 
   3.835935552937627*^9, {3.8359365364333944`*^9, 3.8359365423688326`*^9}, 
   3.836029213942333*^9, 3.8362970945713944`*^9, 3.836969862891311*^9, 
   3.839990948117812*^9, {3.8399917000747137`*^9, 3.8399917405264573`*^9}, {
   3.8400115461890173`*^9, 3.840011561286215*^9}, 3.840082878225257*^9, 
   3.8400911432831907`*^9, 3.840091317942079*^9, 3.840093673951847*^9, 
   3.840093732536256*^9, 3.840093811305719*^9, 3.840093861147702*^9, 
   3.8400952462919807`*^9, 3.8400995854753075`*^9, 3.840179458750977*^9, 
   3.8402714991799927`*^9, 3.8407838576115656`*^9, 3.8412870926546926`*^9, 
   3.841290454464445*^9, 3.8417196384011927`*^9, {3.841741186545418*^9, 
   3.8417411935311995`*^9}, 3.8419852655802526`*^9, 3.842067799314461*^9, 
   3.843792699653015*^9, 3.876754211299103*^9},
 CellLabel->"Out[31]=",ExpressionUUID->"3681ad22-485b-4ce2-9c6b-f532497bd83f"]
}, Open  ]],

Cell[TextData[{
 "The substitution rate of underdominant mutations may be higher than the \
substitution rate of neutral mutations (blue line) for asymmetrical \
mutations. \[LineSeparator]Actually, above the threshold in F defined in the \
first part (Flimit), the substitution rate is higher than the neutral rate.",
 StyleBox[" \n",
  FontColor->RGBColor[1, 0, 0]],
 StyleBox["Note that when N is small, substitution rate may become higher \
than the neutral substitution rate shortly before Flimit \[Dash] due to \
drift.",
  FontColor->GrayLevel[0]]
}], "Text",
 CellChangeTimes->{{3.8202469063601217`*^9, 3.820246995189226*^9}, 
   3.8357633753715696`*^9, {3.8359362115200095`*^9, 3.835936296160167*^9}, {
   3.835936339528429*^9, 3.835936389240966*^9}, {3.83593643144152*^9, 
   3.835936502313883*^9}, {3.8359558280038347`*^9, 3.835955831418209*^9}, 
   3.836278474423926*^9, {3.839998779345834*^9, 3.839998793344364*^9}, {
   3.8406922761010933`*^9, 3.8406923093272934`*^9}, {3.8406923576816797`*^9, 
   3.840692386292652*^9}, {3.8407015395016994`*^9, 3.8407015769225626`*^9}, {
   3.841741206389456*^9, 
   3.84174123560108*^9}},ExpressionUUID->"d80fffff-e69a-40b8-ab7d-\
c3783d295801"],

Cell[CellGroupData[{

Cell[BoxData[
 RowBox[{"Flimit", "[", 
  RowBox[{"0.01", ",", "0.005"}], "]"}]], "Input",
 CellChangeTimes->{{3.8359365089410486`*^9, 3.8359365230989003`*^9}, {
  3.8417411549838057`*^9, 3.8417411568777227`*^9}},
 CellLabel->"In[32]:=",ExpressionUUID->"770974c5-58c8-40e5-a09e-35ac80f3e568"],

Cell[BoxData["0.6666666666666667`"], "Output",
 CellChangeTimes->{3.83593642814907*^9, 3.8359365238556376`*^9, 
  3.8360292140248365`*^9, 3.8362970947288637`*^9, 3.836969862944707*^9, 
  3.83999094818032*^9, 3.840082878316557*^9, 3.8400911435451903`*^9, 
  3.840091318009087*^9, 3.840093674017926*^9, 3.8400937326365275`*^9, 
  3.840093811383854*^9, 3.8400938611945767`*^9, 3.840095246364994*^9, 
  3.8400995855818763`*^9, 3.8401794588031163`*^9, 3.840271499340793*^9, 
  3.8407838576775637`*^9, 3.8412871184350643`*^9, 3.8412904545334496`*^9, 
  3.8417196384637036`*^9, 3.841741157925254*^9, 3.841985265680563*^9, 
  3.8420677993789864`*^9, 3.843792699705512*^9, 3.876754251891762*^9},
 CellLabel->"Out[32]=",ExpressionUUID->"a494a5ec-7cc8-4e57-8312-c54d07bf6673"]
}, Open  ]],

Cell[CellGroupData[{

Cell["\<\
2.2.1. Computing the threshold in selfing rate above which the substitution \
rate of underdominant mutations is nearly neutral.\
\>", "Subsubsection",
 CellChangeTimes->{{3.8359388291340227`*^9, 3.8359388440937414`*^9}, {
  3.8359390660631127`*^9, 
  3.8359391136384315`*^9}},ExpressionUUID->"7b9e222b-974f-4b64-9947-\
9509827b85cc"],

Cell["\<\
For symmetrical underdominance, this threshold is 1, so substitution rate can \
at most be equal to the neutral rate. We can thus consider a less stringent \
threshold, that is when the mutation behaves as a nearly neutral mutation. \
When x is small Mx is approximately\
\>", "Text",
 CellChangeTimes->{{3.808671322961877*^9, 3.808671426404737*^9}, {
   3.808671537388883*^9, 3.808671581001851*^9}, {3.820247091073859*^9, 
   3.820247605422119*^9}, {3.820247756399108*^9, 3.8202478261086607`*^9}, {
   3.835763341615841*^9, 3.8357633518913918`*^9}, {3.8357726670671525`*^9, 
   3.835772670015602*^9}, {3.8359366425962296`*^9, 3.8359366444740534`*^9}, {
   3.835937053967331*^9, 3.835937061499917*^9}, 3.8359371885107527`*^9, {
   3.8359372228148355`*^9, 3.835937242192392*^9}, {3.8359374018395643`*^9, 
   3.835937457635137*^9}, {3.8359375247144747`*^9, 3.8359375675351486`*^9}, {
   3.8359376179288187`*^9, 3.835937628792573*^9}, {3.8359376833849897`*^9, 
   3.835937699592535*^9}, {3.8359378247606993`*^9, 3.8359378259653463`*^9}, {
   3.835944205849104*^9, 3.835944223358159*^9}, {3.835944351494087*^9, 
   3.8359445497376723`*^9}, {3.8359559500386314`*^9, 3.83595596423767*^9}, {
   3.8360308754183006`*^9, 3.836030883595688*^9}, {3.836278482427025*^9, 
   3.836278482737777*^9}, {3.836304989325861*^9, 3.8363050083330517`*^9}, {
   3.8399918435592413`*^9, 3.8399918468272824`*^9}, {3.8399988078050585`*^9, 
   3.839998809891856*^9}, 3.8406924281560707`*^9, {3.841287128375944*^9, 
   3.841287183656899*^9}, {3.84128724845499*^9, 3.841287288910997*^9}, {
   3.841287575698351*^9, 
   3.841287670407385*^9}},ExpressionUUID->"924b5e3d-0151-46df-a4b0-\
2bdaa6707dc5"],

Cell[CellGroupData[{

Cell[BoxData[
 RowBox[{"Simplify", "[", 
  RowBox[{
   RowBox[{
    RowBox[{"Normal", "[", 
     RowBox[{"Series", "[", 
      RowBox[{"Mx", ",", 
       RowBox[{"{", 
        RowBox[{"x", ",", "0", ",", "1"}], "}"}]}], "]"}], "]"}], "/.", 
    RowBox[{"xe", "->", 
     RowBox[{"xeq", "[", 
      RowBox[{"F", ",", "su", ",", "0"}], "]"}]}]}], "/.", 
   RowBox[{"T", "\[Rule]", 
    RowBox[{"2", "su"}]}]}], "]"}]], "Input",
 CellChangeTimes->{{3.841287657830894*^9, 3.841287707390081*^9}, {
  3.876754923094089*^9, 3.8767549532860117`*^9}},
 CellLabel->"In[49]:=",ExpressionUUID->"0ae27f25-4c3b-44ce-8c43-09aec9057ab4"],

Cell[BoxData[
 RowBox[{
  RowBox[{"(", 
   RowBox[{
    RowBox[{"-", "1"}], "+", "F"}], ")"}], " ", "su", " ", "x"}]], "Output",
 CellChangeTimes->{{3.8412876604463167`*^9, 3.841287707774094*^9}, 
   3.841290454580331*^9, 3.84171963851709*^9, 3.8419852657652392`*^9, 
   3.8420677994359884`*^9, 3.843792699858354*^9, 3.876754269400823*^9, {
   3.8767549385773563`*^9, 3.87675495431863*^9}},
 CellLabel->"Out[49]=",ExpressionUUID->"ec038499-9293-4025-b287-5689b7d39d0e"]
}, Open  ]],

Cell["\<\
This is equivalent to negative genic selection with an effective selection of \
se = su(1-F). We can consider that the mutant behaves nearly neutrally when \
2Ne se \[LessEqual] 1, that is 2N(1- \[Sigma]) su \[LessEqual] 1, from which \
we can obtain the following threshold for su:\
\>", "Text",
 CellChangeTimes->{{3.841287717968236*^9, 3.841287800331397*^9}, {
  3.84128789446791*^9, 3.841288027562478*^9}, {3.841288161803421*^9, 
  3.841288192614809*^9}, {3.844402363391355*^9, 3.844402363849622*^9}, {
  3.87675429653516*^9, 3.876754296646182*^9}, {3.876754999409425*^9, 
  3.876755106743534*^9}, {3.876755147480198*^9, 
  3.876755166717149*^9}},ExpressionUUID->"aad0eaf4-9f60-4d45-a5aa-\
c9ba916c92c2"],

Cell[BoxData[
 RowBox[{
  RowBox[{
   RowBox[{"sulim", "[", 
    RowBox[{"Npop_", ",", "\[Sigma]_", ",", "s_"}], "]"}], "=", 
   FractionBox["1", 
    RowBox[{"2", " ", "Npop", " ", 
     RowBox[{"(", 
      RowBox[{"1", "-", "\[Sigma]"}], ")"}]}]]}], ";"}]], "Input",
 CellChangeTimes->{{3.820247964361648*^9, 3.820247994622655*^9}, {
   3.841288335560061*^9, 3.841288357287776*^9}, {3.844402402053685*^9, 
   3.844402404292965*^9}, {3.876754372647687*^9, 3.876754372974062*^9}, 
   3.876755142918488*^9},ExpressionUUID->"0755601b-3c8f-45a0-b0b1-\
d466feb466af"]
}, Open  ]],

Cell[CellGroupData[{

Cell["\<\
2.2.2 Computing the proportion of underdominant mutations that can fix as a \
function of \[Sigma]\
\>", "Subsubsection",
 CellChangeTimes->{{3.835945124131426*^9, 3.8359452031557508`*^9}, {
  3.876755180240238*^9, 
  3.8767551803858967`*^9}},ExpressionUUID->"e7f9626b-9979-4317-8104-\
ad82d0b9a67f"],

Cell[TextData[{
 "Assume that 2N su follows a Gamma distribution with mean \[Gamma] and shape \
\[Beta]:",
 StyleBox[" ",
  FontColor->RGBColor[1, 0, 0]]
}], "Text",
 CellChangeTimes->{{3.808672136083647*^9, 3.808672180633819*^9}, {
   3.808672444300321*^9, 3.8086724519044867`*^9}, {3.808672586803714*^9, 
   3.808672592012644*^9}, {3.820248138115547*^9, 3.8202481644853086`*^9}, {
   3.820248197425473*^9, 3.820248233380744*^9}, {3.835945071301405*^9, 
   3.8359450986135445`*^9}, {3.8359463564393225`*^9, 
   3.8359463721680927`*^9}, {3.8359464048515167`*^9, 3.835946454552384*^9}, 
   3.836279816224827*^9, 3.8400144948157663`*^9, {3.876755209176127*^9, 
   3.8767552134271517`*^9}},ExpressionUUID->"d42fecc7-5a26-43fc-94f5-\
65ea15e935eb"],

Cell[CellGroupData[{

Cell[BoxData[
 RowBox[{
  RowBox[{"PDF", "[", 
   RowBox[{
    RowBox[{"GammaDistribution", "[", 
     RowBox[{"\[Beta]", ",", 
      RowBox[{"\[Gamma]", "/", "\[Beta]"}]}], "]"}], ",", "z"}], "]"}], 
  RowBox[{"(*", 
   RowBox[{
    RowBox[{
    "Here", " ", "the", " ", "gamma", " ", "distribution", " ", "is", " ", 
     "re"}], "-", 
    RowBox[{
    "parameterized", " ", "to", " ", "be", " ", "expressed", " ", "as", " ", 
     "the", " ", "function", " ", "of", " ", "the", " ", "mean", " ", "and", 
     " ", "the", " ", "shape"}]}], "*)"}]}]], "Input",
 CellChangeTimes->{{3.841823779581129*^9, 3.841823789052208*^9}, {
  3.841823881883453*^9, 3.8418239093403316`*^9}, {3.8418259996133347`*^9, 
  3.8418260412988834`*^9}, {3.8767552275585537`*^9, 
  3.8767552524208183`*^9}},ExpressionUUID->"b345eb1b-ff01-43ce-bd76-\
8294e7615cdf"],

Cell[BoxData[
 TagBox[GridBox[{
    {"\[Piecewise]", GridBox[{
       {
        FractionBox[
         RowBox[{
          SuperscriptBox["\[ExponentialE]", 
           RowBox[{"-", 
            FractionBox[
             RowBox[{"z", " ", "\[Beta]"}], "\[Gamma]"]}]], " ", 
          SuperscriptBox["z", 
           RowBox[{
            RowBox[{"-", "1"}], "+", "\[Beta]"}]], " ", 
          SuperscriptBox[
           RowBox[{"(", 
            FractionBox["\[Gamma]", "\[Beta]"], ")"}], 
           RowBox[{"-", "\[Beta]"}]]}], 
         RowBox[{"Gamma", "[", "\[Beta]", "]"}]], 
        RowBox[{"z", ">", "0"}]},
       {"0", 
        TagBox["True",
         "PiecewiseDefault",
         AutoDelete->True]}
      },
      AllowedDimensions->{2, Automatic},
      Editable->True,
      GridBoxAlignment->{"Columns" -> {{Left}}, "Rows" -> {{Baseline}}},
      GridBoxItemSize->{"Columns" -> {{Automatic}}, "Rows" -> {{1.}}},
      GridBoxSpacings->{"Columns" -> {
          Offset[0.27999999999999997`], {
           Offset[0.84]}, 
          Offset[0.27999999999999997`]}, "Rows" -> {
          Offset[0.2], {
           Offset[0.4]}, 
          Offset[0.2]}},
      Selectable->True]}
   },
   GridBoxAlignment->{"Columns" -> {{Left}}, "Rows" -> {{Baseline}}},
   GridBoxItemSize->{"Columns" -> {{Automatic}}, "Rows" -> {{1.}}},
   GridBoxSpacings->{"Columns" -> {
       Offset[0.27999999999999997`], {
        Offset[0.35]}, 
       Offset[0.27999999999999997`]}, "Rows" -> {
       Offset[0.2], {
        Offset[0.4]}, 
       Offset[0.2]}}],
  "Piecewise",
  DeleteWithContents->True,
  Editable->False,
  SelectWithContents->True,
  Selectable->False,
  StripWrapperBoxes->True]], "Output",
 CellChangeTimes->{{3.8418237753973165`*^9, 3.841823790156616*^9}, {
   3.8418238862293825`*^9, 3.8418239136578045`*^9}, {3.841826004568307*^9, 
   3.8418260189984493`*^9}, 3.84183179569785*^9, 3.8419852662816963`*^9, 
   3.8420678000190372`*^9, 3.8437927003643303`*^9, 3.876755222068697*^9},
 CellLabel->"Out[51]=",ExpressionUUID->"1f1c6907-06a9-40fb-b09b-a19c2d0c0dec"]
}, Open  ]],

Cell[BoxData[
 RowBox[{
  RowBox[{
   RowBox[{"\[Phi]", "[", 
    RowBox[{"\[Gamma]_", ",", "\[Beta]_", ",", "z_"}], "]"}], "=", 
   FractionBox[
    RowBox[{
     SuperscriptBox["\[ExponentialE]", 
      RowBox[{"-", 
       FractionBox[
        RowBox[{"z", " ", "\[Beta]"}], "\[Gamma]"]}]], " ", 
     SuperscriptBox["z", 
      RowBox[{
       RowBox[{"-", "1"}], "+", "\[Beta]"}]], " ", 
     SuperscriptBox[
      RowBox[{"(", 
       FractionBox["\[Gamma]", "\[Beta]"], ")"}], 
      RowBox[{"-", "\[Beta]"}]]}], 
    RowBox[{"Gamma", "[", "\[Beta]", "]"}]]}], ";"}]], "Input",
 CellChangeTimes->{{3.8202482151865063`*^9, 3.820248230028142*^9}, 
   3.820248571318727*^9},
 CellLabel->"In[50]:=",ExpressionUUID->"94c441c9-32b2-4a1d-a045-f6b45adb324e"],

Cell["\<\
The proportion of symmetrical underdominant mutations that can fix (with a \
reasonable chance) as a function of \[Sigma] is :\
\>", "Text",
 CellChangeTimes->{{3.820248236849354*^9, 
  3.8202482601439857`*^9}},ExpressionUUID->"d19f71a9-36d9-4506-895b-\
58a905ed3d01"],

Cell[CellGroupData[{

Cell[BoxData[
 RowBox[{
  RowBox[{"propFix", "[", 
   RowBox[{"\[Gamma]_", ",", "\[Beta]_", ",", "\[Sigma]_"}], "]"}], "=", 
  RowBox[{"Simplify", "[", 
   RowBox[{
    RowBox[{"Integrate", "[", 
     RowBox[{
      RowBox[{"\[Phi]", "[", 
       RowBox[{"\[Gamma]", ",", "\[Beta]", ",", "z"}], "]"}], ",", 
      RowBox[{"{", 
       RowBox[{"z", ",", "0", ",", 
        FractionBox["1", 
         RowBox[{"1", "-", "\[Sigma]"}]]}], "}"}]}], "]"}], ",", 
    RowBox[{"{", 
     RowBox[{
      RowBox[{"\[Gamma]", ">", "0"}], ",", 
      RowBox[{"\[Beta]", ">", "0"}], ",", 
      RowBox[{"0", "<", "\[Sigma]", "<", "1"}]}], "}"}]}], "]"}]}]], "Input",
 CellChangeTimes->{{3.808672187306843*^9, 3.808672321472576*^9}, {
   3.808672400481635*^9, 3.808672430440283*^9}, {3.808672555384479*^9, 
   3.8086725637634163`*^9}, {3.808672600157176*^9, 3.808672633524506*^9}, 
   3.820248268976668*^9, {3.8202485392465153`*^9, 3.820248565682486*^9}},
 CellLabel->"In[54]:=",ExpressionUUID->"1ea961bf-14d9-4957-a94e-0a9d770fa649"],

Cell[BoxData[
 RowBox[{"1", "-", 
  FractionBox[
   RowBox[{"Gamma", "[", 
    RowBox[{"\[Beta]", ",", 
     FractionBox["\[Beta]", 
      RowBox[{"\[Gamma]", "-", 
       RowBox[{"\[Gamma]", " ", "\[Sigma]"}]}]]}], "]"}], 
   RowBox[{"Gamma", "[", "\[Beta]", "]"}]]}]], "Output",
 CellChangeTimes->{
  3.808672209266564*^9, {3.808672250649884*^9, 3.8086722999556828`*^9}, {
   3.808672408525525*^9, 3.808672435115872*^9}, {3.8086725624116783`*^9, 
   3.808672569461258*^9}, 3.808672638559304*^9, {3.820248557976149*^9, 
   3.8202485776109743`*^9}, {3.820298035917571*^9, 3.820298044774296*^9}, 
   3.820316424646862*^9, 3.8357732010897465`*^9, 3.835773711445999*^9, 
   3.835864001571571*^9, 3.835932951684245*^9, 3.8360292230108557`*^9, 
   3.83629710418328*^9, 3.8369698713153915`*^9, 3.839990956818582*^9, 
   3.8400828868278623`*^9, 3.8400911527522016`*^9, 3.8400913230833883`*^9, 
   3.840093682304644*^9, 3.8400937411196356`*^9, 3.840093819801484*^9, 
   3.8400938692508373`*^9, 3.8400952549397936`*^9, 3.8400995943954124`*^9, 
   3.8401794669349165`*^9, 3.8402715081635213`*^9, 3.840783866008954*^9, 
   3.8412883943887663`*^9, 3.8412904627877493`*^9, 3.8417196467215843`*^9, {
   3.841825130632149*^9, 3.841825151483651*^9}, 3.8419852752571974`*^9, 
   3.8420678084326315`*^9, 3.843792708621997*^9, 3.876755363801037*^9},
 CellLabel->"Out[54]=",ExpressionUUID->"b5f6ef55-905d-45b9-8812-0b4017bbd018"]
}, Open  ]],

Cell[CellGroupData[{

Cell[BoxData[
 RowBox[{"Plot", "[", 
  RowBox[{
   RowBox[{"{", 
    RowBox[{
     RowBox[{"propFix", "[", 
      RowBox[{"100", ",", "0.1", ",", "\[Sigma]"}], "]"}], ",", 
     RowBox[{"propFix", "[", 
      RowBox[{"1000", ",", "0.1", ",", "\[Sigma]"}], "]"}], ",", 
     RowBox[{"propFix", "[", 
      RowBox[{"100", ",", "1", ",", "\[Sigma]"}], "]"}], ",", 
     RowBox[{"propFix", "[", 
      RowBox[{"1000", ",", "1", ",", "\[Sigma]"}], "]"}]}], "}"}], ",", 
   RowBox[{"{", 
    RowBox[{"\[Sigma]", ",", "0", ",", "1"}], "}"}], ",", 
   RowBox[{"PlotRange", "\[Rule]", 
    RowBox[{"{", 
     RowBox[{"0", ",", "1"}], "}"}]}], ",", 
   RowBox[{"AxesLabel", "\[Rule]", 
    RowBox[{"{", 
     RowBox[{"\"\<selfing rate\>\"", ",", "\"\<propFix\>\""}], "}"}]}], ",", 
   RowBox[{
   "PlotLabel", "\[Rule]", 
    "\"\<Symetrical underdominant mutation \
(\!\(\*StyleBox[\"s\",FontSlant->\"Italic\"]\) = 0)\>\""}]}], "]"}]], "Input",
 CellChangeTimes->{{3.8086726413549767`*^9, 3.808672724480424*^9}, {
   3.808672977557708*^9, 3.808672992744547*^9}, {3.808673200295783*^9, 
   3.80867324822012*^9}, {3.8086733184538727`*^9, 3.808673321289662*^9}, {
   3.808673486372057*^9, 3.808673525588437*^9}, {3.835773827650704*^9, 
   3.8357738697225466`*^9}, 3.835774174238799*^9, {3.8357742352129803`*^9, 
   3.8357742392186303`*^9}, 3.8357744859760942`*^9, {3.835945242157073*^9, 
   3.8359452439925385`*^9}, {3.835946274633106*^9, 3.835946278033016*^9}, {
   3.84001450428955*^9, 3.84001450618391*^9}, 3.8418251243886137`*^9, 
   3.841825158681534*^9},
 CellLabel->"In[55]:=",ExpressionUUID->"a7f39633-10d8-454d-a6d4-d47b7a334e2c"],

Cell[BoxData[
 GraphicsBox[{{{}, {}, 
    TagBox[
     {RGBColor[0.368417, 0.506779, 0.709798], AbsoluteThickness[1.6], Opacity[
      1.], LineBox[CompressedData["
1:eJwdlQlQznsXx6OoSPWkRUg3ZWmhLDeyfaVoEd4IIdL+3EJxubRooUiW6LoJ
SUpZujxRKHXbPbmJdkVann39/3+llaK39z0zZ858Zs6cme+cM99j5B283W+i
goJC5nj+rzr7iRvKJDvXuQRtqXBq74aS3cyQLv3leOwWeSdonJfdTUnN07fH
h5O3wy+P8+b3rc/v6LuBdk9d3zDOu32H/knS90XHVDbl/qUbHZbn7S7rH0dM
+bwWZkc30nW2nUvQj8UkrZj2hK5uxKjkLbigfx0uPC9uK68b7nvusXp672Os
oM19J9WNqWMxHg5zWPDtDxUGDHZjnistrryYD993odKYsW6c/GCDlP5CJBQO
JNxV5UAvn9E5YUIpssv5R7dM5+Al1662bk0FztbUlmjO4aAi8M6sPfIqBCqa
LZcv5GBg/lqNJ4erMeWX2NrtyziY+C1Hc9a8GshHb/tK13FgPXbw5Y6ntfin
M3S/mjMHtbHLP7DN6uDcFz5kv5MDw6uyb4/oerxiend/8OJANtTV2WLViAyj
LaGdhzm4Ly2qUb/ShPLlpz09wjlQN3hA+PxmTOV+3qZ+gYNLv73wTzf5CLX+
snjbZA4G1+fwmVGtWPwf2TKtLA6OL63K161sw13z9dP98zjoelp1scHoM/jb
9EdiKjkYCWy+bRrWjlqfUeZAEwfmtso//Yu+YGeZGVvK48AhwyjgmV4nOg+m
XOwZ4OCkgedcjkcXcm2MkqOUubCQ75zauqUbf7wO+3Rcn4vpGj0qVd+7Eemg
tq1tERdKpbdZxqkcfJA+H6m15SJoedEn1c1c5BaySYI7FzlO3uklg1ykD6TN
MAjhYkA2U1OYzMMju3iW23kuXuxwULxuz8foHnHlhAwuohzj7uYL+RguiUoM
L+bCqMO5LTNOAEftEcmMNi5WrYi9rr9UiLYLLw6bD3PhMafu24QmIURLbqzf
O4OHgZrL3JAYEUTME8l663hIUTpwfLuJGO7uU3VO+PIwvfNFxsQqMVLaPjme
v8zDpNMxbjZHJVA200p7WcKDwqMDLK6WFN1xgYOSXh6O3WJd1qqQQrFtDyfN
io9/zONVGEdkqPyD5fHnST6sm/XeJ4XIcMZmi/OzU3zkRjy4pv27DIdUZby6
UD4y3rNnzjglw1cp5mhE8BEfPGmR4RkZKt45vvkrmo/teWdcFyXL8DLE+FrV
BT5Eq07fciqR4dSSNepPU/lgOB+zOKMuh5aQ4SOo4iO9XGPqKoYcSiqxxa5s
Pqxsnkh6p8tRPGGXaWk1H1sXirO99OX46LPL7k4NHwmTDxjZmsjhLLHM8q/n
Q6nSSVdhlRxudX1XLL/wMbjaSCHSTw6HHQq/Zvfz8WVRfVNosRzUIwdusqkA
d2WM04qlcqyJU9SxMRfA+9GO+ZfL5bgZK875YiGAxKT1VDpbjsaHmzQWWgkw
OKvToLpeDubaFVSdtQCMKfIAbYEcnCkjhv72AmwSKo8+nUahr3lxWMlBAVTv
O2Wt1KTwWZGhluQtQK3Xxa0VWhTe7m3cFeArwI4O9XstehQ0KoKM9ZgCHGzW
2TRqREGaM/frxWABwiuMrzpZUwhv6dj8PlKA3DSY8A9QEDXJZr9NE6AvrE/Z
y4sC41ijbl26ANa7H8g6fCioeX41bcsQoEhDI6+VScEs9OrfPdkCsKM7bd8d
o3D8UMet1SwB2r1Pez4/RyHfx0FxbZkAkxcU3Yp+SuGHVvYyTb4ATorBkT9y
KSRdCwr2EQpwqWuud1geha/CcL9C8bj+lATT4wUUPHgzbx6mBJiturcgoIKC
f4Nl3dCgAEtlwy1bP1Joj/648eYUIfazrBkGPymkKsi4dsuFeLl3WL1egcbC
u+X7V6wQQn3ya7WzijSOLi1ZbLlKiDKPtSoSFRoP2BuVLNYLMXeK/Vj+dBoZ
hezufS5CCH1dKRdTGo49x5ak+wlxZOahfyPcaNA6MSoLUoVgv1lUbbmbRvUC
z6vld4UwPEqquHtoqL2N+907U4j66mNljp40Jkci49VjIZaeCH2lHUgjIrZU
73mhEEN157L+jqJxrTY4c7RNiOi4ezFfHtMI/DWnnWUgwrSTys5eT2g41DZe
+W4kwi3mYS0hi4YHVaCzdb4IeZttMkk+DYbJYnNNSxGEjIaqiaU0SvKVwpRs
RdicpqBi2kQjxXtFQ72/CG2J/vVPWmj4sXQ1ioJE8I2pTVnaNt6fpFGaGyJC
pG+K6ZqOcb2a9XalYSLkmllt3iai0cr4q+lIogi6rzyvnBihMfrVpsilSITM
h292ff9BI36VW4hquQhWt8wNoxQI0vilCS1sEZxOD7HiJxGca99pdadRhAi7
xIbbGgQFpTmJfVIRuHUl2hXGBH8Hm0drGooRXG7SsWk+AXnm2UnPE2P0eULW
u4UE294yRrgWYugk77JuWUTwKXv4vPpqMRw96N3iFQSL10uenHEX44nY4La6
C4H11gyLkBQx4u/EHezcSvDAPPFh/z0xfLdT8566EvQ1PFibkSPG7OLi3C27
CXLfWRtHloqRkLiPfcmboDnq1CdviRj+9pUXPfwIhnqEBXv6xdjwzczVgkmQ
3xxz8dyYGN+8v7e/O0zQX/VwWYKuBEzrm71TQgmGyxnRoQ4S2MsUXn0OJ0ja
NM3e000Cw3RmxONIgh377d9c8ZLgo+pKZedYgtiHdpPaIiTY2PFx9oVEAttz
0SfCX0nwS9I6rnsSgXb2pWGdaglGN2U/WPgXQaZKqmhmqwT5uSeWvr1F4HiV
dzNsWIK5sdqOytkEvb0rtznbSvFzZcS01ocE6QEdY7SbFJ8oXmN2DsGpIzNS
bH6T4uruvP2bnhG0W8w7Kv9TikNqs4x18wn2eUYcOfxYCsfyM2LBS4IQzy59
drkUY2bbf48rJuO+v4OFPik+dxWu3FlKoPvLID9u2rgPXzf6aVJBUMPfNUgv
lOHIz574qurxfVuf7E30kcE5z33r9RqCoGUrrymelWEes2y673uCjHzVQq37
MnxpSExTbCL4UDdphCWToeDckE9Ty/h9zNE+nqUlx/XVnqaZbQRZeqkLVNbI
EdLDpo+1E4RprHQxYcqxOWtx/oZOgoEFaw3cbsgxf29yqBaH4HX1iKVijRwT
NX6u4/IIcpSvZD5XoNBZ6af0XEhgtNFtw8/VFF6fev9vjISM/2df/4wICsmL
fk10lRNIz7heiqmkcJSb6mZECG5fiCjIYtBwuaE0s7eXIH7P2VlLmOM+43Ko
q6yfIFm9PED7LQ2lCc33rw4RvFeb8HbIiqD7xerAg98J9EuMA/TvEBQHZlpa
/SC4MunAvlfjc24YTh0YGyNQ+H/04L9Xykjq
       "]]},
     Annotation[#, "Charting`Private`Tag$18877#1"]& ], 
    TagBox[
     {RGBColor[0.880722, 0.611041, 0.142051], AbsoluteThickness[1.6], Opacity[
      1.], LineBox[CompressedData["
1:eJwdkgs01IkXx8ejKOVdLYrUVPTE+qNS34q8Vxsq2aS8QiK0vZY8SiqKOpJY
8iyRKCqVLcZEeYQtseZhfr8ZY5jHL9uDJP7z/99z7rnnc77n3nPvPV9j/0iP
IEUajVYsz/9VlyBRd8Pwrs3uapvWa7/uh7Kd/tEBPUvkdLxTd5Lzz7ey/6zR
s4fQUWs4Ts6uHb0P8/S8kHH8bMWwnPcEjv11TS8Qn+19Qhrf9IOzLsXust4x
PLx4hhHV1o+CeTvOX9I7B58m7amet/1IVK1ZcVEvE/ZLMl/c6+mH997Cqo+j
JZhwUBhuEvRDbTpxn6NhFVS9gpabf+rHsp0yUVNqLbZ5FXiVK7Bw4u16ZH9+
CqZPX0SDFgsLarW4CgovUV/29TPdmIXHpF17py0DTIbB020WLDDC8gz2SpjI
8GyckWLHwpflmzQqj7RANWdrppYXC4rfKjQNlrWi2llrV2IwC1bTBx573m9H
xjP2MquTLLSfs3zbvLITZFr3fI1LLBhliL/dlXVBnVdSTctnQTw2wO0x+xtu
MVOidQ9YKBl53qp+5R2e1aZMlDazoL7oDiUQvAfbtkEtks1CWuij4AL6B7zl
6jZGjLLwdUuFICS+F8oP+ZG0WWwcs2DWzm/qQ363YX+bERsD95mp3cb9mNBK
MDyyno3vYe9zTU+zcCbOXCHHk41VW1Wmgp+zUbfidMVUOBuORcaHHizgYsT6
16x7F9k4schvCbFvAN4ty2bnl7KxWrJLrfcXHsp6X5RbMNjQ0fioypzgweH1
iOltkg3ll7lVS/8kMBk+RzFMkYPDls//meVKwrs2XTd/OQcVzv4FL76S8Plu
PEZ34+CLWF9TmMXHlsibDxZGcfDI01Ep016AMnPzqhu5HMQ7Jd+qFQpQ4F8T
y3jFgTHHpa84eRCGmo/cXo5ysMH6XKaehRDzyyMX9tG52GfY+U3hnRDBU4ev
L/bm4kvrZfJo4hBMnoy7OGZyka28/5gHXYT6/ekBUd1c6HAfFSkyRUjwvtL6
UXsAM+ISvdZHDcNhl8WnQwcHQLu7v4rUHsHbpt/ijGoGEJ1TdVmbMYKS7FdL
C9V4+GvVBVWtCDEUy/xkHvY8WL1f0HHtqBi5m7bHWW/noTr2zlXdGDHGq2Oy
FjrwUNTRrP/TSTEiUleHiRx5uBA5Y41Rkhg/qb4vO+/Kg0dN0s41WWIYFnXq
cj14GNoQl+P8QozwPDLmx0EetFyiVyepS7A7S6himsRDQaOG2gYtCSaXHL/q
dpYHs/WVw6M6EmRF9Y0fPceDu4no9kE9uX6IHlx/nodLM/cbb6VLELaHw/VN
5UG5yXk+bYMEttvdotszefi60Zh2JkiCRJO/5vqX8cBe0/XuVL0En3t9TVr/
5uGWWCtO6aUEbSozXPXe8+B/13P55UYJ+sShl0N7eBim954saJZgfknPybl9
8nkG3EUtXRK4NWoZBXDk+8+WHNIdlCBnV5afo0juG6HK5P25UiTENEcrTvMw
q8S51EZTip+elSSeohFoP5jqztCWommt95dRBQKeHPXCngVSzGqOmDekTODA
+3kOk8ZS2CwwTyRnE/iDsTTD2UoK/1t5QYsXEKjOB12wX4rWyy/G280IfDr9
SeXgQSnEOpONRywIWO25I+YESOH+XRWalgSea2jU9IZI8YGCv481geYE7ta2
aCkKQ1ZVKW0mwPKP83t4XgqzC3VZla4EZq54npNwXwr+zwWVp0MIOCtFnvlR
LQU1GRC6N4xA2sAS/9M1UtxT2+y7IZyAVvYl02N1UghvnlBQOkpg4SyfukMM
KVzN8jqqThCwEI/3uH+QQv0Rc1NsCgHfKiutRVNS5K3S/jH7LoHHPuPqXTQZ
mOkOrw9XEFCf+WzOWSUZ6LuVDbsqCTTs26Q6rCpDhTbjavFDAktm20/X6sgQ
QYU2HK8nIAzcKXUzlSGIZz2zr4tAhH74m1gvGcZDjjcMTMrvfbWmZd0eGaId
p73eTBMwiqKY5F4Z6mMI4zpFEl0t0Q1OfjJoln65V6pKwuL3U090w2Qo6iOz
GLokxjrPl96Ll3OoZsK8tSQSkgsT2eUyWHm76rUEkZh7QsXlYKUMWzdbj20L
JZETckRbWCVDNrOR3hxOosZ1fTFVK4PNpohBMoaEUKubqfhSBm1Lu8BTSSRc
82mqpu9ksEj+zdSmkERfenBXZY8MPhl+yTalJAIT27Mt+mS4z9cM23aXxJnA
bFNbjgxZZ7PjYh6QqF5p5rpjSAadukZiB4PE/Cd+V37/LoOibX2doZBEcdmr
3RM/5P2lcxQ7R0iY5awyiqdR2B3+wyqNIuEcN1Z1YQaFbeMxJ9d+IxFrl96d
q0Eh+kdesP5cPsjOF7qMpRRiU9ZX9FnzEdlI5zgsp9AaU2Qdt4mPyYeXSttM
KLz1bf7Z0o6PeVm7rXrWUOj3k/zKcufDaZ9sj8iawvGU1H8NDvFRKVqUq+5G
YYFl5D/CXD4u5CUf4LpTCE+b7mop5iPQQ7rs/k4KScp2pu0VfCysr6/+ZQ+F
85f2s+3q+biU/ltzmj8F84Qni+cN8BFs35S6L4jCnIz461YiPrZ9W7lzdQiF
o1cbVFNG+fjmP8FqO0LB24PhV68sQIjVzdHZpyhQOnlXa9YIYC+mPen/g8KB
xA9GKTYCGBWExJafodB+qG00106AD7NsVFzOUTBLcs+87iPAds6HhRfTKRiE
5KuuShNg8bXNpPc1CjqvEzpCbwow6XD7jsl1CuVOK8SqdwSorf7d4nUOBRfL
Iv0zTQIsOafrpHKbgquByHxCYRBTNrFze8soyD7FR1Hag/hHyv/7dgWF0ADa
2gT6IDL21Pg6PKBwL+GAXaHzIMLnGCydXyvfNzfJ09V3EE6NSaLBxxR23Uh/
wIwaxPRKj5jkernuvtricN4g+gee2ux6SWHLVAvVUDuIx5nGU3SG/J/6xYo2
HYOImPp4gdlCwdLD1m1KQQiXGm/3zFYKEvMG6TVDIZaFNOgEdlBgj2x51GMr
BLs7PV/pHYXxogCbjfFC1J0fC3jXQ8E9vaOXLBYic6OfaXEfBdPx6+ZObUIc
/dgsi2ZRoO+Yfv3hixCupWtrt3EpBOve89WlD2G5T9YpbYKCyWvDReW7h6Co
MbWZ5FOwzd9uFX1lCNymIOWHQrn/4hZfTWsfwrOTHW8Shylc6QyqjNcWIWvN
f9J3SuR+9q5xjfQXIYr808uYopDTJGiIfSmC2w1l/dFRCs/MUkvj1g7DxC18
oOGzXL/uvvfUk2EoK7wvyRijkPxvNtMqdAS8RxvDDkxQCCHJ+tQAMerDiteZ
/aDwdeJpXzlNihtGal+mpynQ/h8f8V9wVDNR
       "]]},
     Annotation[#, "Charting`Private`Tag$18877#2"]& ], 
    TagBox[
     {RGBColor[0.560181, 0.691569, 0.194885], AbsoluteThickness[1.6], Opacity[
      1.], LineBox[CompressedData["
1:eJwdlgk0ldv7x08oKglRIRcl1xCdq4FSvkRlKqSirjJESUSqKwqH3zFESq4k
ETJknqcQx5yizFSmTB3O8GqQlPi/9/+utdden/0832d/n732u95Xzt7tmCMP
hUKZIsd/s5Ejs4MxdUKbwruqimFLB5+epPuwxE4w1rddsLKnY0dCTFyRhD5o
J0wsZs7RYdzWVxgvcRw6CpVTshfosHSYexEp4QDGwG/xQFc6BrcH64VLXAPt
8EGvU950JIqbBoVK0MHgHuhRj6LDX6Doz9sSUdB5Jn4o6yUdVqeS8mY+p4Ah
FkyV0g7E6iV/68N/5IFGlVcIzQ/EVnMusz6sGBSep3Ta1iB4vtmDmG/PoVMS
5yKWGYQNxSJDy5bVQMeFTztYJRilo3qtb/fVgTZN8fCrDkadc7zUKXYDdFxX
eAmeDMGswv61Oa7NYPgLup+bDgHPfJaw1NZX0CmrqXD79zZ2L9mWWuS2gqbq
Zhm2JxSt9J1vmpTfgmZWSm0aD4VMBGs+g9sOxukwp/L0MLDmhod6qJ1gVDpa
jF28g5TpyldCd7tA8b0QF3o4HELSz4jx8W4w5LSZeWp3cediyflE+V7oPH+Q
eXPdPXzXyRp38uuDzvSIfOWaCFxTbyheX9+PkcrdiuL3IzCc2xDWIfceNC3p
tr1K9/HLufuxkvcHMF493xHfch8quvyL5ysHQKsW7lN2jsThp3IXCjYMQbbk
gFXo1n/hKW2z+aP1MBLt+/w8Rv/FNvaJ1X1HRjDSnHTrRGYU1q2dEWj4OQKK
ZJX48wcPwFfzOG9L3EfQHLU8JQKjcWln5buVxqMYifFN3pT0EFmG9onV30eh
k7uHN6w7BrMsSeHJ6DEw3MqPfhCORYnFYd4o/XEw9tbO+4Q/hp9BYELxJMlH
rPl3SMZDbtCoPzlwAolhcxHc1ifYq0GPklCfhOypM8vm3BNh/cfb+WVdk5jJ
ylAxvJOE2Vfho+7+nzCy31hwgvMUMXxnrx2TZ0JYQdfU4nIKFs9t2NWhwMSM
p9jV/GspcKhvnzVVIrls9K7IzRRQA/Q8j6gx0W567MVwcApeLil6G2gywSgv
OpudlIK5n1/9tE2YyBfuFFzVm4KTn2+HKV9jgkrfNPFFNxXrhkqe8jQw4X79
wD3nP9NwV9DHp6yJrB/FWxyyPQ2rtPStXFqY0Hmb3patkQaemM41vW/IuAFr
foVBGr6YEzcy3pH6pYAZ3otpaG9UNDUjyHyP/QYK2Wm4k/P4V7zkFHQ4jSe1
NZ5huY//8T1XppDoXSDpZp+O4s/s+ZqrJDN8PsZdSofDeauEQ/+QHHD7345r
6Wgw3T5tcZPU2zH6TYPTQd886Hc5kIxXcxoTs9PB91IzK/nRFNzHLh18/CMd
POtmlgnVTSEiecpQLToDlIyzeaOi0xDO2iHfO5WJJnbf5QTxadgKLXZ+m83E
Haq5mvXGaVD3X3X/gycLG8r1cnqkSdaqKIyUzIJas2LWS8Vp6Awo/6SYZMF6
4ktarvY03E86SPEUZOG5XPATb+dptHtGTwrQs+HrSDmr4UruV041TLmfDf0M
L+lvbtNgeDjnmCRko53qEud6ncxXiG5sqMgGE+axtrRp0BazDI5/ycb6s1LR
h6KnMePGW7TMIQcesXnhonXTMDNWXlQ4louyhdjguoZpjLwwY+ja5WLhbJC/
RzPp12PPg0vuuQjecuZ6Z+s0ZKfGO9h3cxGXvepMZN80ef8zJdNbc9FY7bhN
lEPqGwZS1hvnYeOY1GuRjSwwflOGdZXzceYgf2OtJAs/FuIU+9Xz8fTZl+or
0iykb3z+wFMrH9tcWgo7NrMgS/CJd5rkQ3f2n9j7qiy0a/QbzLnlw5m/86KI
HgsxkgNza8vz8UIlREDkMgshfxdv45gWYHf3hrZId7Jek9Ea6VMFyL/17L7Y
VRZufJIpPGlfgKdtTZIbb7Cg6b0m+NO1AoS4LVeVCWAhn8or5R9bgGNFAeaq
0aS/rwMHn34qwKe9PrGG1Sy4p8pLbggthO2YoM1rBhn3FbmeGFWI92FxW47U
s+C0wfDtroRCtA5UZpu9ZIHJ+NhFLy5Eoe/PastOsv80CafS4ULcqvMcc5xk
gZqxmO+tWQQRI49tAUJsUFZv1lL+VoTE2rWr94qw4UTp3H9hWTGoe3KmPq8j
Oeaf9yVCxTiqyEyzk2DDyivncohSMUJXnJXTlWdD1kr46wrbYvDVG66n7CX5
zZ4doe3F+K4lR/F1ZOPH5G5OI6MEgUXVQ7ucyHrtHdsC2ksgpmL9guNM7q/1
bN+JkRLskHzofcadjRtT7lE6lFK4/xCc3XeT1J/ILP9LtxRTxT+mfkWw4Z4Y
7prdXIoB1fYuryo2qDKW47HMMiSwRHx4a9gwe5f48NTPMthnWCiE17IRkcvJ
Uxcsx5R8343EJjb6pYwWdlLL8V1qSLq5nQ2GIlJoXuUQWcW+IDbBRv6vtkeX
RJ7j0CT/Qu4aDl6mpDy+blWBlSmGqZrCHMxo2KnwXK5Aq13Y0TpRDhjsL0KF
/6uAxaBQUs8GDkKi2Go+eRWw7RY/tCBH5g+YJrwSqMTNui0Rhrs5SGdbPYqq
q0T+E8iPn+XAKv7prRcnXuCr91d+OzuS6bItXLcX2G35jDV4juTV0bNHQ1+g
cu3aoj4nDm6k32HG17xAE21I97UHB7adYR70bdX4YO9jUxjEQYxqswZ7bQ3+
wF96229zYGbX+9xItQa2UhMK2WEcULQ9x0eMajDZZcJNjeCAavMrrzSoBjP6
m3wexXLQ3fkXfziFgRV/VsbScjloFxscyKIxYMjr5vs7nwPa+5uGOvcZuDO8
2d67iIN+ucsS35MYEIkJVbpWzgH7xFav5noGNq08XX6hjoNx39kswZW1UGf9
6DnaS+rXC6gHxNbiTN5uEelF0q9MzK+wgTqUnv4h1E7hor3FfHbNtzoIragQ
/B8vFwb7p3Nera4Hw3q/wJQAF9YPmJ1zWvXYvEp/qXgdl/wfeKewN6Eekw7m
HBMlLvl9m7yn6dEAbeF1rCUVLn4cltjVH96Ah5XdzEI1Lhrm8nPqMhpgIGo1
vnEnF+UPD4/eGm1AZs3ZD+PaXJhNMY9kWDbisqRLy63jXAiemX4icqwJTY2q
zdstuRC+RmlZ8GiCzBWiYfQUF4pKGQcNo5rQ3uzBMLDhgmJiw7Omvwnq173K
xJy5uLXqlfUVh2bMvQ1KzfYj/Sg6O9hFvoTZTYNkmwAuYlSWP9CveIl0hVVJ
ooFkvSf6IRmjL3HaJzzuRigXLtt35vHsakGVctS/+g+4GHeRctcaaQEtMMl/
IJMLvuH8+aMWr7HGk9/ILocLaq0a9Yj/a8Q6uYpO5pH+L47ZTea9RpHxnmSi
mAvawv6V34VaMSnS0cBTw4Us3x6zie5WePBqhAfXkue5hlMnLtCGpW9xJwQb
uNi0flJsQasNG/udJsVbuHBY6R41n9oG4ycUAaUu0u+BPY2K/3uD/nvn23N6
yH7HSw/fqHoDB//WGPV+LpjWhFjC9zfwdYhR2jdIxpNbEgNd3yJfmWps+omL
oT6+Jbkd7VhfZnP3+i8ubBm/i/bpdyA5vfHkz99cqJeMBU46dYAaqyLjRyFg
67muUeVuBwx95vJClhMwuTMuGPO+A7f07nU8Xkvg22Ox1Es3O7Fy1+wjWVEC
Ztv8vp9L7US0wt/2qWIEupuYxpLtnchb+efXXAkC9vMzmj1/dmH0bbVY3RYC
l09Sm6Q+dsGtVn7wkAIBMWO15liRbiwUhqa+ViTA9qv9a7leN8SjT+7uUSUg
2ntydVl6NwysuZZMDQJ7xz6mWtF60H3kuKzrXgJV8Xb7f5X3wA4VzM/7CPTy
zvU1fumB9+Ygr1+6BNROie+Yu9iLHKb0YyETAu61msSHC30IiQ+0HTpK4NVm
o2N5hX1wOMbZmmtO9suwnvt7qQ+bqqryj1gSON9QGBP0pB+h9/5uumNP1kuj
Fmh8f4fz+vVh1o5k/sMrOZPm73FgXtl8mxMBl2/GkSL57zFv//PDa1cCpR81
Dupc+wCn3Y8+r/IiQIm3lReSGYQ+i1L2/iaBnypbEpLuD0Im0elWpi8BoUH1
bQn8Q+hdqclvRCdQmMn5x3VxCIXVCa0SwQQkU7YcCfcbxt2r/JFTt0n/ljpN
p3lGcHCwd9PtewQyulemTIWPQDZSe9QqkkDx9jJesb4RLBxKe6b4gMCPjU3j
SZs/ojj/uvrLWALLTY2NLGo/YjNdzIA/jQD9rMTUDtkxLGreWtOXTmCxu6wq
xm8M7zhjnWlZpJ/hLytMR8cQYVl05lAByQx92vbCcbgISm1ZX0xgvKTQ8aHM
BAxqA5gTpQROBokWvYqYwJLysauBVQQsbu/T++o7iffDzzVP1BDojIvfsnph
EqVRcovydQTCI9tdtvt8wuXFmZCGZgLCfaFaV8OYGOi494S3i8DdOPUEgc5p
lAfNnevqIdB63iziyUUWorRslJL7CUh/P3e4bhkbxqlqxQeGCKwX0DSyUeVA
4XS0l+hHApbjt0f9qjjgWbuoPTpGoF4vmWulR74n9Y58hZMEuljvisyruai4
0dbiP0VA8bAC20aJQLTqrnvmbALOY0cn3GgErozGHZcjCDxxNpDXZfx3D/gk
P38mwPv3M6XBT6TOxGWY8Y08X8nRS7Y/CfAt606JmCMQE8Ci+C8RGCnRcv5v
/dLEHM8SyVXOydupvwmo/lha+o8fyqye/W+m/P8zg/8D/gNWLg==
       "]]},
     Annotation[#, "Charting`Private`Tag$18877#3"]& ], 
    TagBox[
     {RGBColor[0.922526, 0.385626, 0.209179], AbsoluteThickness[1.6], Opacity[
      1.], LineBox[CompressedData["
1:eJwdlgc41u37xr9JkUoZlZEkEkW8ijR0VqREZZOQWZLs7J09SnYoZDSUx2q8
ZK8URZTKKuQl40uRWX73//8cx3M8x+c4z+u8r/u6v+MRMrPTtGSiKOoX+f7f
7ynLodbKYZ3DlK3lDlkTdTAr8tn38u4FJaOj4GOqjj1pSalFvEqggn8FN5ip
Q7W5o/AOrzaoJJunBpbq0LOYKYvhtQCln+N33Vod3VIhilG8zqBcpr70OKsj
fcPZ4HDeQFAJD6ZfhqnDn7VoRxhvHNF7gniL1aF/LoMxMZlF8vZOjHJqYPWS
v+GJLQxQImmy+nYa2K4xPlQTUQxKnSHT1qwB17f7kTT1LyilL8cn5TWxqZij
Z9myClCRtdI3MjTxrE+x6d2halBHrBXO82ih2voO/7nRWlDPZK4NxGhhWlRh
3ZOrDaCUS5e62LTBNJe7nn/7a1BnYvLuxmpDbsnkmVZeEyjRUc9VfDpoCtz7
tn7nO1Dty2szs3QgGD0y93C8BVRJcomaoi5GZnp7Pki/BzUlcbqmVxdZP0pf
s99oA1XbJW0Uqwd2gfv0wEA7KOu8uZIz+oi8/PRiushHUF1Ru5VYz+H3kdwB
K98OUNyzzTY95+AsU1u8seYTqAnJ0OwiA/Tm1Ua0Cn0h/QTpVDw6jwXr9hRx
j05Q2rf0jRmG2HWU5e/F0i5Qcqxcl4uNcOKe0KWCTT1kP1UWh78bw1XgwrZv
hr2gKj/uMF9jAolRndUdp7+S/qev7GGYgGvdBGvtPOHNfZzcdqZgrkhhCKd+
A1Ugb2MsY4Yre0s/r1LtA7U6PkWFzxy5Kmbp5b8JO8RLJm6wwPQI3/rBhH5Q
e9T/seexxFOtE8vjlAZAnT7Mekb9InxPBqUVDxLu5+JrjL8Eoe5TnzKDvoM6
ELv1z7wVDuwLjOOVGSTneXkFo8AahlvezS1rI8w7s2Ih0AbTr6P67P3/A7XA
kxDSbIskZmNnTZEhULrFuw2y7fHXfJNsqyjhZZ6S9x7Zw6KmZfqsOGFjuZAx
hj2kAxRdT+8egl+qkf6NEnu8WhLzOClP9JUbmmbf2WNm/pfvYTWic/N3OS3Y
Q3cyLGKnM9G1i5L5dBzA1fP0HlMt0RWixua4HHFjjbf383rCs+bLX/I5gu2g
kr5NI/ELZoldF3IEU9L7tR/fEraTfLFVyhE/NWi3h5+JP6I38vYpR7TUiZ1V
p4meFiEbEuCIyCcpC3f4hkFtEWd4/3bECm9/7f0OhEVjaY0JJxRPjs5VOBFm
E5T/O+MEi4v6acouhJfVWOcvOaH2rNQPLU/Cr6sfiq5zRuC2bl/boGH4vWDW
OL/bGcyv5HMzbxP9UJjnyFVnMHFNLGOvJvqsrmbnJLlPHxoz+jh/wK/xxIYa
dhfUj3bYpm34Qa6f3z8neFwQKa2x25CH6L83HhATdsGmF4pPPggQ3rxxf9E+
F+xuEMt9JUb8YgdtD5m6wPD7z5y8w4QnDB7ueOaCf4VC7npYE38ur2/9JVf4
WFLG+64SPTL+0yEnVyg9dBeYsiP6SJZDuY8rWqRtUq9eI7rafFZ/vCuGoJFs
4kf4yebh57Wu2GjMn6CcQPhKJ3+iiBsckxlRnNWkvm/iYMGYG54vJodU1xJd
tyz02rwbFo2D/R0bCB/rpZVZ3BEibHTtfRPxW4gacwi5I/Uxm1FMB2FltgVl
HXfUlVtKcI4RbljdcKLSHTz9/G84eEbgZzrMUMjwgNFxlroqPsL7pj6+Y3jg
3v2f5Q4ChFXKZh3KPSBh01jYuo3wn20Jg50eODrtknxLkrA5xOI2ecKa5f1l
DkXC5RsmeWI8UbYrlJXDlnC7V05SnBfk2jc1x9gTRmThkSwv5Hvdv8XtRNhL
gZ4r8sK95no+HrcRcr8dsUlv80Ko3QpJwQDCn5/freTyhmZRgIZkAuHGz6ut
Er3x3wHvZJVyUm9tnyrzxAcm/WsuvKkknGPecajCB18iUoVP1xDW89c1bPVB
U1fpY/VXpH5C/0XntA8KfebL9d4T9mE+8hW+8Kp27bccJHzhFIQ/+YLjlKNE
APsojvi66BtH+SG9at3qAxyjqOzMUaxJ8oP0/ifDk1yE74cP78vywxmxoRxT
3lFQXpeH1Ev9EL7SWOioCNE/hp4//sMPzDUqG6kDRJe4nqyr6o/fB4UoH0vC
sybrRfgDEFRU3iNrNUrOw2lPg1gAuHcZlo1Zk/UV5id85AKwhy/Rw8ie+PmP
z0hoBsB+ds30IU/CzaFOoeEBGC6eHV6IJpy2+M/lpQB0Sba0ub8keeYhstoL
15E2wuG9vILovXriH9kCYfZQSzSqiuhFI0ft+QIxLNLhll5P9PvKtWP7A/Gb
v0egoYVwd9Blbo9AcLCNXuL+TtjOwu/4UiCUB1kW89aOodLhzuJqwWCsylLJ
ll9P+IDW7nUywWgyjThTzTkGvyz/nXuOB0Ormz3jw6YxUNFDHT1XgmHSvkF5
UYjovSvS35YEw7NaOFpFjtRP8VaZXAhB/l2IDBgTXWZV55b6UPzy+MViajqG
Izv+HPPvDoWc3v2RbnPivz40t246FKXr1hV1WBG/9Vb1YpEw1Pv1HH3jSPwK
1A/R4DB0mnlfKAwmesOvAQnNcGzBP4pSYYTnHvTG2oTDhP+76OMIkuchyyId
Eo7BNrXx7GhSv8XXgq0sHBNKm71vJ5P+ve6kndsVgZU7SpP98ki9D5PbH85I
qCy38/mTT1hqRTvrP5GI7N1m5lFE6hW31GifjQRHUri48wuSL3X+XkFkJDav
MnhxqZrwj5ntiWxRkBmZ/XDmI2Geb0udXDdgxJDjEPhLOHXyTP0/0XhmMMve
Qo3ja3lzsPeJaLCvLFlzffk4jqyfUrEzikaloQLrMOs4KI+dUivDo7GNTWmp
mIvw0GTN5sFoDFpojKmJE26dlvjy6BYOr+caWdo1Dj/BildPa28hsbR9qHD3
OLY2IbC75xZOcuoP8OwdRzp5+2zkjsGjCuPOgcPjMEkRfqwbEANbPptGL21S
z/PczcwuFvV1kg1SeuOojJsLLbgRC0EHurbvHOmXM4b/Yl4sWhocK09eIHks
xYksdCxkrrk/57Ym9SG2XpbX4jDzLjj7sS/xe0x7hiXFQ93zZOaFAKJr/Hwk
XxGPB6JsGZxBpD+WC5edBuNh4B2V6hZO/NeuRybKJeDlzrhYpXiSX7pl26/u
BPgFZfh3PSL+uh6H9WpJWOvKcsr0CeGLqvl17klItrrKOcgg8+gx3yX2IAlF
qvsz6WKyv0puF2aW2xjkaK1lqiD5F+F+o/k2HJfviwqpIv18uzy3dVkylqZS
ddbUkvk7XFG4LpsMnk9Wgxsayf7r5v++Tk+G6l2KVbyN5EkwhBb9U/Dp5sWW
Jx9I3s0B1/SXKbDwb0qS+UTqfzCNHJlNgY9FkvihbpJ/cPDPTcdU5O+UVj37
H/H7KHuIOd/BxucXblxbIHrH4pJEYRoyH9Tpzv8h681Ofl5PpUM6eZegL0Vj
689f9U070qHiPcMIXUGT/0cVWunu6fBSvNmaso7G+u1qqhY7MrBKdvr2Vk4a
lZ7lPzbpZCBB9LxZNjfR65iSqq5ngLFqx688Xpo8v0+83ziQgb535dzVwjRa
9JYxSgruwa5KpFtZlCbXn2A8+9A9LBaGZ78RI+v3mH/IEMzEhgRduQ+SRC+a
sy6KycRJw3G9oX00vo6pSnaHZaH9tPbWqwdo2EuKLwW8yYIpSoYmDxH/g7QX
rezZ8NgW7L5wlIZ0dhP1ODkbT4YEUtjViP5xylCnMQehd4JMes4Q3qUl2yx8
HxaaY9vzNIj/dEnSFv/72PzyZf5pPcKx7/W6lB5g1l7ERcCA9AfbyvjcB2jb
HnlwzJD0s3LtnpoNDxF+83x9pBmN6H+ZGDLTD3FRqSbC0JKGyTMPgc/Wj3Bs
bqeGhBWN/OyHv18OPMKc2Xznm6ukfxUVDenBXFjJ3Z5kcyfrGVk899uRB6UR
6vkXT8JZ9XVP6/MgmG7l9ciHzG/jytd3bRj4uEqe5VQgDauGkWCxS/koLE9r
4g0h6//hpsPr8nHDiSVmOIycx03DtUpiBTje/XFz2E0aoX0rTRcWCrA15nCf
fgw5n9w7X55cLcSics59sXganwzexgh9L0Rx/jWZV8k0Xj0WKBP+rwjRlt0z
iXdoiM3b9Zc5FuMK3/GyS+k05CXjz+5d+RTbArlPsuSQfthcWoJOPMNfea+1
HQ9Iv02e66mZZ/g81v8+J5dGut7WkZSC5yi+p5rkkkf2rxAl4uD2AtF6RUbK
BTTcClW1ytT+hc0afuGNxTT0jxd5/pAqwcmqgKHvz2gMmR3jSxQuxdJOTaeg
lzSSOh2tJZTK8KX3X3mdCjLf3JiDZdfK8SxO6K9INVkv/k8jqioQoxJWM1VL
44Vm+jhnfCVs/06E1jaQ/HgBvmMGVThVpH8m7jWZH+P7ZKpMNbZbVXJZNNNw
1plr5xCqASUg9nlPC41iP/82KfFadLXevLu8jczvw+ZprbN1eBE8Y972gYbX
m4LMwaR6xB28IJ75icyDZ1Azf80r2E/Ujzt2kvycq0fVixqhmr27+FgPDdYZ
+XODiW8gapDgzvmN5M0fC1zd2AymdX8P9/XTsLbjbNwm2YKeGkvmwkEai59Z
coWKWlHi1tzoP0zOd//JB3vC2pAgKXtTY5TGPVfbcpXXH+DQl6otRNPYUsl+
xfPuJ6glMvNNTtLQ7pc5GKnYBTE1m97KKRqOt4vre6O+gnlZe1b0DI0KLZXj
R/v68fXpQWuTeRqRdJeUScQQXlpnSkn/IfVxr3efUBxHouDq6aUl8nz4/88E
/gdRgFGf
       "]]},
     Annotation[#, "Charting`Private`Tag$18877#4"]& ]}, {}},
  AspectRatio->NCache[GoldenRatio^(-1), 0.6180339887498948],
  Axes->{True, True},
  AxesLabel->{
    FormBox["\"selfing rate\"", TraditionalForm], 
    FormBox["\"propFix\"", TraditionalForm]},
  AxesOrigin->{0, 0},
  DisplayFunction->Identity,
  Frame->{{False, False}, {False, False}},
  FrameLabel->{{None, None}, {None, None}},
  FrameTicks->{{Automatic, Automatic}, {Automatic, Automatic}},
  GridLines->{None, None},
  GridLinesStyle->Directive[
    GrayLevel[0.5, 0.4]],
  ImagePadding->All,
  Method->{
   "DefaultBoundaryStyle" -> Automatic, 
    "DefaultGraphicsInteraction" -> {
     "Version" -> 1.2, "TrackMousePosition" -> {True, False}, 
      "Effects" -> {
       "Highlight" -> {"ratio" -> 2}, "HighlightPoint" -> {"ratio" -> 2}, 
        "Droplines" -> {
         "freeformCursorMode" -> True, 
          "placement" -> {"x" -> "All", "y" -> "None"}}}}, "DefaultMeshStyle" -> 
    AbsolutePointSize[6], "ScalingFunctions" -> None, 
    "CoordinatesToolOptions" -> {"DisplayFunction" -> ({
        (Identity[#]& )[
         Part[#, 1]], 
        (Identity[#]& )[
         Part[#, 2]]}& ), "CopiedValueFunction" -> ({
        (Identity[#]& )[
         Part[#, 1]], 
        (Identity[#]& )[
         Part[#, 2]]}& )}},
  PlotLabel->FormBox[
   "\"Symetrical underdominant mutation \
(\\!\\(\\*StyleBox[\\\"s\\\",FontSlant->\\\"Italic\\\"]\\) = 0)\"", 
    TraditionalForm],
  PlotRange->{{0., 0.9999999795918367}, {0, 1}},
  PlotRangeClipping->True,
  PlotRangePadding->{{
     Scaled[0.02], 
     Scaled[0.02]}, {0, 0}},
  Ticks->{Automatic, Automatic}]], "Output",
 CellChangeTimes->{
  3.8359454014803877`*^9, 3.8359462846098666`*^9, 3.8360292232678595`*^9, 
   3.836297104445814*^9, 3.8369698715004034`*^9, 3.8399909570414567`*^9, 
   3.8400828870063734`*^9, 3.840091152902581*^9, 3.8400913231863194`*^9, 
   3.840093682458315*^9, 3.840093741198028*^9, 3.8400938198712635`*^9, 
   3.840093869350995*^9, 3.8400952551307106`*^9, 3.8400995945179296`*^9, 
   3.8401794671184454`*^9, 3.840271508379863*^9, 3.840783866171173*^9, 
   3.8412904629570956`*^9, 3.8417196468840313`*^9, {3.8418251255365057`*^9, 
   3.8418251593666563`*^9}, 3.841985275573592*^9, 3.8420678086238313`*^9, 
   3.8437927088914557`*^9, 3.8767553639454117`*^9},
 CellLabel->"Out[55]=",ExpressionUUID->"7970e3cb-6d84-438e-bb36-9d9793ae1287"]
}, Open  ]],

Cell["\<\
Usually \[Beta]/\[Gamma] << 1, so we obtain the following approximation (we \
note \[Epsilon] = \[Beta]/\[Gamma] and take a Taylor series expansion in \
\[Epsilon])\
\>", "Text",
 CellChangeTimes->{{3.820248338512332*^9, 3.820248425406209*^9}, {
  3.835773714055707*^9, 
  3.8357737149759007`*^9}},ExpressionUUID->"e4cdeeb8-2158-41ef-93f8-\
ae10fffb3a50"],

Cell[CellGroupData[{

Cell[BoxData[
 RowBox[{
  RowBox[{"propFixApprox", "[", 
   RowBox[{"\[Gamma]_", ",", "\[Beta]_", ",", "\[Sigma]_"}], "]"}], "=", 
  RowBox[{
   RowBox[{"FullSimplify", "[", 
    RowBox[{
     RowBox[{"Normal", "[", 
      RowBox[{"Series", "[", 
       RowBox[{
        RowBox[{"1", "-", 
         FractionBox[
          RowBox[{"Gamma", "[", 
           RowBox[{"\[Beta]", ",", 
            FractionBox["\[Epsilon]", 
             RowBox[{"(", 
              RowBox[{"1", "-", "\[Sigma]"}], ")"}]]}], "]"}], 
          RowBox[{"Gamma", "[", "\[Beta]", "]"}]]}], ",", 
        RowBox[{"{", 
         RowBox[{"\[Epsilon]", ",", "0", ",", "0"}], "}"}]}], "]"}], "]"}], 
     ",", 
     RowBox[{"\[Epsilon]", ">", "0"}]}], "]"}], "/.", 
   RowBox[{"\[Epsilon]", "\[Rule]", 
    RowBox[{"\[Beta]", "/", "\[Gamma]"}]}]}]}]], "Input",
 CellChangeTimes->{{3.808673022208889*^9, 3.808673193331595*^9}, {
  3.820248343844409*^9, 3.820248375614094*^9}},
 CellLabel->"In[56]:=",ExpressionUUID->"2b8b7bb7-085f-425c-a4f2-c51a717184b8"],

Cell[BoxData[
 FractionBox[
  SuperscriptBox[
   RowBox[{"(", 
    FractionBox["\[Beta]", 
     RowBox[{"\[Gamma]", " ", 
      RowBox[{"(", 
       RowBox[{"1", "-", "\[Sigma]"}], ")"}]}]], ")"}], "\[Beta]"], 
  RowBox[{"Gamma", "[", 
   RowBox[{"1", "+", "\[Beta]"}], "]"}]]], "Output",
 CellChangeTimes->{{3.808673037383284*^9, 3.808673193767292*^9}, 
   3.808673296291679*^9, {3.8202483475095797`*^9, 3.820248379256474*^9}, 
   3.820298103439534*^9, 3.820316424978407*^9, 3.8357737228281364`*^9, 
   3.8358640060944505`*^9, 3.835932952151694*^9, 3.836029223475754*^9, 
   3.836297104667136*^9, 3.836969871669443*^9, 3.8399909572056828`*^9, 
   3.8400828871691527`*^9, 3.840091153085761*^9, 3.8400913233386374`*^9, 
   3.8400936826469088`*^9, 3.8400937413421974`*^9, 3.840093820018365*^9, 
   3.8400938694981413`*^9, 3.8400952553404093`*^9, 3.8400995946605988`*^9, 
   3.8401794672878995`*^9, 3.840271508542624*^9, 3.8407838663405113`*^9, 
   3.841290463119938*^9, 3.8417196470532875`*^9, 3.841985275805458*^9, 
   3.8420678088080835`*^9, 3.8437927090668106`*^9, 3.876755370155202*^9},
 CellLabel->"Out[56]=",ExpressionUUID->"978179b5-9ce6-4d7f-8b56-eb6ff0442551"]
}, Open  ]]
}, Open  ]],

Cell[CellGroupData[{

Cell["\<\
2.2.3 Computing the relative proportion of underdominant mutations that can \
fix in partially selfing populations compared to outcrossing populations.\
\>", "Subsubsection",
 CellChangeTimes->{{3.835945904213716*^9, 3.835945967085621*^9}, {
  3.876755395744465*^9, 
  3.8767553962843933`*^9}},ExpressionUUID->"b52e4cb0-0585-4eb0-a57c-\
96eaf00dbf2f"],

Cell["\<\
Now if compare the proportion of underdominant mutations that can fix in a \
partially selfing population compared to an outcrossing one, we get this very \
simple result:\
\>", "Text",
 CellChangeTimes->{{3.820248447759758*^9, 3.820248489924823*^9}, 
   3.835773730331745*^9},ExpressionUUID->"3fdb5584-3ab4-4278-886f-\
f0754e208e78"],

Cell[CellGroupData[{

Cell[BoxData[
 RowBox[{
  RowBox[{"ratioApprox", "[", 
   RowBox[{"\[Beta]_", ",", "\[Sigma]_"}], "]"}], "=", 
  RowBox[{"Simplify", "[", 
   RowBox[{
    FractionBox[
     RowBox[{"propFixApprox", "[", 
      RowBox[{"\[Gamma]", ",", "\[Beta]", ",", "\[Sigma]"}], "]"}], 
     RowBox[{"propFixApprox", "[", 
      RowBox[{"\[Gamma]", ",", "\[Beta]", ",", "0"}], "]"}]], ",", 
    RowBox[{"{", 
     RowBox[{
      RowBox[{"\[Gamma]", ">", "0"}], ",", 
      RowBox[{"\[Beta]", ">", "0"}], ",", 
      RowBox[{"0", "<", "\[Sigma]", "<", "1"}]}], "}"}]}], "]"}]}]], "Input",
 CellChangeTimes->{{3.808673408466486*^9, 3.808673443330246*^9}, {
  3.820248519840788*^9, 3.820248523247678*^9}, {3.820317120077507*^9, 
  3.820317120604189*^9}},
 CellLabel->"In[57]:=",ExpressionUUID->"5e34eec1-a779-4a3e-8fe7-efa83ec82a96"],

Cell[BoxData[
 SuperscriptBox[
  RowBox[{"(", 
   RowBox[{"1", "-", "\[Sigma]"}], ")"}], 
  RowBox[{"-", "\[Beta]"}]]], "Output",
 CellChangeTimes->{{3.80867341857574*^9, 3.8086734443505363`*^9}, 
   3.820248443401634*^9, 3.820248524687557*^9, 3.820298142789342*^9, 
   3.82031642507041*^9, 3.820317121472871*^9, 3.8357737351333785`*^9, 
   3.8357743812471013`*^9, 3.8358640113518257`*^9, 3.8359329521741695`*^9, 
   3.8360292235778637`*^9, 3.836297104782234*^9, 3.836969871731939*^9, 
   3.8399909572727013`*^9, 3.8400828872246532`*^9, 3.840091153139765*^9, 
   3.840091323389389*^9, 3.8400936826860113`*^9, 3.8400937413578014`*^9, 
   3.8400938200392246`*^9, 3.840093869520277*^9, 3.8400952554029207`*^9, 
   3.8400995947279997`*^9, 3.8401794673503356`*^9, 3.840271508627343*^9, 
   3.8407838663874607`*^9, 3.8412884008193207`*^9, 3.8412904631576624`*^9, 
   3.8417196471001606`*^9, 3.8419852758901467`*^9, 3.842067808853081*^9, 
   3.8437927091690254`*^9, 3.876755402589776*^9},
 CellLabel->"Out[57]=",ExpressionUUID->"4c4a3a11-f930-497f-8784-62f71a085c82"]
}, Open  ]],

Cell["Without approximation, the ratio is:", "Text",
 CellChangeTimes->{{3.8202486461204557`*^9, 
  3.820248651688201*^9}},ExpressionUUID->"d1866489-8663-4456-b2e7-\
cc70f4cae901"],

Cell[CellGroupData[{

Cell[BoxData[
 RowBox[{
  RowBox[{"ratio", "[", 
   RowBox[{"\[Gamma]_", ",", "\[Beta]_", ",", "\[Sigma]_"}], "]"}], "=", 
  RowBox[{"Simplify", "[", 
   RowBox[{
    FractionBox[
     RowBox[{"propFix", "[", 
      RowBox[{"\[Gamma]", ",", "\[Beta]", ",", "\[Sigma]"}], "]"}], 
     RowBox[{"propFix", "[", 
      RowBox[{"\[Gamma]", ",", "\[Beta]", ",", "0"}], "]"}]], ",", 
    RowBox[{"{", 
     RowBox[{
      RowBox[{"\[Gamma]", ">", "0"}], ",", 
      RowBox[{"\[Beta]", ">", "0"}], ",", 
      RowBox[{"0", "<", "\[Sigma]", "<", "1"}]}], "}"}]}], "]"}]}]], "Input",
 CellChangeTimes->{{3.808673884048991*^9, 3.808673914315784*^9}},
 CellLabel->"In[58]:=",ExpressionUUID->"e5357981-104b-4675-919e-c5998e05bd58"],

Cell[BoxData[
 FractionBox[
  RowBox[{
   RowBox[{"Gamma", "[", "\[Beta]", "]"}], "-", 
   RowBox[{"Gamma", "[", 
    RowBox[{"\[Beta]", ",", 
     FractionBox["\[Beta]", 
      RowBox[{"\[Gamma]", "-", 
       RowBox[{"\[Gamma]", " ", "\[Sigma]"}]}]]}], "]"}]}], 
  RowBox[{
   RowBox[{"Gamma", "[", "\[Beta]", "]"}], "-", 
   RowBox[{"Gamma", "[", 
    RowBox[{"\[Beta]", ",", 
     FractionBox["\[Beta]", "\[Gamma]"]}], "]"}]}]]], "Output",
 CellChangeTimes->{{3.808673887278922*^9, 3.808673914790797*^9}, 
   3.8202486089155207`*^9, 3.8202486536097383`*^9, 3.8202982836047897`*^9, 
   3.8203164278627243`*^9, 3.835773749101647*^9, 3.8357743480916824`*^9, 
   3.835774388237502*^9, 3.8358640198953514`*^9, 3.8359329521966677`*^9, 
   3.836029223670884*^9, 3.836297104907387*^9, 3.836969871785397*^9, 
   3.839990957341793*^9, 3.8400828872846932`*^9, 3.8400911531861963`*^9, 
   3.840091323446973*^9, 3.840093682728267*^9, 3.8400937413734255`*^9, 
   3.840093820054225*^9, 3.8400938695359144`*^9, 3.840095255456386*^9, 
   3.840099594792001*^9, 3.8401794674037933`*^9, 3.8402715087120924`*^9, 
   3.84078386644083*^9, 3.841288402247139*^9, 3.841290463204546*^9, 
   3.8417196471535945`*^9, {3.8419852547729883`*^9, 3.8419852760324183`*^9}, 
   3.842067808900084*^9, 3.8437927093599844`*^9, 3.876755412740673*^9},
 CellLabel->"Out[58]=",ExpressionUUID->"84206b4d-b98b-4795-a5a2-dec41ed71980"]
}, Open  ]],

Cell["Comparison between exact and approximated ratio.", "Text",
 CellChangeTimes->{{3.8767554180645638`*^9, 3.876755427266902*^9}, {
  3.876755508232853*^9, 
  3.87675559425101*^9}},ExpressionUUID->"55fa15d6-e093-43fa-b1ed-\
007aff4bd38e"],

Cell[CellGroupData[{

Cell[BoxData[
 RowBox[{"LogPlot", "[", 
  RowBox[{
   RowBox[{"{", 
    RowBox[{
     RowBox[{"ratioApprox", "[", 
      RowBox[{"0.1", ",", "\[Sigma]"}], "]"}], ",", 
     RowBox[{"ratio", "[", 
      RowBox[{"10", ",", "0.1", ",", "\[Sigma]"}], "]"}], ",", 
     RowBox[{"ratio", "[", 
      RowBox[{"100", ",", "0.1", ",", "\[Sigma]"}], "]"}], ",", 
     "\[IndentingNewLine]", 
     RowBox[{"ratioApprox", "[", 
      RowBox[{"0.5", ",", "\[Sigma]"}], "]"}], ",", 
     RowBox[{"ratio", "[", 
      RowBox[{"10", ",", "0.5", ",", "\[Sigma]"}], "]"}], ",", 
     RowBox[{"ratio", "[", 
      RowBox[{"100", ",", "0.5", ",", "\[Sigma]"}], "]"}], ",", 
     "\[IndentingNewLine]", 
     RowBox[{"ratioApprox", "[", 
      RowBox[{"1", ",", "\[Sigma]"}], "]"}], ",", 
     RowBox[{"ratio", "[", 
      RowBox[{"10", ",", "1", ",", "\[Sigma]"}], "]"}], ",", 
     RowBox[{"ratio", "[", 
      RowBox[{"100", ",", "1", ",", "\[Sigma]"}], "]"}]}], "}"}], ",", 
   RowBox[{"{", 
    RowBox[{"\[Sigma]", ",", "0", ",", "1"}], "}"}], ",", 
   "\[IndentingNewLine]", 
   RowBox[{"PlotStyle", "\[Rule]", 
    RowBox[{"{", 
     RowBox[{
      RowBox[{"{", 
       RowBox[{"Blue", ",", "Dashed"}], "}"}], ",", "Blue", ",", 
      RowBox[{"{", 
       RowBox[{"Blue", ",", "Thin"}], "}"}], ",", 
      RowBox[{"{", 
       RowBox[{"Purple", ",", "Dashed"}], "}"}], ",", "Purple", ",", 
      RowBox[{"{", 
       RowBox[{"Purple", ",", "Thin"}], "}"}], ",", 
      RowBox[{"{", 
       RowBox[{"Red", ",", "Dashed"}], "}"}], ",", "Red", ",", 
      RowBox[{"{", 
       RowBox[{"Red", ",", "Thin"}], "}"}]}], "}"}]}], ",", 
   "\[IndentingNewLine]", 
   RowBox[{"PlotRange", "\[Rule]", 
    RowBox[{"{", 
     RowBox[{
      RowBox[{"{", 
       RowBox[{"0", ",", "1.05"}], "}"}], ",", 
      RowBox[{"{", 
       RowBox[{"1", ",", "100"}], "}"}]}], "}"}]}], ",", 
   "\[IndentingNewLine]", 
   RowBox[{"PlotLegends", "\[Rule]", 
    RowBox[{"{", 
     RowBox[{
     "\"\<\[Beta]=0.1 (Approx)\>\"", ",", "\"\<\[Beta]=0.1 (N=10)\>\"", ",", 
      "\"\<\[Beta]=0.1 (N=100)\>\"", ",", "\"\<\[Beta]=0.5 (Approx)\>\"", 
      ",", "\"\<\[Beta]=0.5 (N=10)\>\"", ",", "\"\<\[Beta]=0.5 (N=100)\>\"", 
      ",", "\"\<\[Beta]=1 (Approx)\>\"", ",", "\"\<\[Beta]=1 (N=10)\>\"", 
      ",", "\"\<\[Beta]=1 (N=100)\>\""}], "}"}]}]}], "]"}]], "Input",
 CellChangeTimes->{{3.820248664008895*^9, 3.820248894025038*^9}, {
  3.820248930798361*^9, 3.82024896261143*^9}, {3.820249003000184*^9, 
  3.820249024464692*^9}, {3.820317132485812*^9, 3.8203171391109324`*^9}, {
  3.841997243638714*^9, 3.8419972866677117`*^9}, {3.8419974832268023`*^9, 
  3.8419974874975615`*^9}, {3.876755444706188*^9, 3.876755485081051*^9}, {
  3.8767555965349407`*^9, 3.876755737845813*^9}},
 CellLabel->"In[67]:=",ExpressionUUID->"cbd5dba7-d781-4b31-bb8c-f79c20692507"],

Cell[BoxData[
 TemplateBox[{
   GraphicsBox[{{{{}, {}, 
       TagBox[{
         Directive[
          Opacity[1.], 
          AbsoluteThickness[1.6], 
          RGBColor[0, 0, 1], 
          Dashing[{Small, Small}]], 
         LineBox[CompressedData["
1:eJwVUmk4lAsbliXaMNEiJKJG8XHUEZL7RNmPDimSIlHSRkiKxEES6ZPKVhRx
ys4kRWGIk3UY+zDDYLLMvK9Oi0OWz/fjuZ7rvu4fz708ym6X7TyEhYSEnizN
/7elx1hb1fgRo5ydJSHNt5WNRE02eXPkdkOMH3vWfp0QdqUlppbIHUBUYc9K
5jppWDV3Fz+Rs4e0Q4682IYtcHCffh8v5w7/5Hz7cDltDGjdNomV88Pd7G7F
B5t/Q/q6Q5HRcuH4s8xXsZb6B0IlSrbfkUvAvrrZGyf2ucLx2LOCqS+ZiL1Y
lUSX98GqxVBns80FEKNJnpvID4SaLTFWc5cGe/tYR3OVUAS06CPx21tcUy4w
4oxEYAONwl62rBLSXC2/g97RKOWaNLUa0sHpF1vDvx4HutcT+WP8WoyFb4ll
mcbj+7Z9UnkX6zFpyIy4WpIA4ZkcaXm1Bpw13Mzy9XgM3UXX0sP5TXj6Q3T5
udkkNIXvbqnb0QqB16v0b/GpULo/OfOSYMAqy+l6fEAaJqc57E7tdugzlpuL
KD1D5kR5g+Q9JrSzaXTjnOeQVMwmR0Y6IJeu4W1qmImYc6/PpKt2QSbYKiv7
/Qv8+C1nxDOkG+dbJzz6L2TDT6eWtr6mBwJ3hX9iV78EJ7/2bptyH/basHxO
s1/hp1dHivp1FjZZGp67XJaLnfvFF86U9+PSYU3ZwrB8mD1XPlu0gQ2x1IpB
dZNCBCi6qAw5c/ApyIvqsa8IGvwjq7p/H4TBCXdFJ8NiyEhNSdTODiLD5POx
TOcSiFamFGxNHcIbC7c3T/xpOL+7vHeFFReOo8fF3GmvkWPhlv7hBxfzjeZ5
v8yX4vvkJmneo2F4fSpVC0EZXh82E0k4MAIFw9KnkwVvEWIekUbjjWDTavnk
RPlyKA9Y9mREjCL0NLevK6ECBnvCE+R0eJjL5ex3Mv8A582tM8uYPMgXZe2P
n63E94ZYrnfoZ3QN60ptma1CouhJPzvVMbxrYUhgphoy7NfPhWvH4L+8S/SA
RA3EgkPt9X3G8Xnv0BUJy1oIvTxZwF07gV/TulSYDz/iSnJB7Fr6BDrEmYuj
2+vxfmeUBOXSJK6mPDB1HP8bFMsrGmGSfKQsejrlNjUgvVpqlQGFj607E7XC
OhugrZ83/kWGDzrLSOUkuwE21LGsU3J8rJifDqVONSB6+Unl/ap8XPpIVZSQ
bYRojcV6IQM+jmsMx806N+LHXmWhmx58iGdSecTXRvRrMpiBFXyEMT/2+uk1
I22SEixSyYezLpF0wbgZbi8Pb4ut5mOuzHzrBetmjKt2X0uv40Nk3016mGsz
fsizFesZfDjNFMZJ3WkGZSX/rOwoH5/q2/OLWc0w5YnP5a8R4Kdm6/Jbt1uw
ItPihZ60ANv33PoWHd+CplN3behrBeC3GfukPWnB4QHJZ50blnDOA6fRkha4
dqwznVMWwNlI7W/eYAtu0Lfet9AV4OAhkfBWw1YUPoXqyEkBYox7fT/MteLr
9a/ip04J8C7g9FFvUQZ0HbInB04LYJHzSO/2SgbKpaRKuj0FUF44f71uPQN1
t9j7G68IkJnrox2jxQDLLdilOHLpnkXdWyM3BpZvL0++lS+A/7O+P5ObGLAQ
uXxzvlCA/7rleQQxGYjhqLhdLxFgNnNHqUcfA5TEaHW/MgHWJXcM24wxoLDC
qewsXYBjuy4ZB4u2QWfy306bLgHeHm6wPGbUhhMFuhTFBQGKH9B8H5a1odTp
X0mGEIEpivwfutVtkFz+bvWfIgQyHuqzuZ/aUOW8T2JcgsCkQnKcC6sNKisP
LNJkCGh9lRyZWGgDz91WYK1OoDWCK+Np3o5Lmy58CrIn0HdPMUiW1466j5r1
Wg4EnhpYrPCfaoeSD1nLPUZAcaNDBG+2HYz6K1XmLgTsijLV56WY0PEPfCPr
RUB9NT140YCJ6dbIF7khBAgtgUJcAhO3Ip6F9r8icOEotZDl0IE1AeKWp/II
qIkH8BZPdyDZ8+JaXgGBXy3P2+717kCJlX4GSSMQs6FBYyaqAzxKW61wJYG9
B11MUso7YPVUSEKduaQv17q3Xa0TPXFnGHmdS/rMhDSTdnXCPbQpUaeHwEbn
1jPB+ztx0z1R3XCAQOdGesqzE50o3KFtdegzgR3xAXqejzux/o3LPf+fBOhq
zff9KF3I+Ovj0dl5ArdHjX6eVO6CdvJOpRAhEgdMbp/w+aULFsHTBVFiJGyL
Uw0odl0IMolrS5EiUWnTLH3kYRe4rR9k6VtJlG5JraarduNyteqA6TYSafJB
C8l7ujFXHP2ikUqi4X3+iRzLbqx7dFS3U5PEHbXHPYE+3TB3JhzG9pDoP7md
/b26G3ljiimS1iQcxz/PsS73IOpJhCvbhsTXbFO7l3d64G4nUMu3JWGnoes4
mNEDhYqKwt8dSBiv1zmV1NuD6LjjdTFuJIo310hmWPbizIGau84eJEzs5+5R
PXthPLPDVsOThLNKUoVeZC9m3GZZjRdJFNqMUyVre+Gpm/RlZSAJ5saZqzpm
fTgwKfSm7waJP8Q/jBSe64NSumfQq5skXD/OGwpi+tC1Qk/cMpyEmZ7j8+rO
Phwc6FK4E0dCXDjg/rgPC1vijbiO8SQ6Zn9PcU9hYc40K5v6cMlfVGrI148s
0Ar9df5OJvFL9rfRqM39UAmXNRfPIiE9MJUYxunHgl7Qmu6/SOhYi3+JlBlA
r2C4PSuHhN7VhB+wGMB9h5ITpkUkjhfdTbV4N4ALq+W3rqeRaKJRTTnfB2Be
HTY2Wkri4Vt+Hm0XG4s77HwjKkiU7aj+0lPKRh/nrd6RShKbHeaLHsyxUZqg
vKBKJ0EvlqB4HuTg0sJUVG09id31mVNxQxxYljjaJDSQuNxdNNm0aRBqnlUy
7s0k+Aq7kjeYDaK/Le6pCJNEeWKKZ0L2IMoip08zO0kMtddJ+/YPImGvi3pG
D4mKTGr/tOwQvKfqiCssEoSwrHOe7RCsXvyHZswmMTZC98WDIWxzehS4dmjp
X2QPTUf2DUFYasGIO0zC/2JyTzKVC3aNh2gxj0TfzAfPiZtcvLvW/Cl0nIQS
5rac5XDxSPPXOFv+Ep8kca3Behg+3FR7ZXIpz3+ejVMah2H9WHTTly8kOKsO
yl10HQHV+gKn6huJZsseiv6GUYgu68i8P73U174bR4aFeRh8vdfLdZbE/u5c
3xWHPqPCK0NLe57ED/3AN12R43istOr74iKJOEfzPXz7OfwPRuv7DA==
          "]]}, Annotation[#, "Charting`Private`Tag$25120#1"]& ], 
       TagBox[{
         Directive[
          Opacity[1.], 
          AbsoluteThickness[1.6], 
          RGBColor[0, 0, 1]], 
         LineBox[CompressedData["
1:eJwtlXk01Asbx8eSpTLuoDQkjV1E2y1afNNClohI2iai5JZb0lW9WW8kEW+v
W6JwrUm2bIkiRMkyjGbM2CfNS7P8SGjlnXvO+8dznvP54/uc53y/zzkPzft3
V19pEokUI6l/ur3vWFf9uLuV9q1ybTM6zUp2p8a5IeoGZASRPZYPz1utT0++
X0bdBfM6XT+1EWU4tLOfPKC6wdZgn9HZ99rw8Jl9fpvqg1zDMFe3MXMMmF/f
GU8NQsiOccGOT0DGEufoWOo1bLiupqYrsw8RCmWGN6hJcJ7w2XpE/TgOev5d
PDGZjVq1TzW2U+ewaD7iiO2KYiy0rtsecf4y9F3EY403y7H4jSpl5Es4gjss
kfy5GrvjdTd4FEdBvZwyKCVVBw3FkLAPZrGo5O1s69zaANVxdTuqaQIa/B9o
egqbcG/hYUbkstuYNtimXHi2BVMqNo37Q5Mg/bXgF039VmhVJFGTjO5i4/zx
yv1FbVhSZ3VMXHEPbdc2dDSv6sTeXFJBps19aCcKvuaLGTjNCpay1UmHYHZo
8N2abiy+r8uaIDKQ/bGmlXyLiRPTOjbLgzNB1sojRkd7MA8qnymdjbjTFScz
9FiQGhoInwnNwcz2glG/MDZmXug1aRnlIWhdU/nSxl48z8oafP3yIYaKmm52
0bgYYG43yYp7hO/+PanGV/rg2DcU7Up/DBNr+bmTNf3QndIm1usUwTaTdqpU
fRDPvwdqp5FLEKxF1xk5MgS39Q+2RcqWwlTovoi9dxgBirafBudKoao8odD0
bRhPp+Q866hlkK1LLda9PwK2x+H8javL8duGGo6iAw/8v8iyF3wrUGDnnfFi
hgfPrfPhJnmVmBZo/MK/8x5yw/SVZrwqVOy3lUnaNYo9vLIT3XbVCNsTlV7O
H0XxY68NBx4/A23Avjcr6gMen3+kFaNZi82briVR1/GhSlnmWtnwHEdWdH6V
YvLR0T1V2n6qDtOt8bxzEf+FWf6ylBsP65EseyzIVW8MCdkVsdVpL6E6WJEp
3TSGFZU1kZezGrAgJMLN8vw4/gy2K/vIbgQp/1gxT+Uj+vzcKAlqrxCYUhyv
0vAREY/85/VvN+O5SYwCJUAApX5DjVTL16DYB5pGkoUoNLbK6f3xBhkvlRdt
pghB7jbVV1rQijWWheOTqkIgboBvo9QKJ6OxXC+qECH5IfatWq2IlTtGs9YT
wqvmqCsFrZBttFtK2izEVbOp+NzIVsxsoZFCfYXI5FpP0Mhv0b+awbxcK8Qq
+YBv6y3akC6ghMjUCeHypYDuYt0G7/z9BvEvhVBmleKifRvG9diXMpqFeLld
mMQ40oYZzUGtFoYQDJ5DCiuiDZSFwlNqH4TY8nlTlFF7G2z48j+KlEQYzhr7
aXK6HSVp0Bs9JoIT6UL77uoOTF2ZkvfyEiFRb3wfrakDGz3yBAMnRGgXOEvJ
dXagRlm5jO0nwtHADgPBaAeawwet3waKoN9taWVA6USfdwj9SbQIuqbqn87+
1gk5w5qU8CIRTurnJQ6pMmAn83vozxIRSr9rlE5QGYgb0vG+UiaC/EnmDfmV
DFCSY42DnoqgqC+VYGPKwHLFQ09PNYjAVw/SXLSbgXWCL++cWCJ8CQvf9jSY
gaPFGylacyL0Ngc2fx1hoPLQFzKDJIZ6vO63gHEGyHLPFv8pI8Zaa5V24QQD
9Ue2KYwriBF+oDldmtQFnYW75stVxWhJpK29t6ILfB8XkaOxGJRwo7JrR7sQ
oHHmzVU3MayV5tS+87rQ/Gp1i7mHGA9pjitLBF3QPk808TzFSC4O7T/3uQuM
lsD6PXQxFDlm75fIdWPdxctVav5iyLcczZk07sZsZ3TO4zAxVr4ShigFdSM8
6u+I/kdiDH10MBtWYUIpWN7eq1CMTJ0ti9OWM5Hid1aFXyzGbMqkt78BE2UO
lllEuRj0ldyV5puZ4FO6mqTrxIjennfrrDcTDmkkBWOmGEvznOc/VDCxtIp+
6+J3yT7vCmpM/XuQ9fDVgW8/xbh92sJq2R89WJNioh1GIhBxc+vYssge2IXM
FscsIKBckt18KKUHV3cmdKUqE1ib43Rx7G0PeJ0v1Bp0CSTbr75ydv07FI5p
pZIdCeye/HHYdykLMQ+ijg86EViRkLDK3ZAFH1eRfpELgX109+gzFiwsr60t
2etBILYqW6h6mIXYhMPNcd4Egp1v7N6fyYLfxnuTCy8TCL1ZIJ62YGOXgFTF
/ReB8f/YGyQ5sqGd4Xf1USiBLk51N/04GyxFC3n7awQ6+mr9w2LY2D3AWn4j
gUD0hdHaXi4bOtfU9sjnErh70dV39fVezFlcVWI/JODhnH/J/kEvOKL33bkF
BIjIZ1ohZb1I9Cg7alNKgK7xNoU83Iv5Va4XomoJbI+uDlphyQF3qNrCvY6A
9kRUqqEzB5VJtDm9BgKeEQpOJF8OAuYmYppaCGz6NS18MIED+7KDTkmtkvnV
tt212Rzo+9Wr+rQTuBd+uFCzmoP+roQ0GSYBldBkmY9DHDyNnj3BfCfxn+vy
b/VPHCRtoRtn9Ur8s7n0h7UMF+cmmsWBfQTSm3QFW1W5cMgxK98xSMCu1XSm
T/IXDA7duawyItH3h3PEZlxIK89Z8d5L8lAKqLLZzMVgo6/sEz6B174y5Gc7
uXh2qf1NxDiBiXUHG00cuLiz+tcEFyGBFz0/XP/ax8V53n03GiHJPy4lU9WN
C8e7shqTk5J81kWNfnLnwsjxzFD9ZwJMg9aDxQe4kJXqyU6cJXDLAS0cCQ9X
bPE//o1AXf6biX4J1/pnma/5KbkfX8fpf/iu9qLp+XkChf/n/wHmRThQ
          "]]}, Annotation[#, "Charting`Private`Tag$25120#2"]& ], 
       TagBox[{
         Directive[
          Opacity[1.], 
          AbsoluteThickness[1.6], 
          RGBColor[0, 0, 1], 
          Thickness[Tiny]], 
         LineBox[CompressedData["
1:eJwVlXk41AsXx63RZpdr32VrU0iLb0WydGUr5UoSkqJCSotMUaLiui5CZXdb
bBEJkSaufSbGEmaYZJ35/biKkuX1/nGe83z+/H7Oec5R9Tjv4MXHw8OTulz/
79Zeo/SascOmnoeKn5bfVjUVMJO7wJLdhjsB8pcSxHmw9WlSarGsOXJodgwp
CTHYtHS9eizrhLu6yY4Wkipw9pytipP1xA4q050qvRn9m+6aPZANAp/bnhaa
3B6kSR+6EyUbjn87qMILGnagCBevvycbjzuvXpXfN3HH0WPpBZNTWTA5abDp
lcxFrF6iuB5QKsCjyAMz1f+EQNOeGP0QXYI0qpicihIFl1tNkPStHFVK8ltu
siIgUyLO5OWthnp+9UDJmSiUss2a23bVgnn4QjZvYAxqfR/LH+NQoSZDX9y6
Lw7ftXaL5vnV47908aMq+fHg+/lCTF6zEXtNXZ4cOZEIoyX3Usf8ZpjErlSN
nH6E5vBtrXW6bXDQZs1ZRadCOXbi5zOChior7wGe808xMctiMjZ/wmX/F48s
5dKRNV7RKPKwHZMNP1wEczIgophLDg11oPmsdW6YURbun3ntnabRif6oIJpL
WTZm9rwY8rnZhReJQS+nvXIRZEAtWfehG35iYXyrBJ+BlU+Npqt+RmeISbpe
53P88u1I0bnai7MjNsyQgpfQ2yu06F3Rh6yRptD5K/k4kKF6ukiGiYWzwsqD
uwtxWfGE2qArC4vhSoEvjYugzzm8uuv3AVzbWtena/QKkqKTwtS5AZgaj3uM
HS6GQHVKgXrqIIKv/Rft5F+Cs9sqelbasGFvLDR78eVrvLDySHs3w4ZxmV1K
5LdSfJ+QExtO+AIjd/2HskZv8NrxAH+8+RC+replZWSX46ZlxNOS4SHY5GlT
PcQqoNpv3Z0Z8RXFC8rNqZGV2GEcHi9rMIx1Ghl/Dex4B1eltp+87cOw/xUq
QZ2oxvfGB+wLlBFoXT0++2WqBkkCbkEOGqNQOFpbLjf5HpLM1xl81GVee9pf
arEWgjcoTiYXx3BNMvn2DVMqeJ65FbAlxnH7Myu6MvIjApILHkjUjmNyRFiv
7Ld6VOlFCov7T0C49dyv0K5/IW4doH9LhIPva/m0I8oakfZedPUOcQ5UKc1H
rGsasdkkb2xKkoO3ZQL3pRsaYas9mnNSloNIB369d58bEbXCTXWvBgcR4mPr
jy02QuCD1TqeHRys0B+tqrJowsxOVZ5Qr2XO+83pVl8T+jbQ2kMql/nCvIK1
UgueTojf4K/m4OKKMxv1tFvg8cxR68F7zvJeP/4qadCCMY2uK2l1HDz8OB80
v78FM/JMxXoaByGBc756/i0QX8U5LfWVgyt9egWra1pgMSw0n7+Wi+GcFs5W
31aszLLK3i7GhVWFgpD6pVY0n4y2rZXgItXhWJh8WCsc+0XSGTJc5PbsoGkn
tMK9Q9piXpWL9ju7i0trW3GtVj3WyogLy3nl8HzFNhQ+gcaQGxfxdmpqsb1t
mL46LXTyJBeju5TkY0faYOScO9F/igvK4UC3lOk2VIiKFnf5cNEj071mXJCG
ujDm3qYALoy32J7yUaKh1+PGiVd3uJhXe3k5wo6GFesrksPyuZijuLomldNg
xX8+dKGQiyh/r+2eNTTcZ6l5XC3mIs3+L0fjehrEk6J0gt5wsc0nPWK6gwaF
lS5vTtdyMSVESfw4SYPBxA+GbScX93Rvy7F06DheYCSuuMhF5WCR/pkMOkpd
fojQeAiYKFvrjD+nQ2TF2zW3+QkIPrOgBBfTUeO6W3hMmIDrbmZVEZUOtVXm
SyWSBM5kGjFfj9Ax7GnPPahDYFWsoYLE8l3wlzvXcN2JwPG44HOaTZ9Q93FD
/SZnAvTZa6Qz4xOUL5JU9jECIiutm5JZn0CrD6ixPEGgPWDDSYdvn2BwKaRM
ypeAu4Pe6hildsy23cl+eZNAMF1UPyC4HWER6ZS+5wTycniYHww7sPaykPXJ
PAJeG1l5WXs7kOzjJzFcQIBhrlmU8nsHim1MMskSAlnV4hktXh0YFqdT+aoJ
fC8varBO7IDNEx5hnXYCnqf0FxcWO9Ad403LYxAwd9Qo9FvDgCelOcmgmwCz
oZn2U5aBUM8knV39BJQMfSzOGDJQqLvZ5tAIgYO7fdYW+zGwruzEw0u/CBSG
qP3wG2Ig85+PR+YWCMh/2DE1NM3A5mQ95Zs8JMJM7z2l8HfC6sZsQaQgCW2B
S0Kb1Dtx3SyGniJK4r1TQ+F5z06w295J1aqT8HKKo1qTnTj/XqPfQotEBNPt
TwpvF+ZfRWU3aZNoSVr7niPZBemEI0aMDSSiiSZpL5MuWLoSzqPGJN7uMfib
924X8kYVU0QOkrguKr+4dWM3Ih9HuDNtSazvUDSYtuiGpwNXM9+exEqNu8GS
7t1QqKws/N2ZxIOPM963/+pGVMwfdfc9SDRL2Y2HLnXD2/xDtKsXiQq+Tc2Z
8j3Y91PXXt+HxIo/JwMstvfgp8dcb5MfCcXu51oygT3wMXo0tSqExBpejT8C
yR6YT/CUfb5GIuUNe6uE2Gcop/lcfx5KwnAb28tly/IfWLldyDqchK1JvBl/
8Gfs7+9UuBdDgj9jgp0k3AuVOFP20TgS38wyJT029WLeIidX+28S2b+J+8g7
96Kk8JLBv8nLfpR39T581gu1cClLoRwS6ts2+/K79mFx+/W1Xf+QeOfaldIe
3Yce7pdPOS9I+Jnz7pSo6kOsc/FxiyISwQn7vxpp9OPcGnn1dSXLeWz+TrJz
6Yfl+1ujX0tJ6LnS0vfE9WNJ1yEwopIEIWmYoivMxGdW+fbD1STyZLucL1ow
URqvuqhRu+znobmWzl0m/BcnI6n1JBIccs0qxViwLj5qG99IYv7QH+FiLixo
+tRIeraQOHeVV7Yxh4U+eswT/nYSUd6avWzNAby5M3uqnUEiwLYi2NdhAPE7
T+hkdpMwirDMDKIM4MJkHRHQSyLwIy/TpngANtkbS/YxSZw3zHp9YHQAWi4J
IRKDJMaeM9+2qQyCT3TRlP2FhIT/gMKJ44N4e6WlgTJGYiQqsWV+aBAJGwxj
7DnLfl/q+EVtYeMiO9VJlSRh4nZfWiWCjYOJAnJTUyRy4tVrSwfY0D54jlXz
jUSp9IG9fPu/QIC3Iyt2loRvAMPFqegLBl7v9HWfIzFjelYlQnkIlb6ZmzYv
LM/bqn2mPGgIicqrvy8tkeCO32oWvD2E/wH1cdYj
          "]]}, Annotation[#, "Charting`Private`Tag$25120#3"]& ], 
       TagBox[{
         Directive[
          Opacity[1.], 
          AbsoluteThickness[1.6], 
          RGBColor[0.5, 0, 0.5], 
          Dashing[{Small, Small}]], 
         LineBox[CompressedData["
1:eJwVU2k0lQsbPeZ5FhnKd5ColCSa91vKWKRMt6i4SG4h1VcaTKkr5HQlVyG6
hpJCDkWUmWuqI5k5ZpFzzmuW+fP92GuvvfZa+8d+nk119jrhyk2hUOJX8X82
cx1uKB6xOcBiqDQXjxw5wGuo6N2toAf9lMuBaYrq2JEQE0dXOIzxyoh6YyU9
mNe3ZMcrWGP/7mjnSuXDsHOZ/RSp4AIto/YLgyrW6Nr2p+FDhasYiTw2aKDh
gsQ1lvdDFYKR+oqhPq17FYGC9I0PFKIgeX2uPedoMOx/e5E5Np6MiRAdgu78
BCIrgQ7G6zPhq5MWeEIsERusOMNlYTkwSsvybPdIwfUvuxEzlQ/GyClx+TPp
kM+RYnJxFeE4O9598/0svO8zrPu6rxSbX6uFNL6ho9QjXuk3VjnUUt29I1vf
Y1pjv8TbS1U4Imqy0bonH9xz6ZJKG2pwqXawgXHgE/RXzr0/mVEHTcWypMB9
xagL1vtSuekryoI8Blo7SqDyaHQujcMA8+WN8ILXZRid7WY26XzDvmBBxXK3
CiT/LKgRj2jEBMPpioxtFcTXvSQHBr5D/l8DUXvzaoRfyHVLVG+GvQOTJqVd
ixkifcDdvwX77rr6y5jU46pueY5cWSvk/ZI831l+RXdGeVgDtR19klobl2sY
WPD4Hqt1swP2GRUvjkw2YPNBgWW3gk5oW8eJZkg1wvgf6vl38kzwlI3aT538
juvrzqr2OnRjWumez+fwJmxh2Yi0HOtB2NVPyd61zZCRGBMsn+/BQ1kn7/od
reAtis1Ui+sFtXPPBr7HbfhDr6BNyLwPGcxs/jvUDqSbOid+nukD38qztX6F
nZgeVZQciu5HyS118owlE7knjXmiDg+ANrjdcFKsB/4m9xJyhgYQ8eP4OYz3
gNpl1pp0bxDafvUm/F292GMQHKWgOwTFus0XdrH74LD+6xxX4xAytgpeiF3s
x3TNwz7vwB+oieOVebVrEDG8Z66eUB+GOzdfbcT1Icgwc//hLh+GVIgIv03N
D/DdCbTefXkEvaFPaaEOI6Ckncnsk/4JLuPwUeOFn/B5lvlQuvQnKqqr/LvH
Wfi0OURQynMUVkG77DPUSEiZ+WwJEmehKCEwb7RoDIklEiJ7pFiYUixyvFwx
Bp3db0fGZVg4ZXq+ab5mDBaaw6lOCixsWN5jpdA8hlD+M9SD6iy43dotfY81
Bt4yUznKHhbyFthPlRXHMbOXSvFzZeG+W5vltRvj6NRmNPoWsqCbrCRoajiB
hFGpOzxFLMz36vXcNZ2Ac9pJjYclLMRdEYsus5zAiHrLjcRKFlSHIvKtHCYw
o8RcV8VgoTn2S37atQlICbPOyw6ywCw0fGuZNgGjIYHFDDE2Cm8f5M2SnYRQ
smnKLkk2fFUZrdFKk6hzCrMolWZDt6w69a7qJE52ib9okmfDxzzO3ktnEue+
rzFapLKxYCS//9HRSdwqVXtkqs9GqFRQNtf9SWQ9h/rAGTaiq88Lzi5NYvLm
pICTExuvbBb/COebgr7dy9Gu39lQtC3k1xKbQoGEBL3FfdVf4le4oTyFygDm
wVofNmrlI/Z57Z1Ch/Ods9n32aB3GLh/uTkF/o0FzwIy2Gg0bVAvWZmCKY+X
31IWGzsK1vqfFpxGeLeq8006G7stctVWJKchFROqdTWPjZji6jhn1WkoC53K
O1/KxtZiocdxR6ahO/qryaKZjZfDt+PJh9NwzNSXWrfMRmLeC8ZHjRm8P/VL
nEHhwLOZOnB3+wzE+T+K3uXhQHSh6snpfTModtgvOCLIgXpywBWDEzNQFT68
kiPDwXymdHyK3wyGXKzYR7U4OLixY21Q+ww8FS9W37bm4K8J9dinCbOorNCu
2mbHgfGDWPPIN7NQuUyW9/22msd8o5GYPwtGlU+xyVkOUrrEri42zkL3mu8H
WQ8O9Gi6jkVCvzD79X7KG38Ohm9pDmT7/kLAvReBna854LuoG/ft0hzErguY
Ob3lgP2vbM/K7Tk8c78kPZTJQaly5Qaz8DnQzXcnkTkceMcvXjdIn8OQVEM5
dxEHYXIGskE/52D+nCKo1chBVUsCzdhrHq00N8bbJg767Ykb/gHzcAmsi9Ft
5UB5x93izr/m4ecSo7WviwORhGxu4dx5ZG3SMbf8wUHuf58YHVqah9yHsxHX
FjjY7kXJbXiygKRXFbbzSxz8eC7+8X3aAnSebVbxp5CQkR3Jqf+0ANM7s5kh
fCT6mYYPngwt4LYhrSFWgoT3PxSb13sW0ff1s2zp6k4HNXl8JtmL8CpR7zLS
IBGiqvQ5kG8Ji9mhKbWaJA5cUtxpu24Ja6Jt9Zu0SYxyCi1ajy3BxIFjN2xA
4rH+O5sr2Ut4O7wuVvwoiYx+6uK3sGWExN87x7QgQVq1psq8WYbLCfaGDCsS
rh8MPVvrlqFcWJh1zI7Et1i//BWJFYTSTleGO5NwHLryzTx+BW6Hy8IcXEmc
vFCQrVu6gkNzm6y2uJMY9ygarfyxgjnn+Y7aSyS2NvzVFqJIIdz1n44L+5II
zjwd6n+RQhwepXxov0UisnwmQjyIQqgkut9+7UfCIXa9kWwMhWgW2iVgFkxC
W+0639MKCnGkq1n5AY3EYSez+e0buYj/RB7os48kUV4o2bv+IBexaJT6UvMJ
iZ1NJdvyTnMROVnXdP99RuLOcB5tzWMuQjVY1kQglYRWaHTCOxFuYnnXbbGW
VyQSaMm2elu4iTZ2/7fUdBJ91crzVce4iUd2dEejdyTaLFq4PKO4iYuiSmpy
OSSWvdvC0vO5CZOSoOHB9yQWJ+ms4z3cxMqmE1fuFZKgf1z7t7EuD9Henb/L
pojEFdsDlp2OPMT7KOqyeimJfK8UYacwHsJzeSykvIpE4KLbzByLhzCj21tE
1ZAwP/ZcI4DKS2xwL5ZxqSexcaAooMuel+hsoD3naSQx4lca5NvAS+Tdn/29
sYnE0z9/fafJ8BFRe89qJbWS+Fmv27jzFB/hPVbJ8ekg8YpHgb42lY8wT9ma
c4hJgvqcflziFx+hcSraV7qXRHqbaq6mFT/BLbF8oK9/9d6CJREl2fwEs8yV
N3uIxPE8DnfKegHi44366sCR1X+02DtC/C1ARGvvpFmxVv1iYbklFUHicl+c
NZUk8dlT2KX5kyBx9G9exfFxEi0W0WdDbggRmkcvdhdPkQhwtLAVcBQmeLm+
Jz+aJZEp2r4p7q4I0ZO71+PcPAlpsRhGraoYUeiRtE1nabW/EDvX8GEJQrIx
7ELYqpazyS1494c08T+QvupB
          "]]}, Annotation[#, "Charting`Private`Tag$25120#4"]& ], 
       TagBox[{
         Directive[
          Opacity[1.], 
          AbsoluteThickness[1.6], 
          RGBColor[0.5, 0, 0.5]], 
         LineBox[CompressedData["
1:eJxF0mk41XkbB/BD6qREtnRCJuEh2qik5XyJKFITlUxKY0uLCqXNjGwN0TJS
mSLKUlFOWVPKdjKylCVbOOrgDHLOjzr/f0PF8+9587y4r/v6vLm/13Xf9zyP
I07esiwWK4ipH93eu7+hdGA711nIXcRdup4rZz3naDdnGbTebova5T8fZskJ
ibkcG+RnHVKS+JvBoa41J4mzDTvUHw86BVrDxevL8ziOF0YKOn5eG+SMrsV/
WF/gHINPlFKifrAnUtS3nDvPicCpla9SFaICETo19z/RnHhcl3p5clLCsdP1
Nm94JA22EWZ9gsx4TJ8IdbOby8O26nfHqiclQ3+rpL8iJg9XyqcuFWSn4cRr
CyRIiyDsVXdXPpgJjTxlgYxMCfLaxQev9vBQILSufbOmHIL9RWWfRnNQfiBJ
03WID0Vh5hh3SgEog7VKD/3+xsG573ZbkCeQHc2aqalfjZ2HvLNTFxRjxcTe
AufsWlT6CAb2ritBbcSy15UL3oAdHJDwclEZdC5/HL0vqYcX/fTCjoFyfPzS
LWhe0giTXd8aXf7kI23wWbXixSb08alrD/ZXQlH7LuntfYuiaYZ/fbWtQuz+
fJ8UvRaUYbhmfGY1aMusXt+QVpi4D2hkzKzFMVN+3qyKNoQHPPJX+F6H7mx+
TMO8d4iqE6sMKNfj64G3N41Od2CB8P3+eKMGGFuxx32edUKxsXjubvNG2N2Z
t++xhgBs/zTpWp8mnNB21/3g1g3jflezMzFvYTK0fXqr43tsjz4tF5LfDFWl
4an8sfeI1GvuC5vcCrmSm7z5iR8g071v7phDGw4ue9Yu7yCED3/kxqzn7cja
6JHyghYiSJ3d6LyyA9THOTNF13og8hnZE53ZiXxnu0nxNr2IqZIvf7lFgJAN
kcl5ol5Ef8uJOyLuxrwu+7bUyD5cCteMVat9j1XmEfEcUxG2iPYa1Jd+gNvc
N6MyTSL0nM46MyVXCKr6gvBo6D9QSlCpe1zdgwS5Pcec9Prhl6ZVri7shaog
/44svx86yVWNV9giTP4tdJuF/wAmSTJYlu7/gHV/D0+oMgj6bFh98bN+BNzg
XVApH8SUn4eOW7kO4rlx1FTlwx9xNH1pfc+cISjbB5iEKQ6hTr+0vFUsRufC
+qZTxUOgYvvsOWrDeHQLer17xOgZaalJsh7Bbt4KZe1xMdxvtzbmX/+Es5G3
QzszJZhtvL5QbrUUM06w7X99KEHWn4GRh6ykuOHrpyLiSeDRk+nYbCdFroNF
KsmToNAyJvD+NilEyg182RIJan0dgl0PS+FwizXVqEmCc7qs7tLbUswqdL94
/KsEZ3mzZZ+wKaTee7lj7LsECx+GpMsoUlhyw1gnhEWgzl0fYKdGYeNvX3hR
kwk8B5LOV/5EIdj6UsNNJYIJkWR7jAUF4ZsXauXzCehw7sjQfgpHyvS6bA0I
HA0Egy1HKHzLOZ9eY0iQxlqt9OQ4BfVrO1Y0LyRwLuOu3RNKYYObxKXfnKAt
49PGRQkUHvZr31TcRCAjsSgKrKAQlRS5V7CZYPlyS7bpKwpeTmL97K0EuS/v
nux4TUGruPiRowtBXF6U31A7hfOXdlXGehBkd3Wtk0go+NhUxLh5E5Ck3EDx
ZwrrRhdsNfElaH6exKv/l8Kox1hHjR/BJufMCMjS8F3x18i0UwSsY6vN0lRp
2HxkFb47Q1Dj5ul5X4OGTopvcObvBBq+JiYxmjRa5Fey7SMI1iQOaX3QpZHz
IrmW8wfBAUXNe84GNC4GsuMGoglcfkm7lmxEY31Xi1b0JQJzeTWZssU0forj
CnfGEXyT57lfNaXxzTbjruFVArs2DbHlchptX2f4/XudoKQzy7XCnEbeo+Om
VTcI3Gnd41qraFz27vpyPYnApGqN6aY1NA7OWf98XwqB4vfoTCcuDds3D8LM
Uwlat1jpLrGkoRuhtoGdQZBZO02hz4rG+MrgGa33mHsEpCsEWNNoF/c0ZmQR
dCvbjLfaMHl3HBKCsgmezgn6rGHL5Lnk7rZ9TJCg6WthZkfjkILm/Fl5BMPn
uK7GG2hsKAvr7ysgUPCymS27kYZe0ODD/CICbXZKUBHjiQVOgZHFBClLVz9w
tqfxrrto5fYSghGj2PlNjAvi543rlRO0GFL+qxxoxG2MrpDymX/aEuYYy/jw
+HAU/28CL/nhkBrG9rk7N8dXM/c2mt06xljft1TVq44gkVqoqr2JBkvbsN2s
npnfe7lpGePOhku3JjURLCzxC7dh/OTcF8+mZmYfKm12mxnHr3Y3Sm0jmHVl
74gz46PDlZKADoK6PrvPOxg7pC/KWycgcArX8NjJ2OCXa6dUPhB0VJ0c+2FZ
pXGusIfgQuHlxa6MBRXecjkigsO8ddwffnqy7lXoALOvWFj9sOGmQ92lUoLC
tgf/83Wd6dTExP/9X5G/xqo=
          "]]}, Annotation[#, "Charting`Private`Tag$25120#5"]& ], 
       TagBox[{
         Directive[
          Opacity[1.], 
          AbsoluteThickness[1.6], 
          RGBColor[0.5, 0, 0.5], 
          Thickness[Tiny]], 
         LineBox[CompressedData["
1:eJwVzHk81IkDxvHBbMhmchYljaRcm9pWKJ5vSImyrmySo5WkQ7Vaq3T4rSSS
dlexqLQoNhmbIxZhTGy0GSFHGIacM9/vGFfEzK/943l9Xu9/HuaRULejsjQa
Lenz/uveoyPN1aOeNlKZdQbq7bts6HbaZ3haW3E1zrk3RlEfXz9ISS/Ussch
2+9n1y3dCqd/25/d0/JADbdY+EDJHl6Bs5W/agXi8HnZ38uUPdCz6bpdglYY
mJdd7GU0ApGh4RITpxUNpxXuhTnMMEQpFG64oZWEyLBvdXZsj8Z3Bx+yRBNZ
OKz6kLHi2ztQkkb57F7DQk9lylfHJQ+w3pUcqY0vQqj6gFWzVzbC31giZaoM
d/SU1l/Y9QQrilR6ZWSq8E9qTOO68AKU8O1eN+1gwy7IaVtRaiHYIfdWHRRw
cHA/94ZtbQmmDawZT0/V44dphZeD9WWQnXuyfNX6Bji99dR+q1cJc6l/iXv+
a8SGy4SwTarxOnrrmzqjJrgWDLx3aqiB7u3xuVySi6RNGXyd5FqMz/J628ze
YqDCS0/H9SWyxsoblG+14Br/7kpNm3oo6zymBgdbka598eyY2SvcPF4clKH/
Dt5xRVzL5Y2YIZ4MBl9px08au23PbfwXYVs4RZq1HcgqHWpzNG0CL58T38zs
QuLlG1VflXLxKaQ1zfDCe1jW5qzi9DbDeKe8JKi8G4yKoZKIT2+x+w/msb9W
9GLS03sXZ3srwnX89Pp9eDhlJ2dw61wbTASeSu37+rBkrELCZL2DGkOkwJnv
gxHnnyypegfoVWmsden96LzxoSvvbCdObC3vVHTio/PHj7ZrF7vwxPFIxosZ
Pn41YLh3J3Vjelx7+dDdATyqrGf46fei2H23XJL9IAYG0ugdAh6u7Ln2oGho
EEPHSw1T2/vA7NnbkXntA2hLfnNTrumH1bboJK0tQ7CdHGUEveHDZ03TnEzL
ELJP3l5d1TWA6YYE/pmoYWhdMSiWqH5ACt03zE1/BPtM+99X7xuCWm/xH7Kc
Efz25uoLdtowvrgU5WF5dhSheTKiug2joOX6sviqY6jLS7ALrxrDuVRWgip7
DH3ub15F5QlQaRyroHJ6HGfcx9cYvyWhsvecyf+UBWB77mRnJYqQUcNQslIR
gMMdjKHfEcHM8unohJoAEazy0WOpIuzfOPIoQEsAWnrSPctsEeKW+DJ36guQ
Wa3tqFguAr3WUZNmJcDMCZaR77AIM9uZtMtHBVD95eg2ut0Euk25LREVAtjc
13VLlxfjwbjKJbkqAdaXpmVlLhPjSK67QUKNAN91sKNZamKM6rf/lFEnwErD
YsU2XTFmVvXq1HMFsDJdOe5lIYbKUsEx9Q8CJO89edwuRAyHIfmF/GVCKFYW
DA83i6GY5ZhtsVyIxjvhyYkdYrwOiN/PVhXii87plh08Mdx7lB+2rRBC557z
yhyBGP6tGg4LTCGs3efb2fKTuMhed9vRXAhn8RRXBZMouA/9QV8hNsZnaPo/
m8TkhUn5gAAhLGbMOh+XTcLc6/F4z/dC+EXpEzPVkyhnMArbg4Vgsyjjx02T
qLvau7PxnBAF79PavYWTeH/kkt+zGCF6Hi+0qxtNYcmG8tSr+UJk53FhnjsF
R7nQy4sFQsDVb/zkX1O4ydM7cqHw8799jFJe2RRUUuIMw0qFYOllUXYNU1it
6F16jC3E8gIf6+7xKWwZ/9i2/50QgRvV/KrMpnGYZa6iIxHixZnsH/tqplHi
/VGZSyNhoTkRr/V6GspL/v7yZzkS34zYVfi9m0a1j7XCqAKJDyNu02rj09Bb
ai8tUiMR8Czyd12NGQwFugqdDUko/n1SOnBiBqe1T76K9CBRsl/t613rZ1H3
0rR+kxcJvgXv59ObZ6F7luLwD5K4c2ZTwJ/Ws+DWn6ve40fC9WxQtveBWWw5
H/FcPYTEKsW5hszYWcw2xWTnXSGhVhkww5iYxdVrD6O6/ySR4/uK823LRywL
l98b8JTEFmlUo0v/R6QGn1IdYpFgqAT5HaM+otDJMpMqIiE+VHSjX2kOQyrN
HNkqEi0rFhuVHObgdJ+mYNhCYtdgSHFC1Rw6EoO4T9tIMA3rHG2b5hAY9Tpl
SweJl48eczR4c7gcmGK4o4fEfaLRa5V0DgVGZk4uwySMDyXM5xPz0Hzud+v8
JxKZHrfIcw3zyMx5eWB+kYTXGiOuZ/c8zFKNda/QKNiPPqvwJ+fheGmWFfvF
Z8cSsROqnxBpl9icxqDwpci+WM33E/hNL9TZ6ygwo4lM1cVPCK3R73EwoICn
tvVtKgtYeBaX3biRgmZjT90bgwVo3D1g3mZKYYONV3mQ6wL2+JBeI9sopJ0Q
qLrkLuDpiE6asjOFMR8HnsHRRcTeu+bfu5/CrEnjJs7VRQS6Cdfnu1IYto29
Xp2+iNUVFQX7vCgc9Im/3te2iLjEQ3U3j1AoCpLsVNonQZB9bbzPUQpvI1If
CU9IYDtn5GoSTGGZp/iEQ7wEc0fm3zeeouBRO7P5eKMEwea/TyyNoNDRPGPE
c5XCfpz2vOsihRhapSEvTArdjODIPy9TsDYZ0/wxRYp3ihbye6MpLD2gz4rs
l2JXz7vVNxIpPOxiCNjWNEIvWn2P/CMKvmnj4ffGaITEInJZew4F5ShJym5Z
GaJTOPD20RMKqVusC85ryxC3vQoPO/xFIVisUn7WWYaQGrn9cK2CgsnaS8cj
n8sQXbwyC88qCpJTjcntLTJESRJTos+mcJG/NrlPJEOclohiOfUUctb2L1E2
lSW6mxPvy7VQ+EfU6qKVL0uUxsx+39JGwcDYc2AtV5ZI2u5nmNlBoYYwdGoQ
yxJO2V8V2fZSMM6yCn1gKUcYeN+NUO2noNofmhx+WI6QZUhs+AMUct3K2m2i
5Ii/f/r3VdQoBf/rEd9x6uSIu6bfJLoKKLA3e6WoDcsRZ/npHkyKwk3xY54L
nU44J9O1JyYoiNyDPSdX04mNzid51VMUBsP4nlab6ARdpjXr9iyFcmKP6KUl
negr3h7iP09hY+EvHFjTiYqQzE1mixQu72FmxHx2sq7StFRKodV8c+5//j9X
xqqu
          "]]}, Annotation[#, "Charting`Private`Tag$25120#6"]& ], 
       TagBox[{
         Directive[
          Opacity[1.], 
          AbsoluteThickness[1.6], 
          RGBColor[1, 0, 0], 
          Dashing[{Small, Small}]], 
         LineBox[CompressedData["
1:eJwVlGk81Psex8dsxjLDoGSra0+lJNfW8v05ZC2OrJUUF0mFpKtFZL1CpqNy
ZQlZSmWnFGUnW41kD1mjmf//nyMcSzmdB+/X+/V++nnwUXT3O+JJJpFIkb/4
x5aeM121sw4HBrLg4z+mGsv6j8roQEn2hbB8WR3Yk5GcViZjAup1CZ1mciZg
1dlXmi5jD0sGSe7N8vbg5LH0OlHGAzimg2emtnjA8K7/Gd+SCYT1xMNTemqB
kLnBJjpWJhKiH3NVFrQjIYxRpn5T5i7IBS0Plh+6C85Hs4q+zeVAZ4wWKnPP
BZH1MBezzUXgoZUfdoRZDKq2+ExDXDmg/GLfQZ8KCHpnAMnfX0L77DGWtGsV
SJezRwQEauB3LN17e3QtPB837ni/rx60nijHdD9rgHqfdLmj/EZQz/P2T+xv
hgW1/WIF51vATNRc3f5zK5CXn4rLqbaBf/tUF/dAJ+iun3puV9gB22QbssP2
caEjUudd87b3UB/uM9k/1AVbbvOW83EuDD+6HF/1pBt4S6MjPVofwDCSIdvo
1QM5X6vaWAnd8J3rdlHSsQ9YCo+IycmPIPNWT9TZagDiz1R4Zar0wlGXEQ5b
cwgW0dNJ79A+2BvhGSppPgyB2o3lGxv6YVNItm+JzSiMFjbGdSkOwoS4hvrP
ts+w6vMxVePqEDgVNmUdnB+D7UaCP72qPsEO+zTRQvYEmD1UPF0iPQLUBp7z
d7tJCFI4qTTmMgoLclEBb+KnYAffQaTv8GeIC3yd498+DZJi3xiNK79ays2/
c88MUGtSi5TTxkDxk6Eq7c4snNWpGhCyGofCkVL6dUUePLVwz3yzOA6U9ZRN
IdV8WODJik8nTUDdNRXC1QaHCjszyl2TSeBM7TaeZ36DUPOojPLpSUj48vsp
mPsGisOW/dlRU6AZ0mlOH54DQ73IuzLa0yDXsf2MPvYnuGx+vyzQPQ2FOxln
UtfmYaHt1rh/2BdoS6NKPtZfgGSqa+ARlRnwJtPaE4IWQXKk4iG5cQYkYkTo
Dm1LQLseZm9wYRbGYu9zYl2WgZTvWjQu8RUEzOJ5ZqsrEJBSdEui/is0tbaE
js6twevtMQy2Lw9sw/WdC5XXgW0ZsCOcxYeajLBKXg0JZdaJiRiy+fBdtubE
hSYS0jIomJ2T5MMxi9M9K20kZL11Js9Nhg+qPw1tZXpJKJbuqmikwgevawYS
UXwSojZYbCQZ8qFyFbsvLyuAFvcqkkI8+RDtNWBz6bIA+qTJ7b7ya0ftHDmG
hTEZZfDY1yk1fFgZ0/kcYUFG7vl2arfq+JB2kZnUYENGsyp9lzOb+aA0nfDS
1oWMFuVGFFq4fOhLffcy/xIZsYX5p6Wm+DBSbVxgk09GptOCa4VMDKqDjajF
UhQklGORqy+OwRUlbn+SHAV1uMVZ10tgsKehNS9CiYLshllZPdIYBFilOftp
UdCpjxtM1xQxWDWV3n/7EAVdq1e+baGLQSw7vFQgmoKKH4DKpCsGSa2nGUs/
KGj+6rygmxsGjx3WzsbTqEjX6RFv+D8YyDpW0zWYVFQlJlbW541B/g+6zGV5
Kmq+MWLUHoBBu3TCPr+9VDTkfv1kaTQGZUN63u+uUhFdvSrlRiEG3RZdKnXr
VGRB8Qv5UYyBTtWm0OMMGoofVXK/WoaBgXWF8ro4DbGTYzUCKzFIrm1Nc1ei
IXmhY5Wn6zHYWSt0J+0gDWnz/uqx7sXg0UxwOnGLhk4U6bIVfmKQWZnFfaVG
R8+P/cXiknDw7VWcjNhNRyz6K9EICg6iqy33ju+jo1qX/YxZBg4qOTcu6h2h
IyVhk/VySRxWiiTSc0PoaNrDFjukgYOR+tCm8EE68pU91xpsj0Pinyqp9zME
UXOTZssuJxxMb6ZaJT4TRFsuEI3jR3FQHnmmlvlSEHFbAmrNT+KQO8wMXOsW
RNqXrryQ8sFBh6N9okaIgZbeR+c+C8Vh5trWydIrDHQjKivs0xMcqOe00z6c
F0LMIEFLtwIcsLdSn9eDhVCK93mJ6SIc6uWbVS3jhVCZlUE2UY6Df/pakN5T
ITTN7mok1+AQu1FPKvyrELJ6QGJodOPQ0pfBMfMTRv0cL25BDw7jzuhy6A1h
5BHWkazdj4P8nojaT38IoxCPZI19wziIZJSShSuEUfE2LSubL79+4L/3TH/7
IYw2vjiZcGkVh91+pIqueyIo+3GT48oPHL48YL16ni+CtFK2bwklESAlNVve
+VoEWVxfKoqhETAxYnzz3rQICjbmdKWKEeD/kOTwxFAUjb9/I1WvTMDUVkrA
PCaK/OpUhk3VCIhRknsTRmOitdLY3PatBBw4L/tvRwUm2pDkqNujSQAPr7bu
P8xE5i6404weAXd0SxwuljJRwYxCKusQAYUTimsf4lgoJj3q1Ig1AYRtf57k
MxbyOIKpFtoS4PnC2Le/g4Xkq6uLDzsR0JUa8nJdTAzFco43x7sTcGL64ger
dDHkZdIQ5+JJgN2ZqlLtejH02/I22x3eBMz51PCav4ihZfeVofbzBOzs+mMg
RlYceevenxO+QkBk0fHY0HPiyIRHejF4jYDExsUEVrg42pLpHfwkhACX1M2m
UsniqFdIX9AykgBN5SDa/SZxdHC4V/4mhwATN8uV3eps9K/EA+POiQQ0VouP
bTZiozXTvEdb7xGg21O3q/I4G5UXX9J+m0LA9ZlKzoY7bKQUKWUumEeARmxS
RomIBPqpH8zse0xABifHUWeHBBrAJj7kPSVgvFV+peWwBPq/42ZHRiEBGx0q
qkrOSqC/AebV59U=
          "]]}, Annotation[#, "Charting`Private`Tag$25120#7"]& ], 
       TagBox[{
         Directive[
          Opacity[1.], 
          AbsoluteThickness[1.6], 
          RGBColor[1, 0, 0]], 
         LineBox[CompressedData["
1:eJxF0Xk0lWsXAPBzXlw0kKHhyJAxISxcNNlPkUJyhVRXKUNJKaFkKEOGSEjI
JTKESoaM1xCFzGMI5XCSeXgfuoQU3+uv74+99vqttdfak7jV9RO2BI1GC6Zi
LevbjrW/GzfTOlQR5zfTZarFri3kOMBQg2Cjkn2RIqqg+izmaR5DByo4phZ3
iGqDQXN3bjzDFCJSneXdxEzA3GbhbQTDBja/Xp+hJ2ENTKVA7YcMF1jR7c37
vdMZEjcbBQQz/ED5daWRh+o98OHK2xnEiITnIqMcufqP4dTppOyZ2eeQ+URs
ZMroOaxf9bE4IpoNtLxv3b1uWSBtTI5VPcgHbvlXUd+M88G1ZQ/EzBWDreiy
9uD3Ytiaz9dPp1fALG/r856/KqBwULupdX8lHLqTNe+bVAmV9vHbT09Vg1aA
oNyRhA8wL3OAN9OhFpgDn6x5b9cBsZSxabt0A3BG99vLJTeC+ur5QpOsJoio
5XQZfdECTX5qLTVyrfAoV6lIt7cNxMInl16SbdC6fF65I+gjTC4M9Hcpf4S8
9OKC+Z2d8HyitIEntAMcrhk2Ls51AY9IOh4a6gTJh8LfPWq6IeRywcVEqU8Q
V9E00eHXCz9QxpCdVzfQ6n6yc7p+AReV6vwtVT2wGoosN5xkwkBW9YN28c+Q
sS7tj5MOA7Bs3xm3y/0LuGWxWIo1LJA/yLlysbQPmqs0Olsbv8KRZPFLb7b2
g6D272jF2UFwFbGU+GoxAB6KMl49G4ZAYcpsfbchC0Ze/mv/VmEYBHhnuKp/
sqCk6feWz44jwF4Rly359CsY3NjdsDdjFK6olfZyGwwCXafIioNnHDL0rBLL
fwyCmb29db3bBMxPCm0aif4G7GHpTKG+SSgwOcIWqTMEE4oa6oeuTYPXUf9n
+SNDIJs6Wiq4SII4U78nxX8YKjw3SYXpzsBeDb9IhsoICM898uBWnAUL0dYl
escIdO0LbFTj/w7zDQ8HHX1GoWVG/fyVbf9BDPs5lxNSY9Do7ak5JTwHAv0F
yUT1GJg/4U7oU5gHjjs+pntujIM3z67jH+1+AO3luexB/gmYucnGkklbAKfY
7If8lRPwp+XxfEmhJXgrf5+L79okuOcUpAq++Al8+k4KvjxTYNk5I1+9/xf0
7W7rcCuboua2ZncSXoGcBJAaOjcN/IPyEhIEDZ3NVucTWZmGwKe9cyY0Oio8
s8jTRiMhzc4rK5edjnj+KNlwj42EDmn+c3zcdPTO4gDXOBcJlizs2sJHRxLr
dFbzBUgomo66rStJRyM2xtPHdpGQ2OkyJ6lLR9eErtZ7mpLwtp63TPMBHdV8
2F2rZE5CcvgF+7thdCR2A1cPniZhvw/zr8rHdNRW6/TuqCUJs5HLrjpP6Ujl
pluRoD0JAmfqvytl0tFCa0Dqay8Shq5raoe30JG3f5JP3ysSxkq9A97zEGij
K6f+hUwSos/HG5/lJ1CsnQP/SDYJ3EWmCXObCZRnsCcF55OwNOt0eLMIgUb4
2quJChLcBxQctssTyCCBxrWrg4SA61VxoroE6gm72JbZRYKoEUegtR6BbHya
YlR6SMiafNGfdIxAd21idu1nUvULAgfWmRAoR07ZwGiUhMkUeT9/SwJtKbIM
vblMQsa8lw2bK4FSXnw4+fM3CZynlHKa3AikHCsv5kXDsCD+YDjEk0B6dxay
73NgsGBJ2sz6EMhTO6w9jhcDbaVik24Igbj/nP9nBz8GKZP2dZWhBIqW+dsq
VRDDd/u2eNVHBMrm3vlfFgPD2TvGEz+iCDTYWi5YKYlBQrm+dCmBQNffSzF1
ZTAwpeYZokkE+pUbnNooi0FdybBHPYVAm6NPqnftxtCm7jeuk06goxak+ZgG
hjotvs7WLAJ1GprucNiLQcdIJOVxDoEuQMnY7H4Mkd5pLP1cArlLBLgtH8Tg
Lu5p/LiAQJljInE8xzC4nBXQCi4l0P14//P9xzHgTeFOvG+pe56Yls4yxlBw
+Z6XXzmBhMvKcgzNMVw2zVTTek+gRUepWyJnMDhmjM/5VhKoQzpk37QFhoir
BuVFVQQKDvu7JsQKQ0/lv8OzHwh0UafqgYUthrBI/4iFGgIdWpIzVrDDEJTu
OzJdSyDRrIgtv+wxnLa3EO6qI9CS1c8vjQ4YbKN6bmXWU/tttUqKc8SQvOU3
cm2g/tlUf/GKM4ZHKXItKo0EslP/Z3adGwbJYImX3k0E0pmkFX32oPqzHtYK
NBNILNHO89VdDN5ldP1Yyj9N2w66+2Aou/H9tWALgT5xa3Lq+2FonjNzuUc5
t/xZEyOQ2ueNgvwo5VBnzojxIAyJttNWqJVA9rLXzYtDMMSFfswNo3yY+Uk4
KAxDpytXURflHRFag6ciMBiGl/IKtFH/1E1Ll43CcMiN8/xRyj3LGx0Wn2AQ
Va47dotyfs5NlbpYDK8+GXnEUw63ZS48icfwZpQ9vJzyFaHDby8lYuBikAqf
Keu2vvbVSMFAL1OZmaEs4Sd4lDMNg/WGGCe2dgKtaHpu7H6Bwfkmhy4/5d7p
bx/TMjAIH9k+J0I5P9kg5lYWBlnPsV8ylMPN887qvsGwjdXUtZvy1Q3bJbfk
Y1D8FjmmQvnoe9+x4UIMoYFfItQpS92ayCwoxhDbWya9h/Kq3Aln/zIMD1VZ
w3spfx4o1jSrwBC9jbl+P+XCSPEVqUoMJcyF6jVH6AVVzVVj+LqgoHaA8rWV
mfvVtRjyNTyc16yfd+p4ZAMGszPmUWuWtnsnYNOM4Q95pbQ100Rke1XbMFxa
9zVzzX3tYQlsHRj0OnnerLnkdnO9zziGdFyYu+YnYuvnV1f/7/8BEr0teQ==

          "]]}, Annotation[#, "Charting`Private`Tag$25120#8"]& ], 
       TagBox[{
         Directive[
          Opacity[1.], 
          AbsoluteThickness[1.6], 
          RGBColor[1, 0, 0], 
          Thickness[Tiny]], 
         LineBox[CompressedData["
1:eJwVVHk01IsfnY0ZZMZMUpPkKSppO5Kl7fPpJRlUvyypnpeI8rR7lZQUz57t
1TyJiEolWbJWFIZ4yS5LWZssg5nv15KkxPP745577l/33nPuuVrOp61daRQK
JWIW/2cLV0l98YDdVgV9QWZxtd1WxvaFZ7r4BnAz55fiCYoBrL8bcyebbwqO
8iMgpJqCZXVLVjzfFvxL3PvZdFuwd5l4dYPvAn+pvenVkXeBjrVB28P550Dj
TzU9tznnIHHensBQvj/ENqrmMWbZl5W9PIQvhLqb8TQ/fSHsP5CUMTzyAOwu
bHR7Z5YMSjO+DjsXZ0DzpgDanuEM0NlLSEqv54CzQG/Nnt254FljAjFfXsC/
0v8x15oUwPwcbieVWgSvAzYq3ztdDHni7VW1m0UgsrVUffR3KYjc49UPSMtg
7vfGW/HPy2F82RZO2skKYAxd+zuz4C3QJlNV1HUqIeaoe3WzajUYzhzOs0mv
AnXlBo1e7Tqo8jeoKV9ZC0ot1eNBJfWgGTU0mULUwa6GGXnr8EYYmujqbFrX
AN+91kxZmTXBg8GCSnZEIwhE8mvU9VuArfGI7Ol5D9sv7m/PX/oBwv7IPZqo
3Qy5nJVJDdQ2+IqpPW5XW4Be7iF+uKADzumX5aiVtkKSLr1NfVEXdKWXXa/X
+ghRF05YVaZ3ww/393G6l9pgsslrMvD9J9Dbxpw+WtAOqotLoo4Mi2HnPa1j
z+Z3QmmN1YvMtT3gqeG45JNDF/hePj11ybUXVkntlFp2dcPMem0DSlIfzOUM
s8q+d8MumepYgpwEGEVxGUvvfIJAcExkOg3AcYOCDwqWYhB0l6ZPDg5CqsA5
8fVXMaSv8EZVXymMDy1U6Yv+DEmd21gDbAJybXbShaY9UL07luPQRMJV84C7
OX09UKP56lt15TBodVi03g/oBbUHZDI/ewQ2GvkL+fp9EDrNd5ArGgWHxbWT
1MY+MB4bFX18OwbjleHiM779sCR+MG4DZRxiGIfOWWtLwMDgg7Df+CvM7cy9
RyuTQN7zT0Mh/hMgd8XX1uTsANwRnljrpTwJlJRDGWLeICxQH8l9lPQdPGIz
wnmiQagurOocDZmCV3rBLO6pIUgMvfvhZso0cC08VvmxpfBsurkv3pOCiSUc
pY1cKSitjv086E3BdSZpAyNzpZD7+K3LJj8K7l4heejElwJNW5fZH0bBUPlD
Wtu0pXDbVn3vH/coyCgVqFE2SiE43nr74hoKft2kRfFxlYL/rVUqp1ZQsX11
XaNXoRSutDopDA9Q8e4Q9wq9SAoSVltbB0lF5xSbZeElUhicvqFaN07FAe2W
i4nlUnB2Hm0oodLwq3qnRkWdFPrH2Vvb+DTkKkqPqfZKoSJs6v2QBQ3N+phT
6coyMDQOT8rPpKHCA0GysYoMJp2lfMynYZXT9d0ingzMim8NVL+ioU0HO6lp
vgzWyHc9m6yk4eH388ymtGSwWbCj+0YvDS+LlkYJDGUAO71rG9XpmJkA2j2H
ZnVNR1tTGB3HLo0xnZxkIDpfZTlxk46G9o+GOo7IYIuRzgLNODoWcDjZLW4y
qPyWMOabQsfya53b3nnIYN6M0Y9/yunY5nzFMStQBtmuM2IqjYHyywtir6XL
4PXpOuoOHwYK6Kd9fmbKQCPfPMIikIFhXUucL2XLQEu5Zdn+CAZyY0J1zz2X
wajeVOH1BAYuUjj4/JhIBoXKd3ftK2Kg/tC3pt3Ns/42lquCaXL4e4YhV2Na
Bj9yX8j3RMph3sFv7DoKAeuyrlg335ZDtvzLOX/RCbhM5E69vy+HxQ5bWAMs
Atqfj/ZP5MvhEkXTmZy5BMw7sv5mS7cc9rnslVnpEuCsZJekvkEeTy088dbb
loAfMbFpryXyWP5mdcVaewKE7pLjfl/kUfMsWSY+QEDerQ0e9hQm1lV4FJs7
EtBTiUsMFzBR/7xXvqo7AQxqW/07cyZO1AYmP71KQFmScUJIGhOvBST5tj8h
wCOKGcgLYqGyJ9PCKY2AiIYLB3yELIx1O8nryyDAyvVJNOUeC7MtTe6TObN5
gOkleMXCPm59Ga2IgF9mVh4c/8JCywQKS7eRgCDjicfTbgrYGnm0Lq2JgJEO
K5sJTwV08a2K0W8l4HZ7V7VSkAL6uMTobu4gQPE3r5qQZAXMXLnOck8/AQ3j
dTm9nxVQLd8x4vwPAnol2974HVXE+4/f7Pv+k4CXV2N9T3oq4rpYPc2rFBI4
S/fFXA5WRMGViYxgORK0fxotYqQqovf2yPo4DglPCd31LSOKKK59rSpaSoJA
737z/CAlPF2i3WG2jIT1DAtb/1glnMoKTX63ggQqdy5HM10J50XvM2xaTUKp
u8k/4iYlNHcg7CVGJHza8zjs5fI5mCbRiGNbzfqFBwiDmuZgcHzA4c7dJJzo
r7AYJeagi7VMJ30vCb+aJrNSWcq4qLAwc5c9CVMWZU+VtyhjaORv5WHOJEjd
/5WrSlFGN8PbI4peJPg0Pbw1I2Sj6RAl/+NlElbHHFHYnMNGzUQ37yc+JPR8
dd020MjGZgVjpoU/Ca0WkwmJqhzc0dG8KCSShG6jwfW1cRxc4q9qznxIQkjm
YnuRkwpOG3srtzye7Su8fc//vAp+kH1ueJg625ept+hGiApG2Wf/bvaMhCN+
pqkRWSo4s9L6z4BCElywVWWMycWPXS+M7YpI+C66aPZFg4t5Qq1pbREJzz4M
B6414OKp6eHgsgoShHpLow2cuNheH5lAbyRh1fU3GyiFXHweOHGkcfbXPe2y
Sh0auCjc5Kh7v5UEblSKiY2Ei2eGywmPNhJOGrLKsn5y0TJ5Tc6vnSRcyEhc
DDweLjsY7cX7REJB7t7ydB0e0jjTW8WfSTibU/Q6xYiHnaWujKw+EhpWTtAr
d/Lw5cXqt74DJEwLIivu2vEwevWGyL1SEjbcuLDp1WEenhXfsdUiZ/chiAms
deOhHvnAXDRMgppdbsGz4zz8D900Ruo=
          "]]}, Annotation[#, "Charting`Private`Tag$25120#9"]& ]}}, {}}, {
    DisplayFunction -> Identity, 
     Method -> {
      "DefaultBoundaryStyle" -> Automatic, 
       "DefaultGraphicsInteraction" -> {
        "Version" -> 1.2, "TrackMousePosition" -> {True, False}, 
         "Effects" -> {
          "Highlight" -> {"ratio" -> 2}, "HighlightPoint" -> {"ratio" -> 2}, 
           "Droplines" -> {
            "freeformCursorMode" -> True, 
             "placement" -> {"x" -> "All", "y" -> "None"}}}}, 
       "DefaultMeshStyle" -> AbsolutePointSize[6], "ScalingFunctions" -> 
       None}, DisplayFunction -> Identity, DisplayFunction -> Identity, 
     Ticks -> {Automatic, Quiet[
        Charting`ScaledTicks[{Log, Exp}][#, #2, {6, 6}]]& }, 
     AxesOrigin -> {0, 0.}, FrameTicks -> {{Quiet[
         Charting`ScaledTicks[{Log, Exp}][#, #2, {6, 6}]]& , 
        Charting`ScaledFrameTicks[{Log, Exp}]}, {Automatic, Automatic}}, 
     GridLines -> {None, None}, DisplayFunction -> Identity, 
     PlotRangePadding -> {{0, 0}, {0, 0}}, PlotRangeClipping -> True, 
     ImagePadding -> All, DisplayFunction -> Identity, 
     Method -> {
      "DefaultBoundaryStyle" -> Automatic, 
       "DefaultGraphicsInteraction" -> {
        "Version" -> 1.2, "TrackMousePosition" -> {True, False}, 
         "Effects" -> {
          "Highlight" -> {"ratio" -> 2}, "HighlightPoint" -> {"ratio" -> 2}, 
           "Droplines" -> {
            "freeformCursorMode" -> True, 
             "placement" -> {"x" -> "All", "y" -> "None"}}}}, 
       "DefaultMeshStyle" -> AbsolutePointSize[6], "ScalingFunctions" -> None,
        "ClippingRange" -> {{{2.040816326530612*^-8, 0.9999999795918367}, {
        2.022343401806387*^-9, 17.7073308558241}}, {{2.040816326530612*^-8, 
        0.9999999795918367}, {2.022343401806387*^-9, 4.605170185988092}}}}, 
     DisplayFunction -> Identity, AspectRatio -> 
     NCache[GoldenRatio^(-1), 0.6180339887498948], Axes -> {True, True}, 
     AxesLabel -> {None, None}, AxesOrigin -> {0, 0}, 
     CoordinatesToolOptions -> {"DisplayFunction" -> ({
         Part[#, 1], 
         Exp[
          Part[#, 2]]}& ), "CopiedValueFunction" -> ({
         Part[#, 1], 
         Exp[
          Part[#, 2]]}& )}, DisplayFunction :> Identity, 
     Frame -> {{False, False}, {False, False}}, 
     FrameLabel -> {{None, None}, {None, None}}, 
     FrameTicks -> {{Automatic, Automatic}, {Automatic, Automatic}}, 
     GridLines -> {None, None}, GridLinesStyle -> Directive[
       GrayLevel[0.5, 0.4]], 
     Method -> {
      "DefaultBoundaryStyle" -> Automatic, 
       "DefaultGraphicsInteraction" -> {
        "Version" -> 1.2, "TrackMousePosition" -> {True, False}, 
         "Effects" -> {
          "Highlight" -> {"ratio" -> 2}, "HighlightPoint" -> {"ratio" -> 2}, 
           "Droplines" -> {
            "freeformCursorMode" -> True, 
             "placement" -> {"x" -> "All", "y" -> "None"}}}}, 
       "DefaultMeshStyle" -> AbsolutePointSize[6], "ScalingFunctions" -> 
       None}, PlotRange -> NCache[{{0, 1.05}, {0, 
         Log[100]}}, {{0, 1.05}, {0, 4.605170185988092}}], PlotRangeClipping -> 
     True, PlotRangePadding -> {{Automatic, Automatic}, {
       Automatic, Automatic}}, Ticks -> {Automatic, Automatic}}], 
   FormBox[
    FormBox[
     TemplateBox[{
      "\"\[Beta]=0.1 (Approx)\"", "\"\[Beta]=0.1 (N=10)\"", 
       "\"\[Beta]=0.1 (N=100)\"", "\"\[Beta]=0.5 (Approx)\"", 
       "\"\[Beta]=0.5 (N=10)\"", "\"\[Beta]=0.5 (N=100)\"", 
       "\"\[Beta]=1 (Approx)\"", "\"\[Beta]=1 (N=10)\"", 
       "\"\[Beta]=1 (N=100)\""}, "LineLegend", DisplayFunction -> (FormBox[
        StyleBox[
         StyleBox[
          PaneBox[
           TagBox[
            GridBox[{{
               TagBox[
                GridBox[{{
                   GraphicsBox[{{
                    Directive[
                    EdgeForm[
                    Directive[
                    Opacity[0.3], 
                    GrayLevel[0]]], 
                    PointSize[0.5], 
                    Opacity[1.], 
                    AbsoluteThickness[1.6], 
                    RGBColor[0, 0, 1], 
                    Dashing[{Small, Small}]], {
                    LineBox[{{0, 10}, {40, 10}}]}}, {
                    Directive[
                    EdgeForm[
                    Directive[
                    Opacity[0.3], 
                    GrayLevel[0]]], 
                    PointSize[0.5], 
                    Opacity[1.], 
                    AbsoluteThickness[1.6], 
                    RGBColor[0, 0, 1], 
                    Dashing[{Small, Small}]], {}}}, AspectRatio -> Full, 
                    ImageSize -> {40, 10}, PlotRangePadding -> None, 
                    ImagePadding -> Automatic, 
                    BaselinePosition -> (Scaled[0.1] -> Baseline)], #}, {
                   GraphicsBox[{{
                    Directive[
                    EdgeForm[
                    Directive[
                    Opacity[0.3], 
                    GrayLevel[0]]], 
                    PointSize[0.5], 
                    Opacity[1.], 
                    AbsoluteThickness[1.6], 
                    RGBColor[0, 0, 1]], {
                    LineBox[{{0, 10}, {40, 10}}]}}, {
                    Directive[
                    EdgeForm[
                    Directive[
                    Opacity[0.3], 
                    GrayLevel[0]]], 
                    PointSize[0.5], 
                    Opacity[1.], 
                    AbsoluteThickness[1.6], 
                    RGBColor[0, 0, 1]], {}}}, AspectRatio -> Full, 
                    ImageSize -> {40, 10}, PlotRangePadding -> None, 
                    ImagePadding -> Automatic, 
                    BaselinePosition -> (Scaled[0.1] -> Baseline)], #2}, {
                   GraphicsBox[{{
                    Directive[
                    EdgeForm[
                    Directive[
                    Opacity[0.3], 
                    GrayLevel[0]]], 
                    PointSize[0.5], 
                    Opacity[1.], 
                    AbsoluteThickness[1.6], 
                    RGBColor[0, 0, 1], 
                    Thickness[Tiny]], {
                    LineBox[{{0, 10}, {40, 10}}]}}, {
                    Directive[
                    EdgeForm[
                    Directive[
                    Opacity[0.3], 
                    GrayLevel[0]]], 
                    PointSize[0.5], 
                    Opacity[1.], 
                    AbsoluteThickness[1.6], 
                    RGBColor[0, 0, 1], 
                    Thickness[Tiny]], {}}}, AspectRatio -> Full, 
                    ImageSize -> {40, 10}, PlotRangePadding -> None, 
                    ImagePadding -> Automatic, 
                    BaselinePosition -> (Scaled[0.1] -> Baseline)], #3}, {
                   GraphicsBox[{{
                    Directive[
                    EdgeForm[
                    Directive[
                    Opacity[0.3], 
                    GrayLevel[0]]], 
                    PointSize[0.5], 
                    Opacity[1.], 
                    AbsoluteThickness[1.6], 
                    RGBColor[0.5, 0, 0.5], 
                    Dashing[{Small, Small}]], {
                    LineBox[{{0, 10}, {40, 10}}]}}, {
                    Directive[
                    EdgeForm[
                    Directive[
                    Opacity[0.3], 
                    GrayLevel[0]]], 
                    PointSize[0.5], 
                    Opacity[1.], 
                    AbsoluteThickness[1.6], 
                    RGBColor[0.5, 0, 0.5], 
                    Dashing[{Small, Small}]], {}}}, AspectRatio -> Full, 
                    ImageSize -> {40, 10}, PlotRangePadding -> None, 
                    ImagePadding -> Automatic, 
                    BaselinePosition -> (Scaled[0.1] -> Baseline)], #4}, {
                   GraphicsBox[{{
                    Directive[
                    EdgeForm[
                    Directive[
                    Opacity[0.3], 
                    GrayLevel[0]]], 
                    PointSize[0.5], 
                    Opacity[1.], 
                    AbsoluteThickness[1.6], 
                    RGBColor[0.5, 0, 0.5]], {
                    LineBox[{{0, 10}, {40, 10}}]}}, {
                    Directive[
                    EdgeForm[
                    Directive[
                    Opacity[0.3], 
                    GrayLevel[0]]], 
                    PointSize[0.5], 
                    Opacity[1.], 
                    AbsoluteThickness[1.6], 
                    RGBColor[0.5, 0, 0.5]], {}}}, AspectRatio -> Full, 
                    ImageSize -> {40, 10}, PlotRangePadding -> None, 
                    ImagePadding -> Automatic, 
                    BaselinePosition -> (Scaled[0.1] -> Baseline)], #5}, {
                   GraphicsBox[{{
                    Directive[
                    EdgeForm[
                    Directive[
                    Opacity[0.3], 
                    GrayLevel[0]]], 
                    PointSize[0.5], 
                    Opacity[1.], 
                    AbsoluteThickness[1.6], 
                    RGBColor[0.5, 0, 0.5], 
                    Thickness[Tiny]], {
                    LineBox[{{0, 10}, {40, 10}}]}}, {
                    Directive[
                    EdgeForm[
                    Directive[
                    Opacity[0.3], 
                    GrayLevel[0]]], 
                    PointSize[0.5], 
                    Opacity[1.], 
                    AbsoluteThickness[1.6], 
                    RGBColor[0.5, 0, 0.5], 
                    Thickness[Tiny]], {}}}, AspectRatio -> Full, 
                    ImageSize -> {40, 10}, PlotRangePadding -> None, 
                    ImagePadding -> Automatic, 
                    BaselinePosition -> (Scaled[0.1] -> Baseline)], #6}, {
                   GraphicsBox[{{
                    Directive[
                    EdgeForm[
                    Directive[
                    Opacity[0.3], 
                    GrayLevel[0]]], 
                    PointSize[0.5], 
                    Opacity[1.], 
                    AbsoluteThickness[1.6], 
                    RGBColor[1, 0, 0], 
                    Dashing[{Small, Small}]], {
                    LineBox[{{0, 10}, {40, 10}}]}}, {
                    Directive[
                    EdgeForm[
                    Directive[
                    Opacity[0.3], 
                    GrayLevel[0]]], 
                    PointSize[0.5], 
                    Opacity[1.], 
                    AbsoluteThickness[1.6], 
                    RGBColor[1, 0, 0], 
                    Dashing[{Small, Small}]], {}}}, AspectRatio -> Full, 
                    ImageSize -> {40, 10}, PlotRangePadding -> None, 
                    ImagePadding -> Automatic, 
                    BaselinePosition -> (Scaled[0.1] -> Baseline)], #7}, {
                   GraphicsBox[{{
                    Directive[
                    EdgeForm[
                    Directive[
                    Opacity[0.3], 
                    GrayLevel[0]]], 
                    PointSize[0.5], 
                    Opacity[1.], 
                    AbsoluteThickness[1.6], 
                    RGBColor[1, 0, 0]], {
                    LineBox[{{0, 10}, {40, 10}}]}}, {
                    Directive[
                    EdgeForm[
                    Directive[
                    Opacity[0.3], 
                    GrayLevel[0]]], 
                    PointSize[0.5], 
                    Opacity[1.], 
                    AbsoluteThickness[1.6], 
                    RGBColor[1, 0, 0]], {}}}, AspectRatio -> Full, 
                    ImageSize -> {40, 10}, PlotRangePadding -> None, 
                    ImagePadding -> Automatic, 
                    BaselinePosition -> (Scaled[0.1] -> Baseline)], #8}, {
                   GraphicsBox[{{
                    Directive[
                    EdgeForm[
                    Directive[
                    Opacity[0.3], 
                    GrayLevel[0]]], 
                    PointSize[0.5], 
                    Opacity[1.], 
                    AbsoluteThickness[1.6], 
                    RGBColor[1, 0, 0], 
                    Thickness[Tiny]], {
                    LineBox[{{0, 10}, {40, 10}}]}}, {
                    Directive[
                    EdgeForm[
                    Directive[
                    Opacity[0.3], 
                    GrayLevel[0]]], 
                    PointSize[0.5], 
                    Opacity[1.], 
                    AbsoluteThickness[1.6], 
                    RGBColor[1, 0, 0], 
                    Thickness[Tiny]], {}}}, AspectRatio -> Full, 
                    ImageSize -> {40, 10}, PlotRangePadding -> None, 
                    ImagePadding -> Automatic, 
                    BaselinePosition -> (Scaled[0.1] -> Baseline)], #9}}, 
                 GridBoxAlignment -> {
                  "Columns" -> {Center, Left}, "Rows" -> {{Baseline}}}, 
                 AutoDelete -> False, 
                 GridBoxDividers -> {
                  "Columns" -> {{False}}, "Rows" -> {{False}}}, 
                 GridBoxItemSize -> {"Columns" -> {{All}}, "Rows" -> {{All}}},
                  GridBoxSpacings -> {
                  "Columns" -> {{0.5}}, "Rows" -> {{0.8}}}], "Grid"]}}, 
             GridBoxAlignment -> {"Columns" -> {{Left}}, "Rows" -> {{Top}}}, 
             AutoDelete -> False, 
             GridBoxItemSize -> {
              "Columns" -> {{Automatic}}, "Rows" -> {{Automatic}}}, 
             GridBoxSpacings -> {"Columns" -> {{1}}, "Rows" -> {{0}}}], 
            "Grid"], Alignment -> Left, AppearanceElements -> None, 
           ImageMargins -> {{5, 5}, {5, 5}}, ImageSizeAction -> 
           "ResizeToFit"], LineIndent -> 0, StripOnInput -> False], {
         FontFamily -> "Arial"}, Background -> Automatic, StripOnInput -> 
         False], TraditionalForm]& ), 
      InterpretationFunction :> (RowBox[{"LineLegend", "[", 
         RowBox[{
           RowBox[{"{", 
             RowBox[{
               RowBox[{"Directive", "[", 
                 RowBox[{
                   RowBox[{"Opacity", "[", "1.`", "]"}], ",", 
                   RowBox[{"AbsoluteThickness", "[", "1.6`", "]"}], ",", 
                   InterpretationBox[
                    ButtonBox[
                    TooltipBox[
                    GraphicsBox[{{
                    GrayLevel[0], 
                    RectangleBox[{0, 0}]}, {
                    GrayLevel[0], 
                    RectangleBox[{1, -1}]}, {
                    RGBColor[0, 0, 1], 
                    RectangleBox[{0, -1}, {2, 1}]}}, DefaultBaseStyle -> 
                    "ColorSwatchGraphics", AspectRatio -> 1, Frame -> True, 
                    FrameStyle -> RGBColor[0., 0., 0.6666666666666666], 
                    FrameTicks -> None, PlotRangePadding -> None, ImageSize -> 
                    Dynamic[{
                    Automatic, 1.35 CurrentValue["FontCapHeight"]/
                    AbsoluteCurrentValue[Magnification]}]], 
                    StyleBox[
                    RowBox[{"RGBColor", "[", 
                    RowBox[{"0", ",", "0", ",", "1"}], "]"}], NumberMarks -> 
                    False]], Appearance -> None, BaseStyle -> {}, 
                    BaselinePosition -> Baseline, DefaultBaseStyle -> {}, 
                    ButtonFunction :> With[{Typeset`box$ = EvaluationBox[]}, 
                    If[
                    Not[
                    AbsoluteCurrentValue["Deployed"]], 
                    SelectionMove[Typeset`box$, All, Expression]; 
                    FrontEnd`Private`$ColorSelectorInitialAlpha = 1; 
                    FrontEnd`Private`$ColorSelectorInitialColor = 
                    RGBColor[0, 0, 1]; 
                    FrontEnd`Private`$ColorSelectorUseMakeBoxes = True; 
                    MathLink`CallFrontEnd[
                    FrontEnd`AttachCell[Typeset`box$, 
                    FrontEndResource["RGBColorValueSelector"], {
                    0, {Left, Bottom}}, {Left, Top}, 
                    "ClosingActions" -> {
                    "SelectionDeparture", "ParentChanged", 
                    "EvaluatorQuit"}]]]], BaseStyle -> Inherited, Evaluator -> 
                    Automatic, Method -> "Preemptive"], 
                    RGBColor[0, 0, 1], Editable -> False, Selectable -> 
                    False], ",", 
                   RowBox[{"Dashing", "[", 
                    RowBox[{"{", 
                    RowBox[{"Small", ",", "Small"}], "}"}], "]"}]}], "]"}], 
               ",", 
               RowBox[{"Directive", "[", 
                 RowBox[{
                   RowBox[{"Opacity", "[", "1.`", "]"}], ",", 
                   RowBox[{"AbsoluteThickness", "[", "1.6`", "]"}], ",", 
                   InterpretationBox[
                    ButtonBox[
                    TooltipBox[
                    GraphicsBox[{{
                    GrayLevel[0], 
                    RectangleBox[{0, 0}]}, {
                    GrayLevel[0], 
                    RectangleBox[{1, -1}]}, {
                    RGBColor[0, 0, 1], 
                    RectangleBox[{0, -1}, {2, 1}]}}, DefaultBaseStyle -> 
                    "ColorSwatchGraphics", AspectRatio -> 1, Frame -> True, 
                    FrameStyle -> RGBColor[0., 0., 0.6666666666666666], 
                    FrameTicks -> None, PlotRangePadding -> None, ImageSize -> 
                    Dynamic[{
                    Automatic, 1.35 CurrentValue["FontCapHeight"]/
                    AbsoluteCurrentValue[Magnification]}]], 
                    StyleBox[
                    RowBox[{"RGBColor", "[", 
                    RowBox[{"0", ",", "0", ",", "1"}], "]"}], NumberMarks -> 
                    False]], Appearance -> None, BaseStyle -> {}, 
                    BaselinePosition -> Baseline, DefaultBaseStyle -> {}, 
                    ButtonFunction :> With[{Typeset`box$ = EvaluationBox[]}, 
                    If[
                    Not[
                    AbsoluteCurrentValue["Deployed"]], 
                    SelectionMove[Typeset`box$, All, Expression]; 
                    FrontEnd`Private`$ColorSelectorInitialAlpha = 1; 
                    FrontEnd`Private`$ColorSelectorInitialColor = 
                    RGBColor[0, 0, 1]; 
                    FrontEnd`Private`$ColorSelectorUseMakeBoxes = True; 
                    MathLink`CallFrontEnd[
                    FrontEnd`AttachCell[Typeset`box$, 
                    FrontEndResource["RGBColorValueSelector"], {
                    0, {Left, Bottom}}, {Left, Top}, 
                    "ClosingActions" -> {
                    "SelectionDeparture", "ParentChanged", 
                    "EvaluatorQuit"}]]]], BaseStyle -> Inherited, Evaluator -> 
                    Automatic, Method -> "Preemptive"], 
                    RGBColor[0, 0, 1], Editable -> False, Selectable -> 
                    False]}], "]"}], ",", 
               RowBox[{"Directive", "[", 
                 RowBox[{
                   RowBox[{"Opacity", "[", "1.`", "]"}], ",", 
                   RowBox[{"AbsoluteThickness", "[", "1.6`", "]"}], ",", 
                   InterpretationBox[
                    ButtonBox[
                    TooltipBox[
                    GraphicsBox[{{
                    GrayLevel[0], 
                    RectangleBox[{0, 0}]}, {
                    GrayLevel[0], 
                    RectangleBox[{1, -1}]}, {
                    RGBColor[0, 0, 1], 
                    RectangleBox[{0, -1}, {2, 1}]}}, DefaultBaseStyle -> 
                    "ColorSwatchGraphics", AspectRatio -> 1, Frame -> True, 
                    FrameStyle -> RGBColor[0., 0., 0.6666666666666666], 
                    FrameTicks -> None, PlotRangePadding -> None, ImageSize -> 
                    Dynamic[{
                    Automatic, 1.35 CurrentValue["FontCapHeight"]/
                    AbsoluteCurrentValue[Magnification]}]], 
                    StyleBox[
                    RowBox[{"RGBColor", "[", 
                    RowBox[{"0", ",", "0", ",", "1"}], "]"}], NumberMarks -> 
                    False]], Appearance -> None, BaseStyle -> {}, 
                    BaselinePosition -> Baseline, DefaultBaseStyle -> {}, 
                    ButtonFunction :> With[{Typeset`box$ = EvaluationBox[]}, 
                    If[
                    Not[
                    AbsoluteCurrentValue["Deployed"]], 
                    SelectionMove[Typeset`box$, All, Expression]; 
                    FrontEnd`Private`$ColorSelectorInitialAlpha = 1; 
                    FrontEnd`Private`$ColorSelectorInitialColor = 
                    RGBColor[0, 0, 1]; 
                    FrontEnd`Private`$ColorSelectorUseMakeBoxes = True; 
                    MathLink`CallFrontEnd[
                    FrontEnd`AttachCell[Typeset`box$, 
                    FrontEndResource["RGBColorValueSelector"], {
                    0, {Left, Bottom}}, {Left, Top}, 
                    "ClosingActions" -> {
                    "SelectionDeparture", "ParentChanged", 
                    "EvaluatorQuit"}]]]], BaseStyle -> Inherited, Evaluator -> 
                    Automatic, Method -> "Preemptive"], 
                    RGBColor[0, 0, 1], Editable -> False, Selectable -> 
                    False], ",", 
                   RowBox[{"Thickness", "[", "Tiny", "]"}]}], "]"}], ",", 
               RowBox[{"Directive", "[", 
                 RowBox[{
                   RowBox[{"Opacity", "[", "1.`", "]"}], ",", 
                   RowBox[{"AbsoluteThickness", "[", "1.6`", "]"}], ",", 
                   InterpretationBox[
                    ButtonBox[
                    TooltipBox[
                    GraphicsBox[{{
                    GrayLevel[0], 
                    RectangleBox[{0, 0}]}, {
                    GrayLevel[0], 
                    RectangleBox[{1, -1}]}, {
                    RGBColor[0.5, 0, 0.5], 
                    RectangleBox[{0, -1}, {2, 1}]}}, DefaultBaseStyle -> 
                    "ColorSwatchGraphics", AspectRatio -> 1, Frame -> True, 
                    FrameStyle -> 
                    RGBColor[0.33333333333333337`, 0., 0.33333333333333337`], 
                    FrameTicks -> None, PlotRangePadding -> None, ImageSize -> 
                    Dynamic[{
                    Automatic, 1.35 CurrentValue["FontCapHeight"]/
                    AbsoluteCurrentValue[Magnification]}]], 
                    StyleBox[
                    RowBox[{"RGBColor", "[", 
                    RowBox[{"0.5`", ",", "0", ",", "0.5`"}], "]"}], 
                    NumberMarks -> False]], Appearance -> None, 
                    BaseStyle -> {}, BaselinePosition -> Baseline, 
                    DefaultBaseStyle -> {}, ButtonFunction :> 
                    With[{Typeset`box$ = EvaluationBox[]}, 
                    If[
                    Not[
                    AbsoluteCurrentValue["Deployed"]], 
                    SelectionMove[Typeset`box$, All, Expression]; 
                    FrontEnd`Private`$ColorSelectorInitialAlpha = 1; 
                    FrontEnd`Private`$ColorSelectorInitialColor = 
                    RGBColor[0.5, 0, 0.5]; 
                    FrontEnd`Private`$ColorSelectorUseMakeBoxes = True; 
                    MathLink`CallFrontEnd[
                    FrontEnd`AttachCell[Typeset`box$, 
                    FrontEndResource["RGBColorValueSelector"], {
                    0, {Left, Bottom}}, {Left, Top}, 
                    "ClosingActions" -> {
                    "SelectionDeparture", "ParentChanged", 
                    "EvaluatorQuit"}]]]], BaseStyle -> Inherited, Evaluator -> 
                    Automatic, Method -> "Preemptive"], 
                    RGBColor[0.5, 0, 0.5], Editable -> False, Selectable -> 
                    False], ",", 
                   RowBox[{"Dashing", "[", 
                    RowBox[{"{", 
                    RowBox[{"Small", ",", "Small"}], "}"}], "]"}]}], "]"}], 
               ",", 
               RowBox[{"Directive", "[", 
                 RowBox[{
                   RowBox[{"Opacity", "[", "1.`", "]"}], ",", 
                   RowBox[{"AbsoluteThickness", "[", "1.6`", "]"}], ",", 
                   InterpretationBox[
                    ButtonBox[
                    TooltipBox[
                    GraphicsBox[{{
                    GrayLevel[0], 
                    RectangleBox[{0, 0}]}, {
                    GrayLevel[0], 
                    RectangleBox[{1, -1}]}, {
                    RGBColor[0.5, 0, 0.5], 
                    RectangleBox[{0, -1}, {2, 1}]}}, DefaultBaseStyle -> 
                    "ColorSwatchGraphics", AspectRatio -> 1, Frame -> True, 
                    FrameStyle -> 
                    RGBColor[0.33333333333333337`, 0., 0.33333333333333337`], 
                    FrameTicks -> None, PlotRangePadding -> None, ImageSize -> 
                    Dynamic[{
                    Automatic, 1.35 CurrentValue["FontCapHeight"]/
                    AbsoluteCurrentValue[Magnification]}]], 
                    StyleBox[
                    RowBox[{"RGBColor", "[", 
                    RowBox[{"0.5`", ",", "0", ",", "0.5`"}], "]"}], 
                    NumberMarks -> False]], Appearance -> None, 
                    BaseStyle -> {}, BaselinePosition -> Baseline, 
                    DefaultBaseStyle -> {}, ButtonFunction :> 
                    With[{Typeset`box$ = EvaluationBox[]}, 
                    If[
                    Not[
                    AbsoluteCurrentValue["Deployed"]], 
                    SelectionMove[Typeset`box$, All, Expression]; 
                    FrontEnd`Private`$ColorSelectorInitialAlpha = 1; 
                    FrontEnd`Private`$ColorSelectorInitialColor = 
                    RGBColor[0.5, 0, 0.5]; 
                    FrontEnd`Private`$ColorSelectorUseMakeBoxes = True; 
                    MathLink`CallFrontEnd[
                    FrontEnd`AttachCell[Typeset`box$, 
                    FrontEndResource["RGBColorValueSelector"], {
                    0, {Left, Bottom}}, {Left, Top}, 
                    "ClosingActions" -> {
                    "SelectionDeparture", "ParentChanged", 
                    "EvaluatorQuit"}]]]], BaseStyle -> Inherited, Evaluator -> 
                    Automatic, Method -> "Preemptive"], 
                    RGBColor[0.5, 0, 0.5], Editable -> False, Selectable -> 
                    False]}], "]"}], ",", 
               RowBox[{"Directive", "[", 
                 RowBox[{
                   RowBox[{"Opacity", "[", "1.`", "]"}], ",", 
                   RowBox[{"AbsoluteThickness", "[", "1.6`", "]"}], ",", 
                   InterpretationBox[
                    ButtonBox[
                    TooltipBox[
                    GraphicsBox[{{
                    GrayLevel[0], 
                    RectangleBox[{0, 0}]}, {
                    GrayLevel[0], 
                    RectangleBox[{1, -1}]}, {
                    RGBColor[0.5, 0, 0.5], 
                    RectangleBox[{0, -1}, {2, 1}]}}, DefaultBaseStyle -> 
                    "ColorSwatchGraphics", AspectRatio -> 1, Frame -> True, 
                    FrameStyle -> 
                    RGBColor[0.33333333333333337`, 0., 0.33333333333333337`], 
                    FrameTicks -> None, PlotRangePadding -> None, ImageSize -> 
                    Dynamic[{
                    Automatic, 1.35 CurrentValue["FontCapHeight"]/
                    AbsoluteCurrentValue[Magnification]}]], 
                    StyleBox[
                    RowBox[{"RGBColor", "[", 
                    RowBox[{"0.5`", ",", "0", ",", "0.5`"}], "]"}], 
                    NumberMarks -> False]], Appearance -> None, 
                    BaseStyle -> {}, BaselinePosition -> Baseline, 
                    DefaultBaseStyle -> {}, ButtonFunction :> 
                    With[{Typeset`box$ = EvaluationBox[]}, 
                    If[
                    Not[
                    AbsoluteCurrentValue["Deployed"]], 
                    SelectionMove[Typeset`box$, All, Expression]; 
                    FrontEnd`Private`$ColorSelectorInitialAlpha = 1; 
                    FrontEnd`Private`$ColorSelectorInitialColor = 
                    RGBColor[0.5, 0, 0.5]; 
                    FrontEnd`Private`$ColorSelectorUseMakeBoxes = True; 
                    MathLink`CallFrontEnd[
                    FrontEnd`AttachCell[Typeset`box$, 
                    FrontEndResource["RGBColorValueSelector"], {
                    0, {Left, Bottom}}, {Left, Top}, 
                    "ClosingActions" -> {
                    "SelectionDeparture", "ParentChanged", 
                    "EvaluatorQuit"}]]]], BaseStyle -> Inherited, Evaluator -> 
                    Automatic, Method -> "Preemptive"], 
                    RGBColor[0.5, 0, 0.5], Editable -> False, Selectable -> 
                    False], ",", 
                   RowBox[{"Thickness", "[", "Tiny", "]"}]}], "]"}], ",", 
               RowBox[{"Directive", "[", 
                 RowBox[{
                   RowBox[{"Opacity", "[", "1.`", "]"}], ",", 
                   RowBox[{"AbsoluteThickness", "[", "1.6`", "]"}], ",", 
                   InterpretationBox[
                    ButtonBox[
                    TooltipBox[
                    GraphicsBox[{{
                    GrayLevel[0], 
                    RectangleBox[{0, 0}]}, {
                    GrayLevel[0], 
                    RectangleBox[{1, -1}]}, {
                    RGBColor[1, 0, 0], 
                    RectangleBox[{0, -1}, {2, 1}]}}, DefaultBaseStyle -> 
                    "ColorSwatchGraphics", AspectRatio -> 1, Frame -> True, 
                    FrameStyle -> RGBColor[0.6666666666666666, 0., 0.], 
                    FrameTicks -> None, PlotRangePadding -> None, ImageSize -> 
                    Dynamic[{
                    Automatic, 1.35 CurrentValue["FontCapHeight"]/
                    AbsoluteCurrentValue[Magnification]}]], 
                    StyleBox[
                    RowBox[{"RGBColor", "[", 
                    RowBox[{"1", ",", "0", ",", "0"}], "]"}], NumberMarks -> 
                    False]], Appearance -> None, BaseStyle -> {}, 
                    BaselinePosition -> Baseline, DefaultBaseStyle -> {}, 
                    ButtonFunction :> With[{Typeset`box$ = EvaluationBox[]}, 
                    If[
                    Not[
                    AbsoluteCurrentValue["Deployed"]], 
                    SelectionMove[Typeset`box$, All, Expression]; 
                    FrontEnd`Private`$ColorSelectorInitialAlpha = 1; 
                    FrontEnd`Private`$ColorSelectorInitialColor = 
                    RGBColor[1, 0, 0]; 
                    FrontEnd`Private`$ColorSelectorUseMakeBoxes = True; 
                    MathLink`CallFrontEnd[
                    FrontEnd`AttachCell[Typeset`box$, 
                    FrontEndResource["RGBColorValueSelector"], {
                    0, {Left, Bottom}}, {Left, Top}, 
                    "ClosingActions" -> {
                    "SelectionDeparture", "ParentChanged", 
                    "EvaluatorQuit"}]]]], BaseStyle -> Inherited, Evaluator -> 
                    Automatic, Method -> "Preemptive"], 
                    RGBColor[1, 0, 0], Editable -> False, Selectable -> 
                    False], ",", 
                   RowBox[{"Dashing", "[", 
                    RowBox[{"{", 
                    RowBox[{"Small", ",", "Small"}], "}"}], "]"}]}], "]"}], 
               ",", 
               RowBox[{"Directive", "[", 
                 RowBox[{
                   RowBox[{"Opacity", "[", "1.`", "]"}], ",", 
                   RowBox[{"AbsoluteThickness", "[", "1.6`", "]"}], ",", 
                   InterpretationBox[
                    ButtonBox[
                    TooltipBox[
                    GraphicsBox[{{
                    GrayLevel[0], 
                    RectangleBox[{0, 0}]}, {
                    GrayLevel[0], 
                    RectangleBox[{1, -1}]}, {
                    RGBColor[1, 0, 0], 
                    RectangleBox[{0, -1}, {2, 1}]}}, DefaultBaseStyle -> 
                    "ColorSwatchGraphics", AspectRatio -> 1, Frame -> True, 
                    FrameStyle -> RGBColor[0.6666666666666666, 0., 0.], 
                    FrameTicks -> None, PlotRangePadding -> None, ImageSize -> 
                    Dynamic[{
                    Automatic, 1.35 CurrentValue["FontCapHeight"]/
                    AbsoluteCurrentValue[Magnification]}]], 
                    StyleBox[
                    RowBox[{"RGBColor", "[", 
                    RowBox[{"1", ",", "0", ",", "0"}], "]"}], NumberMarks -> 
                    False]], Appearance -> None, BaseStyle -> {}, 
                    BaselinePosition -> Baseline, DefaultBaseStyle -> {}, 
                    ButtonFunction :> With[{Typeset`box$ = EvaluationBox[]}, 
                    If[
                    Not[
                    AbsoluteCurrentValue["Deployed"]], 
                    SelectionMove[Typeset`box$, All, Expression]; 
                    FrontEnd`Private`$ColorSelectorInitialAlpha = 1; 
                    FrontEnd`Private`$ColorSelectorInitialColor = 
                    RGBColor[1, 0, 0]; 
                    FrontEnd`Private`$ColorSelectorUseMakeBoxes = True; 
                    MathLink`CallFrontEnd[
                    FrontEnd`AttachCell[Typeset`box$, 
                    FrontEndResource["RGBColorValueSelector"], {
                    0, {Left, Bottom}}, {Left, Top}, 
                    "ClosingActions" -> {
                    "SelectionDeparture", "ParentChanged", 
                    "EvaluatorQuit"}]]]], BaseStyle -> Inherited, Evaluator -> 
                    Automatic, Method -> "Preemptive"], 
                    RGBColor[1, 0, 0], Editable -> False, Selectable -> 
                    False]}], "]"}], ",", 
               RowBox[{"Directive", "[", 
                 RowBox[{
                   RowBox[{"Opacity", "[", "1.`", "]"}], ",", 
                   RowBox[{"AbsoluteThickness", "[", "1.6`", "]"}], ",", 
                   InterpretationBox[
                    ButtonBox[
                    TooltipBox[
                    GraphicsBox[{{
                    GrayLevel[0], 
                    RectangleBox[{0, 0}]}, {
                    GrayLevel[0], 
                    RectangleBox[{1, -1}]}, {
                    RGBColor[1, 0, 0], 
                    RectangleBox[{0, -1}, {2, 1}]}}, DefaultBaseStyle -> 
                    "ColorSwatchGraphics", AspectRatio -> 1, Frame -> True, 
                    FrameStyle -> RGBColor[0.6666666666666666, 0., 0.], 
                    FrameTicks -> None, PlotRangePadding -> None, ImageSize -> 
                    Dynamic[{
                    Automatic, 1.35 CurrentValue["FontCapHeight"]/
                    AbsoluteCurrentValue[Magnification]}]], 
                    StyleBox[
                    RowBox[{"RGBColor", "[", 
                    RowBox[{"1", ",", "0", ",", "0"}], "]"}], NumberMarks -> 
                    False]], Appearance -> None, BaseStyle -> {}, 
                    BaselinePosition -> Baseline, DefaultBaseStyle -> {}, 
                    ButtonFunction :> With[{Typeset`box$ = EvaluationBox[]}, 
                    If[
                    Not[
                    AbsoluteCurrentValue["Deployed"]], 
                    SelectionMove[Typeset`box$, All, Expression]; 
                    FrontEnd`Private`$ColorSelectorInitialAlpha = 1; 
                    FrontEnd`Private`$ColorSelectorInitialColor = 
                    RGBColor[1, 0, 0]; 
                    FrontEnd`Private`$ColorSelectorUseMakeBoxes = True; 
                    MathLink`CallFrontEnd[
                    FrontEnd`AttachCell[Typeset`box$, 
                    FrontEndResource["RGBColorValueSelector"], {
                    0, {Left, Bottom}}, {Left, Top}, 
                    "ClosingActions" -> {
                    "SelectionDeparture", "ParentChanged", 
                    "EvaluatorQuit"}]]]], BaseStyle -> Inherited, Evaluator -> 
                    Automatic, Method -> "Preemptive"], 
                    RGBColor[1, 0, 0], Editable -> False, Selectable -> 
                    False], ",", 
                   RowBox[{"Thickness", "[", "Tiny", "]"}]}], "]"}]}], "}"}], 
           ",", 
           RowBox[{"{", 
             
             RowBox[{#, ",", #2, ",", #3, ",", #4, ",", #5, ",", #6, ",", #7, 
               ",", #8, ",", #9}], "}"}], ",", 
           RowBox[{"LegendMarkers", "\[Rule]", "None"}], ",", 
           RowBox[{"LabelStyle", "\[Rule]", 
             RowBox[{"{", "}"}]}], ",", 
           RowBox[{"LegendLayout", "\[Rule]", "\"Column\""}]}], "]"}]& ), 
      Editable -> True], TraditionalForm], TraditionalForm]},
  "Legended",
  DisplayFunction->(GridBox[{{
      TagBox[
       ItemBox[
        PaneBox[
         TagBox[#, "SkipImageSizeLevel"], Alignment -> {Center, Baseline}, 
         BaselinePosition -> Baseline], DefaultBaseStyle -> "Labeled"], 
       "SkipImageSizeLevel"], 
      ItemBox[#2, DefaultBaseStyle -> "LabeledLabel"]}}, 
    GridBoxAlignment -> {"Columns" -> {{Center}}, "Rows" -> {{Center}}}, 
    AutoDelete -> False, GridBoxItemSize -> Automatic, 
    BaselinePosition -> {1, 1}]& ),
  Editable->True,
  InterpretationFunction->(RowBox[{"Legended", "[", 
     RowBox[{#, ",", 
       RowBox[{"Placed", "[", 
         RowBox[{#2, ",", "After"}], "]"}]}], "]"}]& )]], "Output",
 CellChangeTimes->{{3.8202486664893627`*^9, 3.820248687053422*^9}, {
   3.820248737851906*^9, 3.82024877240423*^9}, {3.820248805487661*^9, 
   3.8202488374154*^9}, {3.820248875554203*^9, 3.820248895302787*^9}, {
   3.820248941274383*^9, 3.820248963405469*^9}, {3.820249012856645*^9, 
   3.8202490249289103`*^9}, 3.8202983519834557`*^9, 3.8203171768215*^9, 
   3.8357743943304286`*^9, 3.835864023156289*^9, 3.835932952421299*^9, 
   3.8360292239135256`*^9, 3.836297105182496*^9, 3.836969871970422*^9, 
   3.839990957558017*^9, 3.8400828874776974`*^9, 3.8400911533953257`*^9, 
   3.8400913236090307`*^9, 3.8400936829067755`*^9, 3.8400937415130434`*^9, 
   3.8400938201878586`*^9, 3.8400938696961517`*^9, 3.840095255687752*^9, 
   3.8400995949965515`*^9, 3.84017946760425*^9, 3.840271508912239*^9, 
   3.840783866641392*^9, 3.8412884047683067`*^9, 3.8412904633892913`*^9, 
   3.8417196473385496`*^9, 3.841985276238102*^9, {3.84199725389585*^9, 
   3.841997287469142*^9}, {3.8419974839904513`*^9, 3.8419974882987823`*^9}, 
   3.8420678091220903`*^9, 3.8437927096159835`*^9, {3.876755429124177*^9, 
   3.87675548591024*^9}, {3.8767556124498463`*^9, 3.876755646556939*^9}, 
   3.876755704847405*^9, 3.876755738808379*^9},
 CellLabel->"Out[67]=",ExpressionUUID->"8634411e-fa5b-40d5-ae87-7f0e6bed11b2"]
}, Open  ]],

Cell[TextData[{
 "The excess of fixation sharply increases with selfing, especially when \
\[Beta] is small.",
 StyleBox[" ",
  FontColor->RGBColor[1, 0, 0]],
 "\nThe approximation is globally very good, except if \[Gamma] is not very \
high compare to \[Beta].\nFor classical deleterious mutations, \[Beta] is of \
the order of 0.1 to 0.5 and \[Gamma] > 1000. However we have no idea if it is \
also true for underdominant mutations."
}], "Text",
 CellChangeTimes->{{3.820249044647191*^9, 3.8202492099876013`*^9}, 
   3.835774505287866*^9, {3.8359460370250063`*^9, 3.8359460577692394`*^9}, {
   3.841997295884741*^9, 3.8419973345658717`*^9}, 3.8767555024621267`*^9, {
   3.876755756475844*^9, 
   3.876755759410681*^9}},ExpressionUUID->"1c682285-e1f7-4bf8-99d2-\
4717b6ce155d"]
}, Open  ]],

Cell[CellGroupData[{

Cell["\<\
2.2.4 Numerical computation of the relative substitution rate with a gamma \
distribution for su\
\>", "Subsubsection",
 CellChangeTimes->{{3.835946966689229*^9, 3.835946981759982*^9}, {
  3.8767558180700483`*^9, 
  3.876755832806279*^9}},ExpressionUUID->"4cfd2b5b-6489-430f-ac8e-\
5393ccd19a72"],

Cell[TextData[{
 "Numerical integration to predict the relative substitution rate with a \
gamma distribution for su. Note that because 0 < su < 1 we need to integrate \
the gamma distribution up to 1 (instead of \[Infinity]) so we have to \
normalize by the constant:",
 Cell[BoxData[
  RowBox[{
   SubsuperscriptBox["\[Integral]", "0", "1"], 
   RowBox[{
    RowBox[{"\[Phi]", "[", "su", "]"}], 
    RowBox[{"\[DifferentialD]", "su"}]}]}]],
  CellChangeTimes->{{3.820316662185973*^9, 3.8203166691154337`*^9}},
  ExpressionUUID->"6377ac9d-4135-4a56-bb2f-cce94b85ca05"]
}], "Text",
 CellChangeTimes->{{3.8203164430804033`*^9, 3.8203164889104967`*^9}, {
  3.8203165695596733`*^9, 3.8203166419406137`*^9}, {3.8203166740826607`*^9, 
  3.8203166745226*^9}, {3.8357745249295263`*^9, 3.8357745403493185`*^9}, {
  3.876755838320907*^9, 
  3.8767558473984003`*^9}},ExpressionUUID->"6522a8d6-541b-47e2-8c8b-\
45904de681e4"],

Cell[BoxData[
 RowBox[{
  RowBox[{"RelRateGamma", "[", 
   RowBox[{"Npop_", ",", "F_", ",", "sumean_", ",", "\[Beta]_"}], "]"}], ":=", 
  FractionBox[
   RowBox[{"NIntegrate", "[", 
    RowBox[{
     RowBox[{
      RowBox[{"RelRate", "[", 
       RowBox[{"Npop", ",", "F", ",", "t", ",", "0"}], "]"}], 
      RowBox[{"\[Phi]", "[", 
       RowBox[{"sumean", ",", "\[Beta]", ",", "t"}], "]"}]}], ",", 
     RowBox[{"{", 
      RowBox[{"t", ",", "0", ",", "1"}], "}"}], ",", 
     RowBox[{"MinRecursion", "\[Rule]", "5"}]}], "]"}], 
   RowBox[{"NIntegrate", "[", 
    RowBox[{
     RowBox[{"\[Phi]", "[", 
      RowBox[{"sumean", ",", "\[Beta]", ",", "t"}], "]"}], ",", 
     RowBox[{"{", 
      RowBox[{"t", ",", "0", ",", "1"}], "}"}]}], "]"}]]}]], "Input",
 CellChangeTimes->{{3.820298618191312*^9, 3.820298675138269*^9}, 
   3.820298706459342*^9, {3.820316498148232*^9, 3.8203165579862423`*^9}, {
   3.820316879400823*^9, 3.820316910866272*^9}, {3.8767558552053757`*^9, 
   3.876755863024735*^9}},
 CellLabel->"In[68]:=",ExpressionUUID->"2e64caea-1997-4cbd-869d-73dd8487cb5a"],

Cell[CellGroupData[{

Cell[BoxData[
 RowBox[{"Plot", "[", 
  RowBox[{
   RowBox[{"{", 
    RowBox[{
     RowBox[{"RelRateGamma", "[", 
      RowBox[{"1000", ",", "F", ",", "0.01", ",", "0.5"}], "]"}], ",", 
     RowBox[{"RelRateGamma", "[", 
      RowBox[{"10000", ",", "F", ",", "0.01", ",", "0.5"}], "]"}]}], "}"}], 
   ",", 
   RowBox[{"{", 
    RowBox[{"F", ",", "0", ",", "1"}], "}"}], ",", " ", 
   RowBox[{"AxesLabel", "\[Rule]", 
    RowBox[{"{", 
     RowBox[{"\"\<F\>\"", ",", "\"\<Relative substitution rate\>\""}], 
     "}"}]}]}], "]"}]], "Input",
 CellChangeTimes->{{3.820316688481105*^9, 3.820316755653232*^9}, {
  3.8203167926314077`*^9, 3.8203168074022293`*^9}, {3.82031684864401*^9, 
  3.820316860523325*^9}, {3.820316925456953*^9, 3.8203169271329412`*^9}, {
  3.835947643789451*^9, 3.8359476556187916`*^9}},
 CellLabel->"In[78]:=",ExpressionUUID->"eca67d1f-d6dd-47e2-a7e4-245f7aa05d9a"],

Cell[BoxData[
 GraphicsBox[{{{}, {}, 
    TagBox[
     {RGBColor[0.368417, 0.506779, 0.709798], AbsoluteThickness[1.6], Opacity[
      1.], LineBox[CompressedData["
1:eJwVj3s01HkAR4eGlLxqqSEcQqWXPKak+rA5EWXXo2wqZFVWpciulDbTGbKk
KMmKyqNa6zCVx24eKamkoZ8Zb8OMMabxmPnqbEgts/aPe+6/95qFnPI5okqj
0fbM8b89jshanw/v3S69b3iWZ0eBvsPwtJBhj40vDsfSHSjY3c3KKWO44oKv
71Umk4Jnc+eTXIYflJFu/2RvpuAfOlV7nREKKl1RFLqNQt+GyztSGdFQf7Kk
5etOCvf0v0tMZrCR1fdc1zGAAkujbOVvjAyE0f46Nx5P4Yf9eZzxj4Xw1op1
mNdBQVPJOuhmwkGxlXeZzKoVlt4K2cuUcmhlBKgXx7QipsURWZ+ewjfzxZYZ
qhVLy/X6VVTqIK9019e24qFSvIP7fms9MPugisnmoT4812j/WAPyjnhavRLz
MGG1Tafk5BtkVnLOT2/lQ3W6WNfIsgnpHlFeRnl8MJXBlb6lXKzIdXknobWB
y7ZveW39Hkpz3/ilh9tgmjY6XaSg4GxAt7fltmF0StjfbsMDX624tse2HYUj
1U3aV/k4tjVay/N+O7SNHxKJpA32arpvFzE6cOWniqP3LDrwbliY5pLUgUnn
YknYxU50B6otK6J3Itq2odzgZReYHM6mjLhOCEsbUlrNeqCfr98xqdqFr+Ft
t1ef60XJqoGq6pQurHGZP3u0WoDJfbmlUzrdcMs3O/Z4aT9enCwqaSrsRoxx
kPnAQSFMuMxNrg49WDu2V7Nzjwg3FKmDvzb2YInOuEbDFxEWMNydZyN6Qa+7
zVmRM4C9Y40mrnoCHLev7l7gKYaTaChx31sBineF3Hs2KYZ/kQrN5HIfJkYN
daWZg0jMihDRXPpR4es2L8NVgoajmjec9IW46J5wt1wqgdHCOARIhTDr8+gq
SBiC280Au+AgEbZsYmcwbKVwveT/VNArwkGT99MqfCkuaN8MCvMfwERTqvg0
6wOMl3G5odIBZNEDo30sZIjcbnU97mcxlvRX5Ks2yJDt+EaLaA5C7QLLzzFy
GMZkI6VXMwhaUSBHvHgENrGfHwZHSBCVzUldXD+CyG5VyXqXIdSuSdLQixhF
TYz1iVELKfQ8otZe0h6DzUwzZavzAYJ1FD+2ZgzCN4V09moZHt2BhSRQjgPi
ci/q+2Ec4jD1jGflOP9hqNQgcwTxCXkswZ8KtCYXpMetHEOJzPi29m4C1i2L
FP12OZJyE4L7vQg+v+zdtbxPjlAfuWWpN8HAgvqZlUNyLK+pebTHn2CX+3Ff
rwk5kq8deH0lhOBurJ5hp74CYczfPy6MJXAStqwX+Ctgzv7Gff4DAnVRXhdX
qMDs5jitzj8I+ONtGrEyBbrlg7wHxQSR8UU51h8VSPMvO7TzMcE4bc2/uaoE
SmufMwk1BDW8bZ9eWRIIWq/dmccniH4WkmB8kuDvxKkf+e0EVqe0ws1+Ichw
Clpd0EXw7EzHoPVFAs/768u/7Z/7sfXJ90onqDrb/JY1TNDIisruriDIXOdw
zXuMoNS8ImZh3VyHOMfPjBA0K9k0l0aCVbtPCJ9/IvCLiTSt6yGgq7QVpk0R
3HDmValLCEQVTuHBXwiSkt0W+cnnOsMLNtjMEDjY+Rk8nCS4Zao5oVQSdNQe
d6fRxvEfUuxxkw==
       "]]},
     Annotation[#, "Charting`Private`Tag$116941#1"]& ], 
    TagBox[
     {RGBColor[0.880722, 0.611041, 0.142051], AbsoluteThickness[1.6], Opacity[
      1.], LineBox[CompressedData["
1:eJwVlGk4lYkDxVEiimxxK8maSEw1QuVMSLY0lEgoUiFNUkaZhAapLJVGspdq
UlmybyFEi6z3uvblurjc+75vmmxl+ft/OM/5dj78zvP8FN0u2J4W4OPje76U
/7fFaU5L1Zidoe8tE1XamgIsN17n00/biVDNsf63EgXYkRqflEczQcyZn6Vu
UgWw/MLMTaYdwY8jN1tfry2Avfv02/s0d1xREI8wki9Ar/ZN4yjaZUglRUld
1ihAmsyh8Nu0UFDlsizKpAAhwnmbb9EeoEWvWcIqoAAOxx5nf514Clv1S7xu
qgCiiyFOBzZmw2w8UlHsZCFUbUhOzZ18WG800PVvLoR/oz7iv5dgJvv4pOnB
IsjmS/Tx81eC4OMGpdUWoZBl3NC0pxrf3GfYVubFqPZKXn+MV4tSb46yWlMx
JtX2imeer4fzS4G/zx8qgcDsqzXrVT+hP9liMLSvBLqLJwsPZzVApjj3zTqP
UjSE7mys02jC8ZK6gflvpVC4y53NIJux6h+v7YHRZeBO9/cxdFrx3/h5W0+V
cjwdL/skFt2GvaO2xf80lENM/l+KzabDbM/vhV3+bxHpWXAmTaUdvGu0s+Hy
FZj67RXbI4iJKxkbNPQ6KnB5e23+2poO1HRf/xwXVYn+rNo7LYpdCB5lKuzX
qsJPL3riloBuOFm5nAiLq4LmPqGFM2U9SNq96dKe+SoceKJ49o1sHxwDJ37h
930Hf/kTSoNO/VgRa2T+kP0OW3l2osyDA5BeLuqZ4VgNKfGvwrU/BnBdc8Uc
Y7AayysTs5WTBsGfX6TtcLYG53aWda60ZOHPhuxQPv5avDJ3S6uYYqFR9nrK
8ie1mOSuWzMSN4TCkmyd80bvUXD4wLIHJmy45u79W3D+PYLMwlLzR9hQuKQi
V1BcB8Vei470sGEUfcys1g6qh8Gu0Ae07SOwNCJczDw/wGlj0yx/2wjiflPy
UnX4iMlPUSyfkFE8dBlM8vb7hPjlLpdtVThQWTjqb5r8GVJ9BU8Eajm4ZNHU
8HSgAYKBIUf0L45BIlLZde35RvBluGSzJMdx4HXuNlORZvgmZEdJVo9DU54d
oyDTgqK5hJvVteMI05ecjKW1YM4lPMS3fhw5SvoXRDe24Kays19rwzja4uTe
LNvcgqTXIs73meOg+ja00fRb8L7i9FZJYmnft4vd79wCuaH1nyXkuFAP+MuI
ymjBW80IYYk/uPCUN7oodbAVunTZL/d9uNCbeKQsaduKnGv/3pO+xIWqk9cN
aftWPPlSt07uChebVKftVVxbEXFBUEvhBhfsCNURH79W2ObdsNGK4+KUz8v3
71JaMWoQmGBewYXtXO/GM99bIWHhu/WGGA8aDruLpl63Ie2duKiBBA91u13t
ovPaoKOfOTYhxUNta8O8ZmkbrNU5z11pPGyM3B97tb4Nt1e4KO5T4eGDvkCf
C6sNy2vM1/IZ8NAm8i3dkUbH1G5FvuunecjQlTFyjaQjLK+i71cPHoTd7ig3
xtIhren0lvDiQcB6s5dRIh071j0McPbhwYVafWzfSzp8ZlZN7vmLh8TUEeWE
D3SM5c+M/bzLw6MWK6GaFQz0aDW3XS3nYfWjvFq7WwykciUCl1XycMr+N1GD
ewy4ZRxWi3rHg6zgvWNqjxgYU2FeSavjIVhNZb9sBgNT6/vk65t5KD0uNHz8
IwMSIryz0sM8jEiOKgeKtsN0RGguazWB+nPJztFx7Vj51PyZ3hoCQf8oWd1L
bUeD6x3rakkCQ8YVZikv2nG4V+wxQ5YAayqsuL20HSfpMqZzigTUviXH1vS3
469q5bvmugQYxwYmUjSZyEmBCtuFwAfDJKmpz0z8F/CfkKsrgYTwun3a7Uzo
2v/L7T1FwHJfZ+PlASbKxMXzmB4E9G1dz6lOMlEX3Lfvsy+BDcyyMAWFDnS7
BZ7IDSfg8Yv6XLRfB1ZsLksIziJQaOlopqHVCfNlF67P5xDoCp+KU9PvRGS/
kltAHoH3N7dK79jfCYn421suFxPo5tzbFujciQ0rHYvPVhNo0RoV6YruxHbu
DMO6nUBkxy3Dzu+dcM7WlZBfIGBq9quNYlMXCh1nxJr5SOQu/FmY2dcFsRWl
q/5eRuIE6dZ7mOxCldNe4TFhEjkyF++Rq7uhJGKymC9FIjh2V+lp626MuNsQ
VltIuBM6hmn0bhiukeIuapLQVBeWJYa78bCMzsndRmJ1GVXjMN0NM0kHttxO
EokflcSi1/XgZaVLN9uQhENzPifArQd/rPP+eO0ICRebGfuimR7Uvdeq17Yn
IRJP99+0qhcKF6la1jESpgFB/NkKvWiu960yO0GC13ndwPBAL7b7XS2S9iJh
YTggtyO+F9NN4c9eB5FIlZgXJvb1ITjscUjPSxL3z530Gi3ux2p/IQvXTBI6
dFslr+Z+JHiclxzJJuFTsOmgAqcfeZb66VQ+ifJEK67EqgGMSLTUClSS6FDZ
aGy3dwCWKXzCW9qWeETumtB5NoCOmDPNmQwSbB27xvzcAbiHNMRv7yDBNVwW
4VC15GH3+C17ekk0Zk7d4e8ZQI6GjuWhURIX7145xJEexNqiE9F+P0l4Joyn
hkcNIv3F+6M/5kl4PbMfNU8ehE6CpkIQH4VLQw/ddDMHYR44nR0hSEFpxP5T
1JdBXDOOaUkUpxCLSW3LNSywmiqkq5UpyPDTpgtTWLjwTqXXVI3CrEFcgPcb
FuZybz/7rE7hwFHjZodaFmTijuoytCjITVhqdI2zYOZE2nN2UVD3PluZYjCE
TI58opgVhTN+N3OMR4YQkRx2ss+aAq2SoZ6yOAR3W0I1y4ZCeOzQwlEaGxvK
y3MO2lN4cPuXWd5BNm7HHK+LdKPwtNtzDVXGxhmTmjtOpymIT7iwgzvYMJrV
sNnqQWHrN8GssEk2Zt1+dH8+TyEti9r1XWcYHrqPJkSuUtD+miZYlTkMEy5f
UddfFKJ0zpUYNw5DIc3j2svrFHStUx7bUcNoX6knZBFK4cXuIL2dO0awv7d9
w60YCnaedulHq0egFCptJvScgvd9v+8pAhws6F1bzXxBYYjuLWS5jYNOYqj1
+SsKIgOpMT2OHNy1z3M2fUNhi8eLh42FHCxq2F4KK6dwzH9/FjNgDF39JXp2
lRTm83NvxmWNofCB4oJKNYU85RLbkKEx/LHwNaK2nkJ9LDNR0GYcPS0xKcva
KMQHy/0uvoeL4vDpU20MCq+JUfGLAVw82H1iS3oHBer4kIxrKReWz7blG/Ut
/f0qoVMNSx688uVjyNgS/xJfeYElL8Vp/Rpjw6Nw64ss8/ZLAhdZSUcUKQqj
jitFVGYJqFt591d9p7BZ3DChKYnEcn7607vTS/sMkwnBbyQGCnZ7nfxBoVz6
59kH5kvtla6tM0/BNtjTKTKdwkMF0cnFRQpfD9fTBfi+4n+lakIm
       "]]},
     Annotation[#, "Charting`Private`Tag$116941#2"]& ]}, {}},
  AspectRatio->NCache[GoldenRatio^(-1), 0.6180339887498948],
  Axes->{True, True},
  AxesLabel->{
    FormBox["\"F\"", TraditionalForm], 
    FormBox["\"Relative substitution rate\"", TraditionalForm]},
  AxesOrigin->{0, 0.08227688941818714},
  DisplayFunction->Identity,
  Frame->{{False, False}, {False, False}},
  FrameLabel->{{None, None}, {None, None}},
  FrameTicks->{{Automatic, Automatic}, {Automatic, Automatic}},
  GridLines->{None, None},
  GridLinesStyle->Directive[
    GrayLevel[0.5, 0.4]],
  ImagePadding->All,
  Method->{
   "DefaultBoundaryStyle" -> Automatic, 
    "DefaultGraphicsInteraction" -> {
     "Version" -> 1.2, "TrackMousePosition" -> {True, False}, 
      "Effects" -> {
       "Highlight" -> {"ratio" -> 2}, "HighlightPoint" -> {"ratio" -> 2}, 
        "Droplines" -> {
         "freeformCursorMode" -> True, 
          "placement" -> {"x" -> "All", "y" -> "None"}}}}, "DefaultMeshStyle" -> 
    AbsolutePointSize[6], "ScalingFunctions" -> None, 
    "CoordinatesToolOptions" -> {"DisplayFunction" -> ({
        (Identity[#]& )[
         Part[#, 1]], 
        (Identity[#]& )[
         Part[#, 2]]}& ), "CopiedValueFunction" -> ({
        (Identity[#]& )[
         Part[#, 1]], 
        (Identity[#]& )[
         Part[#, 2]]}& )}},
  PlotRange->{{0, 1}, {0.08227688941818714, 1.0000027000107785`}},
  PlotRangeClipping->True,
  PlotRangePadding->{{
     Scaled[0.02], 
     Scaled[0.02]}, {
     Scaled[0.05], 
     Scaled[0.05]}},
  Ticks->{Automatic, Automatic}]], "Output",
 CellChangeTimes->{{3.820316703922179*^9, 3.820316758074102*^9}, 
   3.820316813433687*^9, {3.82031685438414*^9, 3.820316865932189*^9}, {
   3.820316918048798*^9, 3.8203169347582207`*^9}, 3.835774554114504*^9, 
   3.8358640557753005`*^9, 3.8359329600533733`*^9, {3.835947664640916*^9, 
   3.835947670140382*^9}, 3.8360292300223627`*^9, 3.8362971112213187`*^9, 
   3.836969877366972*^9, 3.8399909626177883`*^9, 3.8400828926506276`*^9, 
   3.840091158980499*^9, 3.8400913316869583`*^9, 3.8400936879426966`*^9, 
   3.840093746603238*^9, 3.8400938252664022`*^9, 3.8400938747493286`*^9, 
   3.8400952609199123`*^9, 3.8400996003849354`*^9, 3.840179472749584*^9, 
   3.8402715141808767`*^9, 3.840783872002325*^9, 3.841290467232291*^9, 
   3.841719651393151*^9, 3.8419852826731653`*^9, 3.842067813902439*^9, 
   3.843792714117262*^9, 3.876755875401945*^9, 3.8767559529106073`*^9},
 CellLabel->"Out[78]=",ExpressionUUID->"eb3a2691-6084-4796-b002-cf3106717a51"]
}, Open  ]],

Cell[BoxData[
 RowBox[{
  RowBox[{"ratioNum", "[", 
   RowBox[{"Npop_", ",", "F_", ",", "sumean_", ",", "\[Beta]_"}], "]"}], ":=", 
  FractionBox[
   RowBox[{"NIntegrate", "[", 
    RowBox[{
     RowBox[{
      RowBox[{"RelRate", "[", 
       RowBox[{"Npop", ",", "F", ",", "su", ",", "0"}], "]"}], 
      RowBox[{"\[Phi]", "[", 
       RowBox[{"sumean", ",", "\[Beta]", ",", "su"}], "]"}]}], ",", 
     RowBox[{"{", 
      RowBox[{"su", ",", "0", ",", "1"}], "}"}], ",", 
     RowBox[{"MinRecursion", "\[Rule]", "5"}]}], "]"}], 
   RowBox[{"NIntegrate", "[", 
    RowBox[{
     RowBox[{
      RowBox[{"RelRate", "[", 
       RowBox[{"Npop", ",", "0", ",", "su", ",", "0"}], "]"}], 
      RowBox[{"\[Phi]", "[", 
       RowBox[{"sumean", ",", "\[Beta]", ",", "su"}], "]"}]}], ",", 
     RowBox[{"{", 
      RowBox[{"su", ",", "0", ",", "1"}], "}"}], ",", 
     RowBox[{"MinRecursion", "\[Rule]", "5"}]}], "]"}]]}]], "Input",
 CellChangeTimes->{{3.820316954966681*^9, 3.82031699363667*^9}, {
  3.876755874453084*^9, 3.876755887549387*^9}, {3.876755954476699*^9, 
  3.876755956972898*^9}},
 CellLabel->"In[79]:=",ExpressionUUID->"e89d8056-5759-4f57-8157-f60e536e80d1"],

Cell[TextData[{
 "Actually the approximated ratio ",
 Cell[BoxData[
  FormBox[
   SuperscriptBox[
    RowBox[{"(", 
     RowBox[{"1", "-", "\[Sigma]"}], ")"}], 
    RowBox[{"-", "\[Beta]"}]], TraditionalForm]],ExpressionUUID->
  "af220b66-1bd2-46d0-8dc5-159e5088bfef"],
 " also works very well as an approximation of the ratio between the \
substitution rate under selfing and the substitution rate under outcrossing"
}], "Text",
 CellChangeTimes->{{3.820317245918517*^9, 3.820317299534594*^9}, {
  3.820317343783486*^9, 3.8203173745380487`*^9}, {3.820317414723384*^9, 
  3.8203174611629763`*^9}},ExpressionUUID->"d2a6c2a3-3527-4eb3-b4b5-\
b72d551efe94"],

Cell[CellGroupData[{

Cell[BoxData[{
 RowBox[{
  RowBox[{"G1", "=", 
   RowBox[{"LogPlot", "[", 
    RowBox[{
     RowBox[{"{", 
      RowBox[{"ratioApprox", "[", 
       RowBox[{"0.2", ",", "\[Sigma]"}], "]"}], "}"}], ",", 
     RowBox[{"{", 
      RowBox[{"\[Sigma]", ",", "0", ",", "1"}], "}"}], ",", 
     RowBox[{"PlotStyle", "\[Rule]", "Blue"}], ",", 
     RowBox[{"PlotRange", "\[Rule]", 
      RowBox[{"{", 
       RowBox[{
        RowBox[{"{", 
         RowBox[{"0", ",", "1.05"}], "}"}], ",", 
        RowBox[{"{", 
         RowBox[{"1", ",", "100"}], "}"}]}], "}"}]}], ",", 
     RowBox[{"PlotLegends", "\[Rule]", 
      RowBox[{"Style", "[", 
       RowBox[{"\"\<\[Beta]=0.1\>\"", ",", "Blue"}], "]"}]}]}], "]"}]}], 
  ";"}], "\n", 
 RowBox[{
  RowBox[{"G2", "=", 
   RowBox[{"ListLogPlot", "[", 
    RowBox[{
     RowBox[{"{", 
      RowBox[{
       RowBox[{"Table", "[", 
        RowBox[{
         RowBox[{"{", 
          RowBox[{"\[Sigma]", ",", 
           RowBox[{"ratioNum", "[", 
            RowBox[{"1000", ",", 
             FractionBox["\[Sigma]", 
              RowBox[{"2", "-", "\[Sigma]"}]], ",", "0.01", ",", "0.2"}], 
            "]"}]}], "}"}], ",", 
         RowBox[{"{", 
          RowBox[{"\[Sigma]", ",", "0", ",", "0.95", ",", "0.05"}], "}"}]}], 
        "]"}], ",", 
       RowBox[{"Table", "[", 
        RowBox[{
         RowBox[{"{", 
          RowBox[{"\[Sigma]", ",", 
           RowBox[{"ratioNum", "[", 
            RowBox[{"10000", ",", 
             FractionBox["\[Sigma]", 
              RowBox[{"2", "-", "\[Sigma]"}]], ",", "0.01", ",", "0.2"}], 
            "]"}]}], "}"}], ",", 
         RowBox[{"{", 
          RowBox[{"\[Sigma]", ",", "0", ",", "0.95", ",", "0.05"}], "}"}]}], 
        "]"}]}], "}"}], ",", 
     RowBox[{"PlotMarkers", "\[Rule]", "Automatic"}], ",", 
     RowBox[{"PlotStyle", "\[Rule]", "Blue"}]}], "]"}]}], 
  ";"}], "\[IndentingNewLine]", 
 RowBox[{
  RowBox[{"G3", "=", 
   RowBox[{"LogPlot", "[", 
    RowBox[{
     RowBox[{"{", 
      RowBox[{"ratioApprox", "[", 
       RowBox[{"0.5", ",", "\[Sigma]"}], "]"}], "}"}], ",", 
     RowBox[{"{", 
      RowBox[{"\[Sigma]", ",", "0", ",", "1"}], "}"}], ",", 
     RowBox[{"PlotStyle", "\[Rule]", "Purple"}], ",", 
     RowBox[{"PlotLegends", "\[Rule]", 
      RowBox[{"Style", "[", 
       RowBox[{"\"\<\[Beta]=0.5\>\"", ",", "Purple"}], "]"}]}]}], "]"}]}], 
  ";"}], "\n", 
 RowBox[{
  RowBox[{"G4", "=", 
   RowBox[{"ListLogPlot", "[", 
    RowBox[{
     RowBox[{"{", 
      RowBox[{
       RowBox[{"Table", "[", 
        RowBox[{
         RowBox[{"{", 
          RowBox[{"\[Sigma]", ",", 
           RowBox[{"ratioNum", "[", 
            RowBox[{"1000", ",", 
             FractionBox["\[Sigma]", 
              RowBox[{"2", "-", "\[Sigma]"}]], ",", "0.01", ",", "0.5"}], 
            "]"}]}], "}"}], ",", 
         RowBox[{"{", 
          RowBox[{"\[Sigma]", ",", "0", ",", "0.95", ",", "0.05"}], "}"}]}], 
        "]"}], ",", 
       RowBox[{"Table", "[", 
        RowBox[{
         RowBox[{"{", 
          RowBox[{"\[Sigma]", ",", 
           RowBox[{"ratioNum", "[", 
            RowBox[{"10000", ",", 
             FractionBox["\[Sigma]", 
              RowBox[{"2", "-", "\[Sigma]"}]], ",", "0.01", ",", "0.5"}], 
            "]"}]}], "}"}], ",", 
         RowBox[{"{", 
          RowBox[{"\[Sigma]", ",", "0", ",", "0.95", ",", "0.05"}], "}"}]}], 
        "]"}]}], "}"}], ",", 
     RowBox[{"PlotMarkers", "\[Rule]", "Automatic"}], ",", 
     RowBox[{"PlotStyle", "\[Rule]", "Purple"}]}], "]"}]}], 
  ";"}], "\[IndentingNewLine]", 
 RowBox[{
  RowBox[{"G5", "=", 
   RowBox[{"LogPlot", "[", 
    RowBox[{
     RowBox[{"{", 
      RowBox[{"ratioApprox", "[", 
       RowBox[{"1", ",", "\[Sigma]"}], "]"}], "}"}], ",", 
     RowBox[{"{", 
      RowBox[{"\[Sigma]", ",", "0", ",", "1"}], "}"}], ",", 
     RowBox[{"PlotStyle", "\[Rule]", "Red"}], ",", 
     RowBox[{"PlotLegends", "\[Rule]", 
      RowBox[{"Style", "[", 
       RowBox[{"\"\<\[Beta]=1\>\"", ",", "Red"}], "]"}]}]}], "]"}]}], 
  ";"}], "\n", 
 RowBox[{
  RowBox[{"G6", "=", 
   RowBox[{"ListLogPlot", "[", 
    RowBox[{
     RowBox[{"{", 
      RowBox[{
       RowBox[{"Table", "[", 
        RowBox[{
         RowBox[{"{", 
          RowBox[{"\[Sigma]", ",", 
           RowBox[{"ratioNum", "[", 
            RowBox[{"1000", ",", 
             FractionBox["\[Sigma]", 
              RowBox[{"2", "-", "\[Sigma]"}]], ",", "0.01", ",", "1"}], 
            "]"}]}], "}"}], ",", 
         RowBox[{"{", 
          RowBox[{"\[Sigma]", ",", "0", ",", "0.95", ",", "0.05"}], "}"}]}], 
        "]"}], ",", 
       RowBox[{"Table", "[", 
        RowBox[{
         RowBox[{"{", 
          RowBox[{"\[Sigma]", ",", 
           RowBox[{"ratioNum", "[", 
            RowBox[{"10000", ",", 
             FractionBox["\[Sigma]", 
              RowBox[{"2", "-", "\[Sigma]"}]], ",", "0.01", ",", "1"}], 
            "]"}]}], "}"}], ",", 
         RowBox[{"{", 
          RowBox[{"\[Sigma]", ",", "0", ",", "0.95", ",", "0.05"}], "}"}]}], 
        "]"}]}], "}"}], ",", 
     RowBox[{"PlotMarkers", "\[Rule]", "Automatic"}], ",", 
     RowBox[{"PlotStyle", "\[Rule]", "Red"}]}], "]"}]}], 
  ";"}], "\[IndentingNewLine]", 
 RowBox[{"Show", "[", 
  RowBox[{
  "G1", ",", "G2", ",", "G3", ",", "G4", ",", "G5", ",", "G6", ",", " ", 
   RowBox[{"AxesLabel", "\[Rule]", 
    RowBox[{"{", 
     RowBox[{"\"\<F\>\"", ",", "\"\<Relative substitution rate\>\""}], 
     "}"}]}]}], "]"}]}], "Input",
 CellChangeTimes->{{3.820317472661891*^9, 3.8203176643940163`*^9}, {
   3.820317709536632*^9, 3.820317767342702*^9}, {3.8203178203310947`*^9, 
   3.820317829083188*^9}, {3.820317878157072*^9, 3.820318045520771*^9}, {
   3.820318107995125*^9, 3.82031811314467*^9}, 3.8359477032347913`*^9, {
   3.876755913064444*^9, 3.876755925731621*^9}, {3.876756117860984*^9, 
   3.8767561520384417`*^9}, {3.876756290258512*^9, 3.87675633502129*^9}},
 CellLabel->
  "In[102]:=",ExpressionUUID->"bec6dc0f-1cd8-492b-9270-14447195ba06"],

Cell[BoxData[
 TemplateBox[{
   GraphicsBox[{{{{{}, {}, 
        TagBox[{
          Directive[
           Opacity[1.], 
           AbsoluteThickness[1.6], 
           RGBColor[0, 0, 1]], 
          LineBox[CompressedData["
1:eJwVU2s4lAsXFYpKmChHQkQN6SN1RGEVktvRUYqESm45XYiSIumgq/RJ5VYp
4nTcmaToYkKnUsg1Yy7GGDPMvC8Kh1y++X7sZ/9Yz7P3WmuvreN3cneAtJSU
1H1J/b87BQha3gr3Wu/1CIz9fHmDtaztilC2+iY0G90Mcl+mjI0P07Iq1O3w
1/WuRa3LVsH5c2f5fXV3yAcVaMxXM4GH/8SrFHV/dGcXu8erbwPT+LJtknoE
jud3at7W+h3Zy3YlXlOPx3RVuGYd9RDi5CvWXlVPxev6qfM+VqHw3P+oZHgk
F37H36bTNeKweC7Oe6dWCQoqFI8OFl+FvhsheHedBgP3JE8H3f8i8osF0n68
QJBOiTWbdwdqNApr3rw32MA1jtgRmoFKrm1jkyUdJsz5S0TnHoIecl9jv6gO
o/Grkhj2jzG2xkqp6Ph7KFi1JpypyIX0ZIGyhv5HHLDUYoQH5MNs7lDlnuJG
lI/LLjg69RSN8Zu+NBg2oS3k7+wfKYXQvjU0+ZRohlGe17mUyBIMTbBZ7SZf
sbF5gYOMdhlyB6s/Kt5shUk+jW5TUA5FzXySx2uDcrZRqL0lDTeOPgvM1uuA
YoxzXv6rZxjfVsALju1EYNNgQM+x54gwraMtf9eFXv+Vo0kKL8AurrveotMN
K1dG2BHWS/wMacs0OMeAgZPl0ZNVNVi3XW42sLoHZ/esVy299Bo7H+sElamx
MC+rhmNg+xaRmgd1e73ZqIsOoQZY1cJItHdx528cWPv4a3pJfFJRGpavm+Ig
x3Zgf673O8i+ySxZndWLcke/5/dP1+GPTdXfFjpz4dF/YL4/rR4Fjn7Zr8e5
kGt0KNow04CxoRXK/Lt9CPlQqR+Lf/Bsz06ZVDseNCwrHwyVfECsQ8JDGp+H
ZQoaGWkan6DDdOrKSehH1BFud0dqI7Zsjk9VN+XjZyF7u5fDF3hrNU3Oa+VD
rSxve8pUE8Y+JnFD4wbQ1memtGqqGWmyvhG79QR4+aVZHpMtUGE9eyxdJ8CZ
BR2ydvKtmB8T524RJoRga+8peac2SD31LeEuHZTkuEO39U47TmWUJC2lD+Kr
XOtc/9pOvFp3RZ5yYginM2/bewq7QHE6ZXRJUYR7c8FehY3dyK5VWryFIsKq
dWnGl9q7YWJRJBxREaGOYa3ry+qGK1WQd1hdBLmZiTjqcDeuLfDV2a4nQlg9
VVNelQHZd47LpbaIcMCoL3nKm4HxrTpSFwJEWJhL5RPfGehZ39waVSPCn631
3yLMmXg4RImReSOCtxmRfsyGCb+ne9Yk1YowWeWw+pgLE0K9zrPZDSLIWl2g
XzrExLgGS/N9swiek6XJSleZoCwSBan2i/Dp/dficgYT9ny56eIlYkytb1pw
8TJLstfxibmyGNTNF39cS2Gh8fB1V/pSMYZabMIe3mdhD1PxUbuaGMKC2179
FSwcaltmP60jhq+1/j98Dgvn6atvOZqJYbdLJr7Jko3SB9Dj+YpxzeZb+Otp
Nr6f+y53+LAYLyOP7AuV5cDMI3+IeUQMh4K75pcXcVCtpFTRGSyGzuwf5xqW
c9BwkbX90ykxHheGmdww5oDhF3OwPFEMb8eGF9Z+HCxYW51xsViMM4+6/8xo
5MBR5uSFmVIxbvkVBUS3cnCDret3rkKiL9ewMqCbA0raNYOIKjFUMtr6XAUc
rFzoVRVEF8Nz4wmbGNlemA792+7aIcaLPR+d9lv3wqfEjKI5KwbtNi38TlUv
Kr3+VWyWIjBC0fjdrLYXigteKvwpQyDnjgWL+6EXb72t5IXyBAZXZiQfZPRC
d5HdHE2FgPF3Rd7gbC/4/m5iFwMCXxK4KsEOXJxYcexDtDuBnpua0ap8Lhrq
17839iDwcIvjwtPDXGiHkXXc/QQ0f/FI4E9x0fz+1FuHgwTcynINZpT6YHo6
6rlqCAFDBXrM3JY+TDQlPimMJSAyFq9MTu3DxYRHcT1/EwjZRy1lePCwJFLO
6XARAX25SP7cER4ygo8v5ZcQ+NXpD7etoTxUOFvkkDQCSWofjSav8MCntNRJ
vyFgueOgbWY1D84PpOQNWglkF7p8+6rfj67kwOaidgIaO6XWp2/sh39cY5pp
FwE176bAmO39uOCfZmDJJND+Cz3zkU8/Sg1NnHcNSPimRJoH3+vH8ucHb57+
SaBW//OtCAofOX/V75uaIZDYb/3TV4cPk4x12rFSJGxsL/uEbeDDMWai5Mp8
ErvKs7ZQdvMRbZvckqlEotb1s/LeO3xwm16r0leTeL4qq5auN4CTtXpM+zUk
sjWiZzM2D2C6/NqTT1QSja+KfQqcBrDs7j6z9vUkrurf64oKG4CDN+Eh2Eyi
x3cta6x2AEUCzUxFFxL7hQPTjJMCXLmfcIjlSmI0337306sC+O8W6xe7kXAz
MvPk5Aiwsqam9DcPCd/lpofTvwlwLflAww0/EuVa7xRznIQItHt33TtAgrtP
36QGC2EzaehmFEzigG56jXmiEJN+U4xPx0mUugqpinVCBJuljyyKItH2y+QZ
052DsBuSet59nsTvcq95pUcHoZ0dHP33BRKH62csxTcG0bHQXM4pnoSDuefj
2vZB7GB2rLyaTEJOOvKWMGwIq1KsuZ4pknlTv2X6Zw5h2j4vn3qHhMeVrNjv
9UOglZ42/SeDhHH+j/4rWiLoxqs6yOWRUGIOp11iizBrHr2k8y8Spi5yI4kq
YnwT933NKyCx+UzqOBwlf+dR4WNfJtFTdj3L8aUYxxQ0Vi+nkfhEo9qzxyR/
XntJ0F9JIvWFqIi2kcCc4e7whBoSVYa1I12VBLrZL8z3viGh7TFTdnuaQGWq
zqweXXLfcnlK8A4SJ2aHr9S9J7Hpfe5wci8JpwpP19SPJE52lg01rhiGfvBb
Ff/PJEQrN2ao7RxGT0vyA5lWEtVpmcGp+cOoSpw40tpOovdrg3J4zzBStx40
yOkiUZNL7ZlQHUHocANxikFCLK3qXeQ2Aucn/6HZsEgIePRw3B7BGq+7UUsl
e6+q7ppI7B6BtNKsNbePxOnjGV0Z1FGw3gXIlvNJdE++Dh68MIqXZz9/iBOS
0ML0qiD2KO6u/zXZTSTB0+XPfnT5jjBulrsOKfFz9JGQ8uk7XO7JrhgZIcFe
vEP9+KEfoLocY7/9QeKzUxfFQm0MsvPacm9NSPJodX5vn/Q4OM+2hhyakuSp
szB84a4J1ITkGJvMkBi3iHrekTiJe9qLx+bmSCR7OmwWuSts+x+XqwJB
           "]]}, 
         Annotation[#, "Charting`Private`Tag$180278#1"]& ]}}, {}}, {{}, {{{
         Directive[
          PointSize[0.012833333333333334`], 
          AbsoluteThickness[1.6], 
          RGBColor[0, 0, 1]], 
         GeometricTransformationBox[
          InsetBox[
           BoxData[
            FormBox[
             StyleBox[
              GraphicsBox[{
                EdgeForm[], 
                DiskBox[{0, 0}]}], 
              GraphicsBoxOptions -> {DefaultBaseStyle -> Directive[
                  PointSize[0.012833333333333334`], 
                  AbsoluteThickness[1.6], 
                  RGBColor[0, 0, 1]]}, StripOnInput -> False], 
             TraditionalForm]], {0., 0.}, Automatic, 
           Offset[6.272]], CompressedData["
1:eJxTTMoPSmVmYGAQAWJGIGZiQID6/0CwX8121kwQWGlvdUPJIai0xR7C32mf
/4rlDvP/KfYmxiBw2D7mz51LOnoLoPIn7RcXX+EONlpmDzHtgv1665KtC6et
gaq/bH/Wbpbkl80b7dPTQOCa/SKJfKlbUVuh+m/ab06ecG+K5077s2dA4I69
sW7UNKmevVDzHthz9q6WuSRxEKr+ob34MYc9f5cdhpr/2D7muZT+wdpjUP1P
7L8lavM7rD8Jte+ZvW6loVtq6FmoeS/s5XW3n+46fQFq3kv7Qrt1k3wjL0PN
e23vNu3h4xld16DmvbFv9Dxko3/2FtS8d/amF+oP181+YA8A3jKVAw==
          "]]}, {
         Directive[
          PointSize[0.012833333333333334`], 
          AbsoluteThickness[1.6], 
          RGBColor[0, 0, 1]], 
         GeometricTransformationBox[
          InsetBox[
           BoxData[
            FormBox[
             StyleBox[
              GraphicsBox[{
                EdgeForm[], 
                PolygonBox[{{-1, -1}, {1, -1}, {1, 1}, {-1, 1}}]}], 
              GraphicsBoxOptions -> {DefaultBaseStyle -> Directive[
                  PointSize[0.012833333333333334`], 
                  AbsoluteThickness[1.6], 
                  RGBColor[0, 0, 1]]}, StripOnInput -> False], 
             TraditionalForm]], {0., 0.}, Automatic, 
           Offset[6.72]], CompressedData["
1:eJxTTMoPSmVmYGAQAWJGIGZiQAA9FiARnbB31kwQWGn/alG/j/CXFnsIf6f9
ll17+ra2TLU3MQaBw/Zf3kV9cZixACp/0l5tv3Fd6Yll9hDTLtivenPIYUbc
Wqj6y/Ydcot2hptssk9PA4Fr9gwiHWve/d4K1X/TvkI4xnG9wC77s2dA4I79
+X2dlr/r90HNe2B/OHJhdtPag1D1D+2XdKisNok5AjX/sX3y9uOhcdHHofqf
2H8uWXA9+cApqH3P7GOEt+i3rjoHNe+FfaCaSxLr0otQ817a637NW7ur/ArU
vNf2fEdiZvpK3ICa98Z+7muJGU907kLNe2f/IMzl/8Y7j+wBJieWCg==
          "]]}}}, {{}, {}}}, {{{{}, {}, 
        TagBox[{
          Directive[
           Opacity[1.], 
           AbsoluteThickness[1.6], 
           RGBColor[0.5, 0, 0.5]], 
          LineBox[CompressedData["
1:eJwVk3k41AkDxydXIzkGpRnaHkxirVaTl1j1rVc5K1tJaqV4hdocSS8djqG8
crZtPAqhqHRgHW1CbtaVsXLkGEdMNPP7DcYR43jbP77P54/P83z++2q6+R49
J0GhUPy+7R/anhtvr5w4vkfA2dJVOXFgj5QFw2+QbgTj7EvsHAYTO9OTUwvp
+zFVH99qpW4Eu9bugjS6A3abJrnVa+zHCff58rt0d+hZ9p4f2+KAgR//ZxFH
D8DE3UNjJjruyNhgHxlNv4knzzjMWVYA2NTCbbfp96AUuNBbdPAmnE5m5k1O
ZWE6ynBvoVsi5FbZzlbf5eGqYQ77qHwGth4hx2tiimCZk+/TeyEbge9NkTxT
As7EKQU1lxdQK6Jx16ypwM9Empd+ZD5ej1i0tJlXQ/+5dlTHy0JUX0hTPymo
hfYTL7+7Pa8xq7Nb8ZV3Aw6st97mMFQCiYUXSupbm+DdPNbO2VMO49Wzr4/l
tkCXUfOYbV6JlptG7+u/b0NN+IXRnr4qbLnDX8ghOeA+DYotfV4D/vwgt9Pw
b5jfpDJqPeqQ9aW0SSG+A9Mc18sqjg1Q2PxUODr6AWp/max3smtE7Plijwxm
F5ycuQk0g2bM7X0x6hXaDfOIc6Eq1q0IYNUWbazpgVrIY58/7NswmFsb067Z
ixElvW0rTRyIL3xI0bvWB6fcuswDonbo71u74lHaDwOH1PW5tA5YPdL0/EON
C8kavtPMsQ8I3HxGa9h5ELPqt/zfxXbiB8Fxue5DQ4gJKM/ya+6CiuIktXZx
CHGqrn6tO3sgVZGSp506DM1+s63Sv3/Er0alH2XtRpDLLZAJ1uzDCxu3jHdz
I5BefbAppKwfs3yGEi/pE6quM4Uu9lwUH7OSvLd/FAljOyxE8kMItb6VXsQb
Rfznn89iagiaA7Y9j2+NwSCk1VpmYBhmJjfv0Vk8MFr0z+8iRuD8XdvCmg4e
crdTz6csfcJsU9yIH/szmlKlVJ7tGkOylEvAUeY4vCSkm+MDeVDhFj+SqB0H
LUpO5njTZ0gHsx1ML01gOPp+QrTzBCg5Lnkjyl+wxiqWbyX+Av8HeXHK1V9Q
19gQOjglQLl+FJXmw8eR8F1OudpC0Gz9fwhXEKAinf2GXzGJjCpFOTOaADOM
itOX6iZhaPpqYkpFgFM2np2LTZM4rDv+xJUuwNYVsyP0rklEy7ho7mMK4HHd
VPmWYBJSNTYbKWYCvBET9zUYU5j7SZMSck6ASI+P9leCptBvwOm4WiYAK0ud
amMxjXQ+LViyQoDFYaOhCJtpuOUc04mrEiD1snxSjf00JpjdQRn1Amjx4kuO
OE9jTp27uYEjQFfK+5KcK9OgrRN4qo4JwC2zeGWfMw1L3tqlXHkCZTf2SeWr
iiCbZZO9S4nAVS1OT5K6CC2uMYerlQmwahqfRGiJcGxAIbNTjYC/XaqTr6EI
Zz9ssFzSJCC2VNt956AI16u179gYE4imhResiRQh/yGYoy4Ekho9qfPLIoiu
ida6uhJ4dnzp11jpGRifeMof+A8BhmOZjJ78DEoVFQu7vb75ZRl6kMYM6sO4
+5r9CTSrxZv7/jSDPrfgMwWRBAr7TLzeX5uBzLbSB2G5BDps2plVqzOwkfQN
Wc4nsLN0U+gv1FnEDmq5XSskYHq4WHtVaRa05Gi9gDcEkisbU920ZqEhe+qN
ZzWB7ZWyv6cemAWL/7XzcBeBp+M30oRxszidZ0zbvEIg400m563OHF6f+qrA
oZDw6dIcjdgxBwWZt+sjJEmsFzck/mI+h0rn3dQJKglmVthlk6Nz0Fq3f7VI
hcRinnJadsgceO5HiIN6JPZt69sU3jsHH8bFxhsOJH6bZqbcT59HfZ1Bw48n
SFjdTrG7+3IeWy4Ja0dOfutxX+pklMyD0+BfaX2GRPaAfMBSxzxYV67+qXqB
hFEC63SF7FfMt0VmvwwlMX5dd7Tg6leE3cpk9z8nIX2Rlfq39wLkA9faur4i
QfylOrR6YwEPvLyVeXkkqjXqt9rGLqDQzvSxsIiEX9pSoMmLBfBo7bUSFSRi
Npqohn9ZgN1DClWvg0RDd3qCle8iehI8OK86SXxy2hsUGrYId3ZLMquHhMbO
iMr+3xYR4p6sZz5AQi69QGJd8SLyvze0s/9Movi/iZb/Xl7Exj/PxF8Rk9jh
SyluTxTj8bM6x8VlEp8fKrx9nSOG4QP9LaEUIVRUJ4pay8WwCZ7Pi5IW4hPX
4nYiT4wbFgntKYpC+D2iHH9utoSRtneq1d9+OqYr6S8iluBbxRyw1BEiSkv9
HVt6GUsF0dnNukLs8Wb8y3HzMjYkORp3GgjBJ8sO9xxahn/nxYcr24WQ8wwy
9D+5jP8D40iGcg==
           "]]}, 
         Annotation[#, "Charting`Private`Tag$184539#1"]& ]}}, {}}, {{}, {{{
         Directive[
          PointSize[0.012833333333333334`], 
          AbsoluteThickness[1.6], 
          RGBColor[0.5, 0, 0.5]], 
         GeometricTransformationBox[
          InsetBox[
           BoxData[
            FormBox[
             StyleBox[
              GraphicsBox[{
                EdgeForm[], 
                DiskBox[{0, 0}]}], 
              GraphicsBoxOptions -> {DefaultBaseStyle -> Directive[
                  PointSize[0.012833333333333334`], 
                  AbsoluteThickness[1.6], 
                  RGBColor[0.5, 0, 0.5]]}, StripOnInput -> False], 
             TraditionalForm]], {0., 0.}, Automatic, 
           Offset[6.272]], CompressedData["
1:eJxTTMoPSmVmYGAQAWJGIGZiQACx/0AwX8921kwQWGlvEyyUW75ohj2Ev9Ne
5u+jx5ccV9qbGIPAYXtJj5cHYws3Q+VP2tc0CB19vHiXPcS0C/bzv+8+KaJ0
EKr+sn2TRkUXl8FR+/Q0ELhm35z7Zqtey0mo/pv2kSLzv6zVOGd/9gwI3LFv
O/FuIffUi1DzHthPDq4PEvW5AlX/0F7/mPCSZufrUPMf24frmW+v7LgF1f/E
3vvafKXJOveg9j2z/3Blka6YykOoeS/shdROT9aqfww176V9oe4/L36nZ1Dz
Xtvf/Oy5fs30l1Dz3tivfirA8eX0W6h57+zPn+uWXb77oz0AdZGWtg==
          "]]}, {
         Directive[
          PointSize[0.012833333333333334`], 
          AbsoluteThickness[1.6], 
          RGBColor[0.5, 0, 0.5]], 
         GeometricTransformationBox[
          InsetBox[
           BoxData[
            FormBox[
             StyleBox[
              GraphicsBox[{
                EdgeForm[], 
                PolygonBox[{{-1, -1}, {1, -1}, {1, 1}, {-1, 1}}]}], 
              GraphicsBoxOptions -> {DefaultBaseStyle -> Directive[
                  PointSize[0.012833333333333334`], 
                  AbsoluteThickness[1.6], 
                  RGBColor[0.5, 0, 0.5]]}, StripOnInput -> False], 
             TraditionalForm]], {0., 0.}, Automatic, 
           Offset[6.72]], CompressedData["
1:eJxTTMoPSmVmYGAQAWJGIGZiQIB8NiCxKWbvrJkgsNL+hhXvHHvxWfYQ/k77
w8vTWuecWmVvYgwCh+1jqs3Pr1yxBSp/0t42JULqRfQee4hpF+yPKe6WXO92
CKr+sr3SpeoIzeXH7NPTQOCa/QxvmaVvI09D9d+03xJYMIvF7IL92TMgcMf+
r4TNxC/fLkHNe2D/d/5nz4BfV6HqH9qfvDq19o3vTaj5j+3/fNq3vZDlLlT/
E/vNbHY8X2Y/gNr3zD5IuLpUkv0x1LwX9v9yi1ecfPAUat5L+0CDm9qOkS+h
5r223612aXb8ybdQ897YH+x7EFX48yPUvHf2Jebil6fwfLcHADbRlmQ=
          "]]}}}, {{}, {}}}, {{{{}, {}, 
        TagBox[{
          Directive[
           Opacity[1.], 
           AbsoluteThickness[1.6], 
           RGBColor[1, 0, 0]], 
          LineBox[CompressedData["
1:eJwVlHk81Pkfx8dcxjEYlMaxPTBI0kqWSL0/VussVo5opVghW0j6UbnG9ZMc
/Wx5yBFCpXLkaBXlZl0ZK5FjHDHRzPc7WWHdv/aP5+P5eP77+uOl6hV48jyR
QCAEfeNf25yf62+cdz76oQDe/WuyuWLQBNMAnhdeZpcoGsDBvMycKuYx0GpK
7bVUOga2vUOVuUwnWDHO8GpXdoJT3iuv05nekGYxcmF2tzeMf/9f8xRmCGyn
n5g10gyB/B32CUnMOEh4zGEt6ccBm1aldZN5B5RCV0eqj98BV7eC8i8LRdCb
qIeqvIpBYpvtbvldOXjrlbBP0itAwwGfa7lVDaikImDEvwZC3xpD5teX0D1/
WkrBow4UqhlcEZEG+BnL9dNJaIQX0+Y9fabNoPdEPXHgWQs0++cquQlaQeuh
X1D6cDssaR6RLr3UAZaSVlpOk51AXH0qo6TRBUHds/2co71guH3uhWNZD+xV
bClkm3KgJ87gbfvePmiO8Z8ZHu2H3bf5qyU4B8YfhSXXPRkA/soEd1DvLzCJ
oym2+gxC0ee6LqnUAfjK8bwi5zIEUiqPhDMz74D5p5Gkq+0HSL5Q45PPeg9u
7tw0hu4oLKOnM35RQ3A49nyUnNU4hOi3Vu9sGYZdkYUBz+0nYKKs9Va/6gh8
lNHW2uqahHX/d9na10fhVFlbwU+LU6BjJrrlUzcG+5xyJMsYH8HygarvcwUu
kFv4rl8dZyBU5azalPsELCnFB79JnoV9AmeJoROTcCvkdVFQNw/kpL/QWte+
tbxnUO/BOSA3ZJer50yB6piJBuX3efjNoO6DmO00lHErqRGqfHhq7ZX/Znka
SNtZuyLrBbDEV5ThZXyEphssoYc9DjWOlqQ7x2YgbfaA+SL9C0RZxedV82Yg
9dPP52DhC6iO2wwXxs+CbmSvFXV8AUyM4u4w9Xmg1KNz4RD2N7h/17cqMsCD
sv20C9kbi7DUlTIdxP4EXTlkuceHliCT7BFykjUHfkRKd2roMshxax4QW+dA
NlGC6ty1ApQItpPx5XmYSrqXluS+CoQSj/Jp2c8gYpnMt1xfg+Cs8hTZ5s/Q
1tkRNbGwAa91EmmMAD44xBxyLVPfBoZN8L4YKQE05LFr+Q0ElN8kLWHCEMBX
xYYzl9sISM+4dH5BTgCnrX0H17oIyG7P3ENPpgA0tkwcmO8JKInqoWrGEoDP
DWPZeAEBkVusdxJMBFC7jt1TVhRBy4dVCZHnBZDg88H+apgIGtPlDFz7tqN+
kRLN2pyI8viMCFKDANamDCZjrYnIq8RRM6VJADlX6Bkt9kQ0zxoKy28XgBov
9aWDOxEtK3FVOjgCGMp++7LkKhExxAW+8rMC4Nabl9qXEJEFT3SjjI5BfbgZ
uUKehMSKrIsPyWBwTY0znKFEQj2et+yaZTE42NL5MFaNhBzHpQoGFTAIts1x
DdQjoXPvdlhsqGKwbqFw5PZxErrRrH7b2hCDJEZMpUgCCVXcB9aMBwYZnb60
lU0SWry+KOrpicFj543fkilkZHjqEX/8VwwUXeqp2nQyqpOWrhryw6Bkk8oM
Uyaj9miuWXcwBt0KqaaBh8lo1CvibGUCBlWjRn5vr5MRVasuK7oMgwHrflbT
NhlZkwIjNyswMKjbFfULjYKSJ9S8rldhYGxXo74tQ0GMzCTtkFoMMhs7c7zU
KEhZ7HStbzMG+xvFfs/5iYL0+f8M2r3H4NFceK4whYLOlBsyVLYwyK8t4LzS
pKIXp/+R4hBwCHivOhN7gIqkqK8kY0k4SK533P3FlIoa3Y/Q5mk4sIqirxid
pCI18WPb1XI4rJXL5hZHUhHP2wE7ro2DmdborpgRKgpQvNgZ7oRD+t+s7Ht5
oqi9Tbfj+1M4WNzMtk1/Jop2Xxa2TrvhoM59ppn/UhRxOoIbrc7iUDxOD9kY
EEX6V6/9Ie+Pg0Ga/pkGMRpa6UsofhaFw9yNPTOV12goOr6APfYEB/JF/Zy/
LokheqiojWcpDtif8pPb4WIoy++SLK8ch2bldg2bZDFUZWtcKKzGISh3I9To
qRjiMfpbiQ04JO00ko/5LIZs7xNo2gM4dAzlpVkGiqPhNB9O6SAO064oLCpa
HHmzezL1h3FQPhjbOPY/cRTpnaltOo6DRF4lUbxGHFXs1bO1//TtB/5z1+LH
TXG084+zqVfXcTgQSKjpvyuBCh+3uaxt4vDpvtSrFyUSSC9LZ3cUQQjy8vPV
va8lkHXESnkiRQgfueY37/IkULh5Wn+2tBCCHhCcn5hIoum+N/LN6kKY3UMK
XsQkUWATa9xCUwiJakpv2BQ62qhMKu7eI4SjlxR/cFGhox0ZLoaDukLg4/V2
wyfoKHjw4v2t/UKQ8A3TC3ajo/8DKNFPIw==
           "]]}, 
         Annotation[#, "Charting`Private`Tag$188795#1"]& ]}}, {}}, {{}, {{{
         Directive[
          PointSize[0.012833333333333334`], 
          AbsoluteThickness[1.6], 
          RGBColor[1, 0, 0]], 
         GeometricTransformationBox[
          InsetBox[
           BoxData[
            FormBox[
             StyleBox[
              GraphicsBox[{
                EdgeForm[], 
                DiskBox[{0, 0}]}], 
              GraphicsBoxOptions -> {DefaultBaseStyle -> Directive[
                  PointSize[0.012833333333333334`], 
                  AbsoluteThickness[1.6], 
                  RGBColor[1, 0, 0]]}, StripOnInput -> False], 
             TraditionalForm]], {0., 0.}, Automatic, 
           Offset[6.272]], CompressedData["
1:eJxTTMoPSmVmYGAQAWJGIGZiQABhEOHAuHfWTBBYaf9v7pQt612W20P4O+03
cM9J8r603d7EGAQO22/ji2L743cIKn/Sftr93qSbXCftIaZdsHdp+OegKHwB
qv6yfa335T7ja5ft09NA4Jq9DtuXg65Xr0P137Rf5tqZ5SVxx/7sGRC4Y68r
1j+zMOQB1LwH9l7vT08rPPkIqv6hfWqf2c+moqdQ8x/bH5M3n/k74gVU/xN7
0S0nbN50vIba98yebWX4fk+h91DzXtjfOvCKObH1I9S8l/ZHnmrIxJ34DDXv
tf2m1w4eFhnfoOa9sS+cs0c0vO0n1Lx39q+fXNhlHPbXHgD0uJUW
          "]]}, {
         Directive[
          PointSize[0.012833333333333334`], 
          AbsoluteThickness[1.6], 
          RGBColor[1, 0, 0]], 
         GeometricTransformationBox[
          InsetBox[
           BoxData[
            FormBox[
             StyleBox[
              GraphicsBox[{
                EdgeForm[], 
                PolygonBox[{{-1, -1}, {1, -1}, {1, 1}, {-1, 1}}]}], 
              GraphicsBoxOptions -> {DefaultBaseStyle -> Directive[
                  PointSize[0.012833333333333334`], 
                  AbsoluteThickness[1.6], 
                  RGBColor[1, 0, 0]]}, StripOnInput -> False], 
             TraditionalForm]], {0., 0.}, Automatic, 
           Offset[6.72]], CompressedData["
1:eJxTTMoPSmVmYGAQAWJGIGZiQID5IIkSv72zZoLASvtvu9fdWPJupT2Ev9M+
/oTVqqPzd9mbGIPAYfv1UsbzVrYdgcqftL84y/n4Ee0z9hDTLti/ddvsPVft
ElT9ZftN7tv8v9Ves09PA4Fr9h2pKoVmareh+m/an1Dg3Mwp9sD+7BkQuGPP
HRCx6+D5R1DzHthP/XFUourUU6j6h/ZS7GKLJgi/hJr/2H57d8+xP3veQPU/
sf98LibuZv4HqH3P7CPl/Jqfn/8ENe+FPeuvn/xms75CzXtpr3nbNvL17x9Q
817bexitPvra7S/UvDf2zxb6ivZNYXSAmPfOPvZhfZS0O5sDAMGflps=
          "]]}}}, {{}, {}}}}, {AxesLabel -> {
       FormBox["\"F\"", TraditionalForm], 
       FormBox["\"Relative substitution rate\"", TraditionalForm]}, 
     DisplayFunction -> Identity, 
     Method -> {
      "DefaultBoundaryStyle" -> Automatic, 
       "DefaultGraphicsInteraction" -> {
        "Version" -> 1.2, "TrackMousePosition" -> {True, False}, 
         "Effects" -> {
          "Highlight" -> {"ratio" -> 2}, "HighlightPoint" -> {"ratio" -> 2}, 
           "Droplines" -> {
            "freeformCursorMode" -> True, 
             "placement" -> {"x" -> "All", "y" -> "None"}}}}, 
       "DefaultMeshStyle" -> AbsolutePointSize[6], "ScalingFunctions" -> 
       None}, DisplayFunction -> Identity, DisplayFunction -> Identity, 
     Ticks -> {Automatic, Quiet[
        Charting`ScaledTicks[{Log, Exp}][#, #2, {6, 6}]]& }, 
     AxesOrigin -> {0, 0.}, FrameTicks -> {{Quiet[
         Charting`ScaledTicks[{Log, Exp}][#, #2, {6, 6}]]& , 
        Charting`ScaledFrameTicks[{Log, Exp}]}, {Automatic, Automatic}}, 
     GridLines -> {None, None}, DisplayFunction -> Identity, 
     PlotRangePadding -> {{0, 0}, {0, 0}}, PlotRangeClipping -> True, 
     ImagePadding -> All, DisplayFunction -> Identity, 
     Method -> {
      "DefaultBoundaryStyle" -> Automatic, 
       "DefaultGraphicsInteraction" -> {
        "Version" -> 1.2, "TrackMousePosition" -> {True, False}, 
         "Effects" -> {
          "Highlight" -> {"ratio" -> 2}, "HighlightPoint" -> {"ratio" -> 2}, 
           "Droplines" -> {
            "freeformCursorMode" -> True, 
             "placement" -> {"x" -> "All", "y" -> "None"}}}}, 
       "DefaultMeshStyle" -> AbsolutePointSize[6], "ScalingFunctions" -> None,
        "ClippingRange" -> {{{2.040816326530612*^-8, 0.9999999795918367}, {
        4.081632801186259*^-9, 3.5414661711648203`}}, {{2.040816326530612*^-8,
         0.9999999795918367}, {4.081632801186259*^-9, 3.5414661711648203`}}}},
      DisplayFunction -> Identity, AspectRatio -> 
     NCache[GoldenRatio^(-1), 0.6180339887498948], Axes -> {True, True}, 
     AxesLabel -> {None, None}, AxesOrigin -> {0, 0}, 
     CoordinatesToolOptions -> {"DisplayFunction" -> ({
         Part[#, 1], 
         Exp[
          Part[#, 2]]}& ), "CopiedValueFunction" -> ({
         Part[#, 1], 
         Exp[
          Part[#, 2]]}& )}, DisplayFunction :> Identity, 
     Frame -> {{False, False}, {False, False}}, 
     FrameLabel -> {{None, None}, {None, None}}, 
     FrameTicks -> {{Automatic, Automatic}, {Automatic, Automatic}}, 
     GridLines -> {None, None}, GridLinesStyle -> Directive[
       GrayLevel[0.5, 0.4]], 
     Method -> {
      "DefaultBoundaryStyle" -> Automatic, 
       "DefaultGraphicsInteraction" -> {
        "Version" -> 1.2, "TrackMousePosition" -> {True, False}, 
         "Effects" -> {
          "Highlight" -> {"ratio" -> 2}, "HighlightPoint" -> {"ratio" -> 2}, 
           "Droplines" -> {
            "freeformCursorMode" -> True, 
             "placement" -> {"x" -> "All", "y" -> "None"}}}}, 
       "DefaultMeshStyle" -> AbsolutePointSize[6], "ScalingFunctions" -> 
       None}, PlotRange -> NCache[{{0, 1.05}, {0, 
         Log[100]}}, {{0, 1.05}, {0, 4.605170185988092}}], PlotRangeClipping -> 
     True, PlotRangePadding -> {{Automatic, Automatic}, {
       Automatic, Automatic}}, Ticks -> {Automatic, Automatic}}], 
   FormBox[
    TagBox[
     GridBox[{{
        FormBox[
         StyleBox["\"\[Beta]=0.1\"", 
          RGBColor[0, 0, 1], StripOnInput -> False], TraditionalForm]}, {
        FormBox[
         StyleBox["\"\[Beta]=0.5\"", 
          RGBColor[0.5, 0, 0.5], StripOnInput -> False], TraditionalForm]}, {
        FormBox[
         StyleBox["\"\[Beta]=1\"", 
          RGBColor[1, 0, 0], StripOnInput -> False], TraditionalForm]}}, 
      GridBoxAlignment -> {"Columns" -> {{Left}}}, AutoDelete -> False, 
      GridBoxItemSize -> {
       "Columns" -> {{Automatic}}, "Rows" -> {{Automatic}}}, 
      GridBoxSpacings -> {"Columns" -> {{0}}}], "Grid"], TraditionalForm]},
  "Legended",
  DisplayFunction->(GridBox[{{
      TagBox[
       ItemBox[
        PaneBox[
         TagBox[#, "SkipImageSizeLevel"], Alignment -> {Center, Baseline}, 
         BaselinePosition -> Baseline], DefaultBaseStyle -> "Labeled"], 
       "SkipImageSizeLevel"], 
      ItemBox[#2, DefaultBaseStyle -> "LabeledLabel"]}}, 
    GridBoxAlignment -> {"Columns" -> {{Center}}, "Rows" -> {{Center}}}, 
    AutoDelete -> False, GridBoxItemSize -> Automatic, 
    BaselinePosition -> {1, 1}]& ),
  Editable->True,
  InterpretationFunction->(RowBox[{"Legended", "[", 
     RowBox[{#, ",", 
       RowBox[{"Placed", "[", 
         RowBox[{#2, ",", "After"}], "]"}]}], "]"}]& )]], "Output",
 CellChangeTimes->{
  3.820317666816888*^9, 3.820317973837523*^9, 3.82031801094139*^9, 
   3.8203180504345903`*^9, 3.820318118426692*^9, {3.835774601708371*^9, 
   3.8357746084882812`*^9}, 3.83586406360229*^9, 3.8359329654622188`*^9, 
   3.8359477090868125`*^9, 3.836029234559555*^9, 3.8362971153554373`*^9, 
   3.83696988139279*^9, 3.8399909665119314`*^9, 3.8400828963677783`*^9, 
   3.8400911630007043`*^9, 3.84009133703553*^9, 3.8400936916297207`*^9, 
   3.8400937501983953`*^9, 3.8400938288354063`*^9, 3.8400938782743707`*^9, 
   3.840095264730603*^9, 3.840099604026659*^9, 3.8401794766921883`*^9, 
   3.8402715185231256`*^9, 3.8407838759958315`*^9, 3.8412904780352297`*^9, 
   3.841719662632514*^9, 3.841985296833375*^9, 3.842067828699563*^9, 
   3.8437927260607595`*^9, 3.8767559336608267`*^9, 3.8767559835681553`*^9, {
   3.87675614827732*^9, 3.8767561759134607`*^9}, 3.876756357078681*^9},
 CellLabel->
  "Out[108]=",ExpressionUUID->"98e80875-5336-4c12-92e5-38dc60a184a6"]
}, Open  ]],

Cell["\<\
The solid lines correspond to the approximations and the dots to exact \
numerical approximations: circles = small pop  (N=1000) and square = large \
pop (N=10000)\
\>", "Text",
 CellChangeTimes->{{3.8203180616301928`*^9, 3.8203180740617437`*^9}, {
  3.820318117879428*^9, 
  3.8203181768700733`*^9}},ExpressionUUID->"1aa028f8-dcc3-4c0b-b220-\
1509f04e5bd2"]
}, Open  ]]
}, Open  ]]
}, Open  ]]
}, Closed]],

Cell[CellGroupData[{

Cell["Compensatory mutations", "Chapter",
 CellChangeTimes->{{3.812273823334096*^9, 3.812273828283263*^9}, {
  3.812285222158441*^9, 3.8122852490112143`*^9}, {3.876753627101466*^9, 
  3.876753630554747*^9}},ExpressionUUID->"8538f869-1d5a-45a4-9d36-\
59366a085fe1"],

Cell[CellGroupData[{

Cell["Changes in allele/haplotype frequencies", "Section",
 CellChangeTimes->{{3.812424266986897*^9, 3.812424289885613*^9}, {
  3.812424514335956*^9, 
  3.8124245244714603`*^9}},ExpressionUUID->"09eba90e-2381-4fed-9491-\
e83b4c99d8d6"],

Cell[CellGroupData[{

Cell["General equations", "Subsection",
 CellChangeTimes->{{3.8124246196049223`*^9, 
  3.812424623383184*^9}},ExpressionUUID->"eb6e020e-5f23-4235-af36-\
f313b4ba3460"],

Cell["\<\
Previous works on haploid models (Kimura 1985, Stephan 1996) have shown that \
little recombination strongly prevent the fixation of compensatory mutations \
by breaking down the double mutants. Under the assumption of weak \
recombination, we can can only follows the four haplotypes and assume that \
the genotype frequencies are obtained using multi-allelic single locus theory.
Haplotypes\tFrequency
A1B1\t\tX1
A1B2\t\tX2
A2B1\t\tX3
A2B2\t\tX4
The life cycle is as follows: production of gametes (including recombination) \
followed by syngamy (including selfing), selection then mutation.
We note fij the frequency of genotype composed of haplotype i and j: ex f12 = \
f(A1A1;B1B2).\
\>", "Text",
 CellChangeTimes->{{3.812273829869225*^9, 3.812273998283805*^9}, {
   3.812275161881179*^9, 3.812275175523177*^9}, 3.8122752286680317`*^9, {
   3.812282698266663*^9, 3.812282698624989*^9}, {3.812285284268454*^9, 
   3.812285285720025*^9}, {3.812285372177244*^9, 3.812285386542904*^9}, {
   3.812432348101116*^9, 3.812432353128901*^9}, {3.812702420096517*^9, 
   3.812702524100211*^9}, {3.812702821718556*^9, 3.8127030063859587`*^9}, {
   3.8127030784083977`*^9, 3.81270316154563*^9}, {3.812703200144204*^9, 
   3.812703344633319*^9}, {3.8127033917705393`*^9, 3.81270340402176*^9}, 
   3.84372927515994*^9},ExpressionUUID->"63637102-cf1b-4b55-91ce-\
7df8e78f068e"],

Cell[TextData[StyleBox["Initial population",
 FontWeight->"Bold"]], "Text",
 CellChangeTimes->{{3.624776327873036*^9, 3.624776332328781*^9}, {
  3.7934435838826036`*^9, 3.7934436032435913`*^9}, {3.812703190098426*^9, 
  3.812703193866315*^9}},ExpressionUUID->"c354f780-9ab7-4942-bd96-\
6f0a40ef336c"],

Cell[BoxData[{
 RowBox[{
  RowBox[{"f11", "=", 
   RowBox[{
    SuperscriptBox["X1", "2"], "+", 
    RowBox[{"F", " ", "X1", 
     RowBox[{"(", 
      RowBox[{"1", "-", "X1"}], ")"}]}]}]}], ";"}], "\n", 
 RowBox[{
  RowBox[{"f22", "=", 
   RowBox[{
    SuperscriptBox["X2", "2"], "+", 
    RowBox[{"F", " ", "X2", 
     RowBox[{"(", 
      RowBox[{"1", "-", "X2"}], ")"}]}]}]}], ";"}], "\[IndentingNewLine]", 
 RowBox[{
  RowBox[{"f33", "=", 
   RowBox[{
    SuperscriptBox["X3", "2"], "+", 
    RowBox[{"F", " ", "X3", 
     RowBox[{"(", 
      RowBox[{"1", "-", "X3"}], ")"}]}]}]}], ";"}], "\[IndentingNewLine]", 
 RowBox[{
  RowBox[{"f44", "=", 
   RowBox[{
    SuperscriptBox["X4", "2"], "+", 
    RowBox[{"F", " ", "X4", 
     RowBox[{"(", 
      RowBox[{"1", "-", "X4"}], ")"}]}]}]}], ";"}], "\[IndentingNewLine]", 
 RowBox[{
  RowBox[{"f12", "=", 
   RowBox[{"2", 
    RowBox[{"(", 
     RowBox[{"1", "-", "F"}], ")"}], " ", "X1", " ", "X2"}]}], 
  ";"}], "\[IndentingNewLine]", 
 RowBox[{
  RowBox[{"f13", "=", 
   RowBox[{"2", 
    RowBox[{"(", 
     RowBox[{"1", "-", "F"}], ")"}], " ", "X1", " ", "X3"}]}], 
  ";"}], "\[IndentingNewLine]", 
 RowBox[{
  RowBox[{"f14", "=", 
   RowBox[{"2", 
    RowBox[{"(", 
     RowBox[{"1", "-", "F"}], ")"}], " ", "X1", " ", "X4"}]}], 
  ";"}], "\[IndentingNewLine]", 
 RowBox[{
  RowBox[{"f23", "=", 
   RowBox[{"2", 
    RowBox[{"(", 
     RowBox[{"1", "-", "F"}], ")"}], " ", "X2", " ", "X3"}]}], ";"}], "\n", 
 RowBox[{
  RowBox[{"f24", "=", 
   RowBox[{"2", 
    RowBox[{"(", 
     RowBox[{"1", "-", "F"}], ")"}], " ", "X2", " ", "X4"}]}], 
  ";"}], "\[IndentingNewLine]", 
 RowBox[{
  RowBox[{"f34", "=", 
   RowBox[{"2", 
    RowBox[{"(", 
     RowBox[{"1", "-", "F"}], ")"}], " ", "X3", " ", "X4"}]}], 
  ";"}]}], "Input",
 CellChangeTimes->CompressedData["
1:eJxTTMoPSmViYGAQBmIQPSfOxnYb42tHraNvHEB0yWLeIBAdyG4YCqLrPiXF
gGgDHac0ED3XUyEXRH84I1oKoqf8qKsC0TNlP4LprqMN7SD6V0FiD4he9mFT
+g4gfWjjyjIQ/YR9m9pOIH1kz2xNEF0nX3dvF5Be6HXjAYh+8IQ75hjIPSFp
sSD6gYp+znsgHXZoby6I7jS5LaZp98bxh6mwOIiu+rurMyz9jaOGWfVsEH29
3XUdiF6VfxdM8z8ofxUOpBcY5H0C0Rb7b0lFAOkDTG/AdMz/hj71jDeOx7Km
TQLTXOrLQXSETiCYntW96Oy8JW8ct4S8ANMAL+2XDg==
  "],
 CellLabel->
  "In[109]:=",ExpressionUUID->"1f9c6329-9db1-4a6c-b07e-b550c66de3f6"],

Cell[TextData[{
 StyleBox["Gamete production\n",
  FontWeight->"Bold"],
 "Notation of haplotype frequency after recombination: Xr"
}], "Text",
 CellChangeTimes->{{3.812703386898642*^9, 3.8127033892949867`*^9}, {
   3.812703960760064*^9, 3.81270396756666*^9}, 3.840785360897258*^9, {
   3.8767564426830997`*^9, 
   3.876756465374262*^9}},ExpressionUUID->"24efc5b9-721a-45f8-866d-\
8437770fae56"],

Cell[BoxData[{
 RowBox[{
  RowBox[{"X1r", "=", 
   RowBox[{"Simplify", "[", 
    RowBox[{"f11", "+", 
     RowBox[{
      RowBox[{"(", 
       RowBox[{"f12", "+", "f13", "+", 
        RowBox[{"f14", 
         RowBox[{"(", 
          RowBox[{"1", "-", "r"}], ")"}]}], "+", 
        RowBox[{"r", " ", "f23"}]}], ")"}], "/", "2"}]}], "]"}]}], 
  ";"}], "\[IndentingNewLine]", 
 RowBox[{
  RowBox[{"X2r", "=", 
   RowBox[{"Simplify", "[", 
    RowBox[{"f22", "+", 
     RowBox[{
      RowBox[{"(", 
       RowBox[{"f12", "+", "f24", "+", 
        RowBox[{"f23", 
         RowBox[{"(", 
          RowBox[{"1", "-", "r"}], ")"}]}], "+", 
        RowBox[{"r", " ", "f14"}]}], ")"}], "/", "2"}]}], "]"}]}], 
  ";"}], "\[IndentingNewLine]", 
 RowBox[{
  RowBox[{"X3r", "=", 
   RowBox[{"Simplify", "[", 
    RowBox[{"f33", "+", 
     RowBox[{
      RowBox[{"(", 
       RowBox[{"f13", "+", "f34", "+", 
        RowBox[{"f23", 
         RowBox[{"(", 
          RowBox[{"1", "-", "r"}], ")"}]}], "+", 
        RowBox[{"r", " ", "f14"}]}], ")"}], "/", "2"}]}], "]"}]}], 
  ";"}], "\[IndentingNewLine]", 
 RowBox[{
  RowBox[{"X4r", "=", 
   RowBox[{"Simplify", "[", 
    RowBox[{"f44", "+", 
     RowBox[{
      RowBox[{"(", 
       RowBox[{"f24", "+", "f34", "+", 
        RowBox[{"f14", 
         RowBox[{"(", 
          RowBox[{"1", "-", "r"}], ")"}]}], "+", 
        RowBox[{"r", " ", "f23"}]}], ")"}], "/", "2"}]}], "]"}]}], 
  ";"}]}], "Input",
 CellChangeTimes->{{3.81270341085751*^9, 3.812703472837995*^9}, {
  3.81270352454257*^9, 3.812703694732503*^9}},
 CellLabel->
  "In[119]:=",ExpressionUUID->"4d544481-9109-4a62-8431-d5bcfa8ee872"],

Cell[TextData[StyleBox["Syngamy",
 FontWeight->"Bold"]], "Text",
 CellChangeTimes->{{3.8127037041595907`*^9, 
  3.8127037057907267`*^9}},ExpressionUUID->"4ca07f5b-7bdf-43f4-a6b5-\
d217d010fbc9"],

Cell[BoxData[{
 RowBox[{
  RowBox[{"f11r", "=", 
   RowBox[{
    SuperscriptBox["X1r", "2"], "+", 
    RowBox[{"F", " ", "X1r", 
     RowBox[{"(", 
      RowBox[{"1", "-", "X1r"}], ")"}]}]}]}], ";"}], "\n", 
 RowBox[{
  RowBox[{"f22r", "=", 
   RowBox[{
    SuperscriptBox["X2r", "2"], "+", 
    RowBox[{"F", " ", "X2r", 
     RowBox[{"(", 
      RowBox[{"1", "-", "X2r"}], ")"}]}]}]}], ";"}], "\[IndentingNewLine]", 
 RowBox[{
  RowBox[{"f33r", "=", 
   RowBox[{
    SuperscriptBox["X3r", "2"], "+", 
    RowBox[{"F", " ", "X3r", 
     RowBox[{"(", 
      RowBox[{"1", "-", "X3r"}], ")"}]}]}]}], ";"}], "\[IndentingNewLine]", 
 RowBox[{
  RowBox[{"f44r", "=", 
   RowBox[{
    SuperscriptBox["X4r", "2"], "+", 
    RowBox[{"F", " ", "X4r", 
     RowBox[{"(", 
      RowBox[{"1", "-", "X4r"}], ")"}]}]}]}], ";"}], "\[IndentingNewLine]", 
 RowBox[{
  RowBox[{"f12r", "=", 
   RowBox[{"2", 
    RowBox[{"(", 
     RowBox[{"1", "-", "F"}], ")"}], " ", "X1r", " ", "X2r"}]}], 
  ";"}], "\[IndentingNewLine]", 
 RowBox[{
  RowBox[{"f13r", "=", 
   RowBox[{"2", 
    RowBox[{"(", 
     RowBox[{"1", "-", "F"}], ")"}], " ", "X1r", " ", "X3r"}]}], 
  ";"}], "\[IndentingNewLine]", 
 RowBox[{
  RowBox[{"f14r", "=", 
   RowBox[{"2", 
    RowBox[{"(", 
     RowBox[{"1", "-", "F"}], ")"}], " ", "X1r", " ", "X4r"}]}], 
  ";"}], "\[IndentingNewLine]", 
 RowBox[{
  RowBox[{"f23r", "=", 
   RowBox[{"2", 
    RowBox[{"(", 
     RowBox[{"1", "-", "F"}], ")"}], " ", "X2r", " ", "X3r"}]}], ";"}], "\n", 
 RowBox[{
  RowBox[{"f24r", "=", 
   RowBox[{"2", 
    RowBox[{"(", 
     RowBox[{"1", "-", "F"}], ")"}], " ", "X2r", " ", "X4r"}]}], 
  ";"}], "\[IndentingNewLine]", 
 RowBox[{
  RowBox[{"f34r", "=", 
   RowBox[{"2", 
    RowBox[{"(", 
     RowBox[{"1", "-", "F"}], ")"}], " ", "X3r", " ", "X4r"}]}], 
  ";"}]}], "Input",
 CellChangeTimes->{{3.812703716322205*^9, 3.812703749339982*^9}},
 CellLabel->
  "In[123]:=",ExpressionUUID->"e1bd2a19-6802-4fb6-9d82-dda5378d57c6"],

Cell[TextData[StyleBox["Selection",
 FontWeight->"Bold"]], "Text",
 CellChangeTimes->{{3.8124245970610847`*^9, 
  3.8124245991080837`*^9}},ExpressionUUID->"4236ad07-d020-4d13-bf33-\
145211ee1606"],

Cell["Notation of haplotype frequency after selection: Xs", "Text",
 CellChangeTimes->{{3.812703972808938*^9, 3.812703974845063*^9}, {
  3.87675641353645*^9, 3.876756416077175*^9}, {3.876756468991536*^9, 
  3.876756471943851*^9}},ExpressionUUID->"e3ad1227-97ed-4d69-8b3f-\
23bd51503d5d"],

Cell[BoxData[{
 RowBox[{
  RowBox[{"w11", "=", "1"}], ";"}], "\[IndentingNewLine]", 
 RowBox[{
  RowBox[{"w22", "=", 
   RowBox[{"1", "-", "s"}]}], ";"}], "\[IndentingNewLine]", 
 RowBox[{
  RowBox[{"w33", "=", 
   RowBox[{"1", "-", "s"}]}], ";"}], "\[IndentingNewLine]", 
 RowBox[{
  RowBox[{"w44", "=", "1"}], ";"}], "\[IndentingNewLine]", 
 RowBox[{
  RowBox[{"w12", "=", 
   RowBox[{"1", "-", 
    RowBox[{"h", " ", "s"}]}]}], ";"}], "\[IndentingNewLine]", 
 RowBox[{
  RowBox[{"w13", "=", 
   RowBox[{"1", "-", 
    RowBox[{"h", " ", "s"}]}]}], ";"}], "\[IndentingNewLine]", 
 RowBox[{
  RowBox[{"w14", "=", 
   RowBox[{"1", "-", 
    RowBox[{"k", " ", "h", " ", "s"}]}]}], ";"}], "\[IndentingNewLine]", 
 RowBox[{
  RowBox[{"w24", "=", 
   RowBox[{"1", "-", 
    RowBox[{"h", " ", "s"}]}]}], ";"}], "\[IndentingNewLine]", 
 RowBox[{
  RowBox[{"w23", "=", 
   RowBox[{"1", "-", 
    RowBox[{"k", " ", "h", " ", "s"}]}]}], ";"}], "\[IndentingNewLine]", 
 RowBox[{
  RowBox[{"w34", "=", 
   RowBox[{"1", "-", 
    RowBox[{"h", " ", "s"}]}]}], ";"}]}], "Input",
 CellChangeTimes->{{3.6247857711358*^9, 3.624785904272781*^9}, 
   3.641549375633247*^9, {3.6415498235847588`*^9, 3.641549888439691*^9}, {
   3.7718269036601143`*^9, 3.771826911748479*^9}, {3.7718385458213263`*^9, 
   3.771838565306251*^9}, {3.7718386031511*^9, 3.7718386118701763`*^9}, {
   3.778323503436893*^9, 3.778323531236026*^9}, {3.790686887868957*^9, 
   3.7906868919965897`*^9}, {3.790687059534264*^9, 3.790687064805995*^9}, {
   3.8122754329564657`*^9, 3.8122754463329144`*^9}, {3.812275551903392*^9, 
   3.812275557696505*^9}, {3.8122781662335157`*^9, 3.8122782060587263`*^9}},
 CellLabel->
  "In[133]:=",ExpressionUUID->"2552cb05-35e3-4c29-9995-cd041e4d7dc7"],

Cell[BoxData[
 RowBox[{
  RowBox[{"Wmean", "=", 
   RowBox[{"Simplify", "[", 
    RowBox[{
     RowBox[{"f11r", " ", "w11"}], "+", 
     RowBox[{"f22r", " ", "w22"}], "+", 
     RowBox[{"f33r", " ", "w33"}], "+", 
     RowBox[{"f44r", " ", "w44"}], "+", 
     RowBox[{"f12r", " ", "w12"}], "+", 
     RowBox[{"f13r", " ", "w13"}], " ", "+", " ", 
     RowBox[{"f14r", " ", "w14"}], "+", 
     RowBox[{"f23r", " ", "w23"}], "+", 
     RowBox[{"f24r", " ", "w24"}], "+", " ", 
     RowBox[{"f34r", " ", "w34"}]}], "]"}]}], ";"}]], "Input",
 CellChangeTimes->{{3.8122755876412573`*^9, 3.812275633048695*^9}, {
  3.8122782121220827`*^9, 3.812278215103698*^9}, {3.812278258045403*^9, 
  3.812278275414756*^9}, {3.8127038847573013`*^9, 3.812703897850768*^9}},
 CellLabel->
  "In[143]:=",ExpressionUUID->"56ae228b-8f70-445c-8a75-70a4baa2a608"],

Cell[BoxData[{
 RowBox[{
  RowBox[{"f11s", "=", 
   RowBox[{"f11r", " ", 
    RowBox[{"w11", "/", "Wmean"}]}]}], ";"}], "\[IndentingNewLine]", 
 RowBox[{
  RowBox[{"f22s", "=", 
   RowBox[{"f22r", " ", 
    RowBox[{"w22", "/", "Wmean"}]}]}], ";"}], "\[IndentingNewLine]", 
 RowBox[{
  RowBox[{"f33s", "=", 
   RowBox[{"f33r", " ", 
    RowBox[{"w33", "/", "Wmean"}]}]}], ";"}], "\[IndentingNewLine]", 
 RowBox[{
  RowBox[{"f44s", "=", 
   RowBox[{"f44r", " ", 
    RowBox[{"w44", "/", "Wmean"}]}]}], ";"}], "\[IndentingNewLine]", 
 RowBox[{
  RowBox[{"f12s", "=", 
   RowBox[{"f12r", " ", 
    RowBox[{"w12", "/", "Wmean"}]}]}], ";"}], "\[IndentingNewLine]", 
 RowBox[{
  RowBox[{"f13s", "=", 
   RowBox[{"f13r", " ", 
    RowBox[{"w13", "/", "Wmean"}]}]}], ";"}], "\[IndentingNewLine]", 
 RowBox[{
  RowBox[{"f14s", "=", 
   RowBox[{"f14r", " ", 
    RowBox[{"w14", "/", "Wmean"}]}]}], ";"}], "\[IndentingNewLine]", 
 RowBox[{
  RowBox[{"f23s", "=", 
   RowBox[{"f23r", " ", 
    RowBox[{"w23", "/", "Wmean"}]}]}], ";"}], "\[IndentingNewLine]", 
 RowBox[{
  RowBox[{"f24s", "=", 
   RowBox[{"f24r", " ", 
    RowBox[{"w24", "/", "Wmean"}]}]}], ";"}], "\[IndentingNewLine]", 
 RowBox[{
  RowBox[{"f34s", "=", 
   RowBox[{"f34r", " ", 
    RowBox[{"w34", "/", "Wmean"}]}]}], ";"}]}], "Input",
 CellChangeTimes->{{3.81227557794627*^9, 3.8122755821536913`*^9}, {
  3.812275635928491*^9, 3.812275668206951*^9}, {3.812278280668626*^9, 
  3.812278324891871*^9}, {3.812289793856187*^9, 3.812289829474123*^9}, {
  3.812703904061007*^9, 3.81270395210927*^9}},
 CellLabel->
  "In[144]:=",ExpressionUUID->"557bfb45-e3cd-48d5-8090-7adece77b31a"],

Cell["We deduce the new haplotype frequencies", "Text",
 CellChangeTimes->{{3.812704347276729*^9, 
  3.8127043579620953`*^9}},ExpressionUUID->"1be839bd-86b9-44b0-8d24-\
91e7e137f410"],

Cell[BoxData[{
 RowBox[{
  RowBox[{"X1s", "=", 
   RowBox[{"(", 
    RowBox[{"f11s", "+", 
     RowBox[{
      RowBox[{"(", 
       RowBox[{"f12s", "+", "f14s", "+", "f13s"}], ")"}], "/", "2"}]}], 
    ")"}]}], ";"}], "\[IndentingNewLine]", 
 RowBox[{
  RowBox[{"X2s", "=", 
   RowBox[{"(", 
    RowBox[{"f22s", "+", 
     RowBox[{
      RowBox[{"(", 
       RowBox[{"f12s", "+", "f23s", "+", "f24s"}], ")"}], "/", "2"}]}], 
    ")"}]}], ";"}], "\[IndentingNewLine]", 
 RowBox[{
  RowBox[{"X3s", "=", 
   RowBox[{"(", 
    RowBox[{"f33s", "+", 
     RowBox[{
      RowBox[{"(", 
       RowBox[{"f13s", "+", "f23s", "+", "f34s"}], ")"}], "/", "2"}]}], 
    ")"}]}], ";"}], "\[IndentingNewLine]", 
 RowBox[{
  RowBox[{"X4s", "=", 
   RowBox[{"(", 
    RowBox[{"f44s", "+", 
     RowBox[{
      RowBox[{"(", 
       RowBox[{"f14s", "+", "f24s", "+", "f34s"}], ")"}], "/", "2"}]}], 
    ")"}]}], ";"}]}], "Input",
 CellChangeTimes->{{3.812704342729227*^9, 3.812704419731853*^9}, {
  3.876756502207384*^9, 3.876756505086727*^9}},
 CellLabel->
  "In[158]:=",ExpressionUUID->"7eebc0d8-e7df-490a-b029-af0f678743ac"],

Cell[TextData[StyleBox["Mutation",
 FontWeight->"Bold"]], "Text",
 CellChangeTimes->{{3.812424608298602*^9, 
  3.812424609536066*^9}},ExpressionUUID->"0cf86ab9-9c4d-48b4-8431-\
65b31d824457"],

Cell["\<\
Finally we consider mutation before sampling haplotype at the next \
generation, noted X\[Degree]\
\>", "Text",
 CellChangeTimes->{{3.812704014973381*^9, 
  3.8127040404550877`*^9}},ExpressionUUID->"09bd6808-695f-4e12-b581-\
af87ec705654"],

Cell[BoxData[{
 RowBox[{
  RowBox[{
   RowBox[{"X1\[Degree]", "[", 
    RowBox[{"F_", ",", "r_", ",", "h_", ",", "k_", ",", "s_", ",", "u_"}], 
    "]"}], "=", 
   RowBox[{"X1s", 
    RowBox[{"(", 
     RowBox[{"1", "-", 
      RowBox[{"2", "u"}]}], ")"}]}]}], ";"}], "\[IndentingNewLine]", 
 RowBox[{
  RowBox[{
   RowBox[{"X2\[Degree]", "[", 
    RowBox[{"F_", ",", "r_", ",", "h_", ",", "k_", ",", "s_", ",", "u_"}], 
    "]"}], "=", 
   RowBox[{
    RowBox[{"X2s", 
     RowBox[{"(", 
      RowBox[{"1", "-", "u"}], ")"}]}], "+", 
    RowBox[{"X1s", " ", "u"}]}]}], ";"}], "\[IndentingNewLine]", 
 RowBox[{
  RowBox[{
   RowBox[{"X3\[Degree]", "[", 
    RowBox[{"F_", ",", "r_", ",", "h_", ",", "k_", ",", "s_", ",", "u_"}], 
    "]"}], "=", 
   RowBox[{
    RowBox[{"X3s", 
     RowBox[{"(", 
      RowBox[{"1", "-", "u"}], ")"}]}], "+", 
    RowBox[{"X1s", " ", "u"}]}]}], ";"}], "\[IndentingNewLine]", 
 RowBox[{
  RowBox[{
   RowBox[{"X4\[Degree]", "[", 
    RowBox[{"F_", ",", "r_", ",", "h_", ",", "k_", ",", "s_", ",", "u_"}], 
    "]"}], "=", 
   RowBox[{"X4s", "+", 
    RowBox[{"u", 
     RowBox[{"(", 
      RowBox[{"X2s", "+", "X3s"}], ")"}]}]}]}], ";"}]}], "Input",
 CellChangeTimes->{{3.812275675328475*^9, 3.8122758140628443`*^9}, {
  3.81227596979434*^9, 3.812275975801832*^9}, {3.812278336288496*^9, 
  3.8122784465629187`*^9}, {3.812280565883732*^9, 3.8122805700332413`*^9}, {
  3.8122809738720407`*^9, 3.81228097410651*^9}, {3.812288238989438*^9, 
  3.812288260768972*^9}, {3.812704042863813*^9, 3.812704056284191*^9}, {
  3.812704303762519*^9, 3.81270430907104*^9}, {3.812704427057603*^9, 
  3.812704465451939*^9}, {3.8767565070789013`*^9, 3.876756515807892*^9}},
 CellLabel->
  "In[162]:=",ExpressionUUID->"d740f13f-652e-4bf2-8948-919c3bd8236e"]
}, Open  ]],

Cell[CellGroupData[{

Cell["Approximations", "Subsection",
 CellChangeTimes->{{3.812424631617527*^9, 
  3.812424633574987*^9}},ExpressionUUID->"05a7df65-24d9-4e9c-a438-\
f3d23d9cbf80"],

Cell["\<\
To simplify the system, we can consider that intermediate haplotypes (A1B2 \
and A2B1) are maintained in approximate equilibrium at low frequency.
This is true if s >> u and s >>r. We also assume weak selection s << 1.
More precisely, we can use a separation of time scale argument to consider \
that the frequency of these two haplotypes equilibrate much more rapidly than \
the change in frequency of the A2B2 haplotype. We also use the symmetry of \
the model so that X2 = X3 <<1, noted \[Chi].
This will reduce the system to a single variable, X4, that we will note x.\
\>", "Text",
 CellChangeTimes->{{3.812280098851479*^9, 3.812280120776178*^9}, {
  3.8122826631779003`*^9, 3.812282688994609*^9}, {3.812285401515843*^9, 
  3.812285484885934*^9}, {3.812285629617764*^9, 3.812285714003706*^9}, {
  3.812285828292981*^9, 3.812285866373569*^9}, {3.8122859141627827`*^9, 
  3.812285943885936*^9}, {3.812286067175063*^9, 3.812286093105661*^9}, {
  3.812289173004262*^9, 3.812289182588009*^9}, {3.812290145438552*^9, 
  3.812290150524085*^9}, {3.812704507830559*^9, 
  3.812704587030415*^9}},ExpressionUUID->"efb760d6-7543-48fb-8959-\
dbed82d460ec"],

Cell[CellGroupData[{

Cell[TextData[{
 "Step 1: finding the stationary \[Chi] value (",
 Cell[BoxData[
  FormBox[
   SubscriptBox[
    StyleBox["\[Chi]", "Subsubsection"], "eq"], TraditionalForm]],
  ExpressionUUID->"50d7598f-e98e-44b8-a920-23399f072026"],
 ") as a function of x"
}], "Subsubsection",
 CellChangeTimes->{{3.843799003725463*^9, 3.843799015377975*^9}, {
  3.843799066152191*^9, 3.843799100011137*^9}, {3.8438034580223355`*^9, 
  3.843803475686637*^9}, {3.843804097388257*^9, 
  3.8438041076748033`*^9}},ExpressionUUID->"4cbfa8d6-40c4-4f93-9a36-\
c9b3fb018d78"],

Cell["\<\
As we consider weak selection we first use the Taylor expansion of \
\[CapitalDelta]\[Chi] in s at the order 1.
Second, for h>0 or F>0, we expand \[CapitalDelta]\[Chi] at the first order in \
\[Chi] and solve the equation \[CapitalDelta]\[Chi]=0.
Third, we only keep terms of order 1 in u and r.\
\>", "Text",
 CellChangeTimes->{{3.812285958240301*^9, 3.8122859734171457`*^9}, {
   3.812286395392116*^9, 3.812286415485214*^9}, {3.812287473385708*^9, 
   3.812287543349434*^9}, {3.812287663217709*^9, 3.81228767425436*^9}, {
   3.8122887679406767`*^9, 3.812288802275152*^9}, 3.81228915490198*^9, {
   3.812290141816188*^9, 3.812290328791161*^9}, {3.812704591192965*^9, 
   3.812704596874056*^9}, {3.812704971340526*^9, 3.8127049720382843`*^9}, 
   3.8407851559102488`*^9, {3.844227361902859*^9, 
   3.844227457614034*^9}},ExpressionUUID->"e0d66b9a-252b-4be2-87eb-\
3bcc75c06247"],

Cell[BoxData[
 RowBox[{
  RowBox[{
   RowBox[{"\[CapitalDelta]\[Chi]Tot", "[", 
    RowBox[{
    "F_", ",", "r_", ",", "h_", ",", "k_", ",", "s_", ",", "u_", ",", "x_", 
     ",", "\[Chi]_"}], "]"}], "=", 
   RowBox[{"Simplify", "[", 
    RowBox[{"(", 
     RowBox[{
      RowBox[{
       RowBox[{
        RowBox[{
         RowBox[{
          RowBox[{"X2\[Degree]", "[", 
           RowBox[{"F", ",", "r", ",", "h", ",", "k", ",", "s", ",", "u"}], 
           "]"}], "-", "X2"}], "/.", 
         RowBox[{"X1", "\[Rule]", 
          RowBox[{"1", "-", "X2", "-", "X3", "-", "X4"}]}]}], "/.", 
        RowBox[{"X2", "\[Rule]", "\[Chi]"}]}], "/.", 
       RowBox[{"X3", "\[Rule]", "\[Chi]"}]}], "/.", 
      RowBox[{"X4", "\[Rule]", "x"}]}], ")"}], "]"}]}], ";"}]], "Input",
 CellChangeTimes->{{3.812433003402581*^9, 3.812433011535811*^9}, {
   3.812436425992261*^9, 3.8124364320294724`*^9}, {3.8124364704702587`*^9, 
   3.8124365217564373`*^9}, 3.8124365531995983`*^9, {3.812704609069776*^9, 
   3.812704631400683*^9}, {3.812704774286479*^9, 3.812704779045233*^9}},
 CellLabel->
  "In[166]:=",ExpressionUUID->"563f6f3f-554c-4c28-a597-59ef7e96bc3b"],

Cell["\<\
The full exact solution is not analytically tractable and can be obtained \
numerically\
\>", "Text",
 CellChangeTimes->{{3.8127046584338923`*^9, 
  3.812704699788924*^9}},ExpressionUUID->"966044f9-f2eb-4486-b3db-\
9886bdcfd929"],

Cell[BoxData[
 RowBox[{
  RowBox[{"\[Chi]num", "[", 
   RowBox[{
   "F_", ",", "r_", ",", "h_", ",", "k_", ",", "s_", ",", "u_", ",", "x_"}], 
   "]"}], ":=", 
  RowBox[{
   RowBox[{"Select", "[", 
    RowBox[{
     RowBox[{"\[Chi]", "/.", 
      RowBox[{"NSolve", "[", 
       RowBox[{
        RowBox[{"\[CapitalDelta]\[Chi]Tot", "[", 
         RowBox[{
         "F", ",", "r", ",", "h", ",", "k", ",", "s", ",", "u", ",", "x", ",",
           "\[Chi]"}], "]"}], "\[Equal]", "0"}], "]"}]}], ",", 
     RowBox[{
      RowBox[{
       RowBox[{"Element", "[", 
        RowBox[{"#", ",", "Reals"}], "]"}], "&&", 
       RowBox[{"0", "<", "#", "<", 
        RowBox[{"1", "/", "2"}]}]}], "&"}]}], "]"}], "[", 
   RowBox[{"[", "1", "]"}], "]"}]}]], "Input",
 CellChangeTimes->{{3.812436439496286*^9, 3.8124364551814938`*^9}, {
   3.812436486728817*^9, 3.812436489268215*^9}, {3.812436531870118*^9, 
   3.812436645810092*^9}, {3.812704635483849*^9, 3.8127046391066437`*^9}, {
   3.812704670934174*^9, 3.812704673589395*^9}, {3.812704704424621*^9, 
   3.812704729399116*^9}, 3.81270477253165*^9, 3.81270502746712*^9, {
   3.812705246301722*^9, 3.812705274471415*^9}, {3.81270541042778*^9, 
   3.8127054274936447`*^9}, {3.8127055733014936`*^9, 3.8127056312487793`*^9}},
 CellLabel->
  "In[167]:=",ExpressionUUID->"887506b7-37ff-47f2-be08-698584e03371"],

Cell["But we can obtained an analytical approximation", "Text",
 CellChangeTimes->{{3.8127047111735888`*^9, 3.81270474719598*^9}, 
   3.81270617646838*^9},ExpressionUUID->"9de0b081-d68a-40cd-b97b-\
68da9881afb6"],

Cell[BoxData[
 RowBox[{
  RowBox[{"\[CapitalDelta]\[Chi]", "=", 
   RowBox[{"Simplify", "[", 
    RowBox[{"Normal", "[", 
     RowBox[{"Series", "[", 
      RowBox[{
       RowBox[{"(", 
        RowBox[{
         RowBox[{
          RowBox[{
           RowBox[{
            RowBox[{
             RowBox[{"X2\[Degree]", "[", 
              RowBox[{"F", ",", "r", ",", "h", ",", "k", ",", "s", ",", "u"}],
               "]"}], "-", "X2"}], "/.", 
            RowBox[{"X1", "\[Rule]", 
             RowBox[{"1", "-", "X2", "-", "X3", "-", "X4"}]}]}], "/.", 
           RowBox[{"X2", "\[Rule]", "\[Chi]"}]}], "/.", 
          RowBox[{"X3", "\[Rule]", "\[Chi]"}]}], "/.", 
         RowBox[{"X4", "\[Rule]", "x"}]}], ")"}], ",", 
       RowBox[{"{", 
        RowBox[{"s", ",", "0", ",", "1"}], "}"}], ",", 
       RowBox[{"{", 
        RowBox[{"\[Chi]", ",", "0", ",", "1"}], "}"}]}], "]"}], "]"}], 
    "]"}]}], ";"}]], "Input",
 CellChangeTimes->{{3.812289865293284*^9, 3.812289944606762*^9}, {
   3.81228997854802*^9, 3.812289987660088*^9}, 3.812290257940015*^9, {
   3.812656155914218*^9, 3.8126561629222803`*^9}, {3.812704753350883*^9, 
   3.812704834407146*^9}, {3.812704883265307*^9, 3.812704888113182*^9}, {
   3.844227980353342*^9, 3.844227986743801*^9}},
 CellLabel->
  "In[168]:=",ExpressionUUID->"c4195bc2-3f4f-4998-a698-f2f87a0766ea"],

Cell[CellGroupData[{

Cell[BoxData[
 RowBox[{
  RowBox[{"\[Chi]", "[", 
   RowBox[{
   "F_", ",", "r_", ",", "h_", ",", "k_", ",", "s_", ",", "u_", ",", "x_"}], 
   "]"}], "=", 
  RowBox[{"Simplify", "[", 
   RowBox[{
    RowBox[{
     RowBox[{"Normal", "[", 
      RowBox[{"Series", "[", 
       RowBox[{
        RowBox[{
         RowBox[{"\[Chi]", "/.", 
          RowBox[{"Solve", "[", 
           RowBox[{
            RowBox[{"\[CapitalDelta]\[Chi]", "\[Equal]", "0"}], ",", 
            "\[Chi]"}], "]"}]}], "/.", 
         RowBox[{"{", 
          RowBox[{
           RowBox[{"u", "\[Rule]", 
            RowBox[{"u", " ", "\[Epsilon]"}]}], ",", 
           RowBox[{"r", "\[Rule]", 
            RowBox[{"r", " ", "\[Epsilon]"}]}]}], "}"}]}], ",", 
        RowBox[{"{", 
         RowBox[{"\[Epsilon]", ",", "0", ",", "1"}], "}"}]}], "]"}], "]"}], 
     "[", 
     RowBox[{"[", "1", "]"}], "]"}], "/.", 
    RowBox[{"\[Epsilon]", "\[Rule]", "1"}]}], "]"}]}]], "Input",
 CellChangeTimes->{{3.812289989393025*^9, 3.812290131815484*^9}, {
  3.812704845037582*^9, 3.81270484572373*^9}, {3.812704891253111*^9, 
  3.812704954229989*^9}},
 CellLabel->
  "In[169]:=",ExpressionUUID->"faa4b09a-75f6-4927-9d1a-f2e304a12aef"],

Cell[BoxData[
 FractionBox[
  RowBox[{
   RowBox[{"u", " ", 
    RowBox[{"(", 
     RowBox[{
      RowBox[{"-", "1"}], "+", "x"}], ")"}]}], "+", 
   RowBox[{
    RowBox[{"(", 
     RowBox[{
      RowBox[{"-", "1"}], "+", "F"}], ")"}], " ", "h", " ", "k", " ", "s", 
    " ", "u", " ", 
    RowBox[{"(", 
     RowBox[{
      RowBox[{"-", "1"}], "+", "x"}], ")"}], " ", "x", " ", 
    RowBox[{"(", 
     RowBox[{
      RowBox[{"-", "1"}], "+", 
      RowBox[{"2", " ", "x"}]}], ")"}]}], "+", 
   RowBox[{"r", " ", "x", " ", 
    RowBox[{"(", 
     RowBox[{
      RowBox[{"-", "1"}], "+", "F", "+", "x", "-", 
      RowBox[{"F", " ", "x"}]}], ")"}]}], "+", 
   RowBox[{
    RowBox[{"(", 
     RowBox[{
      RowBox[{"-", "1"}], "+", "F"}], ")"}], " ", "r", " ", "s", " ", 
    RowBox[{"(", 
     RowBox[{
      RowBox[{"-", "1"}], "+", "x"}], ")"}], " ", "x", " ", 
    RowBox[{"(", 
     RowBox[{"F", "+", "h", "+", 
      RowBox[{"2", " ", "h", " ", "k", " ", 
       RowBox[{"(", 
        RowBox[{
         RowBox[{"-", "1"}], "+", "x"}], ")"}], " ", "x"}], "+", 
      RowBox[{"F", " ", "h", " ", 
       RowBox[{"(", 
        RowBox[{
         RowBox[{"-", "1"}], "-", 
         RowBox[{"2", " ", "k", " ", 
          RowBox[{"(", 
           RowBox[{
            RowBox[{"-", "1"}], "+", "x"}], ")"}], " ", "x"}]}], ")"}]}]}], 
     ")"}]}]}], 
  RowBox[{"s", " ", 
   RowBox[{"(", 
    RowBox[{
     RowBox[{"h", " ", 
      RowBox[{"(", 
       RowBox[{
        RowBox[{"-", "1"}], "-", 
        RowBox[{"2", " ", "k", " ", 
         RowBox[{"(", 
          RowBox[{
           RowBox[{"-", "1"}], "+", "x"}], ")"}], " ", "x"}]}], ")"}]}], "+", 
     RowBox[{"F", " ", 
      RowBox[{"(", 
       RowBox[{
        RowBox[{"-", "1"}], "+", "h", "+", 
        RowBox[{"2", " ", "h", " ", "k", " ", 
         RowBox[{"(", 
          RowBox[{
           RowBox[{"-", "1"}], "+", "x"}], ")"}], " ", "x"}]}], ")"}]}]}], 
    ")"}]}]]], "Output",
 CellChangeTimes->{{3.8122899985916643`*^9, 3.812290007511746*^9}, {
   3.8122900375566177`*^9, 3.812290099321156*^9}, 3.812290177714447*^9, 
   3.812290332737671*^9, 3.812433520240632*^9, 3.812433681089714*^9, 
   3.812436412772002*^9, 3.812475179447913*^9, 3.8126985754144077`*^9, {
   3.812704878717719*^9, 3.812704905131703*^9}, {3.8127049463220997`*^9, 
   3.812704954478738*^9}, 3.812705049866954*^9, 3.812804489658924*^9, 
   3.8223270725352507`*^9, 3.822328275875573*^9, 3.82236195938249*^9, 
   3.822365809892983*^9, 3.8407848794857903`*^9, 3.843732939003837*^9, 
   3.8437964512917333`*^9, 3.8437979798790984`*^9, 3.8442274985870504`*^9, 
   3.8442278096579103`*^9, 3.8443104959622493`*^9, 3.8444048723337584`*^9, {
   3.844490468058872*^9, 3.8444904729075317`*^9}, 3.8448545360718555`*^9, 
   3.8450072140851126`*^9, 3.8450913790702567`*^9, 3.8455423719507546`*^9, 
   3.8457111237490215`*^9, 3.876756548581216*^9},
 CellLabel->
  "Out[169]=",ExpressionUUID->"50f989ac-4a5c-4d0f-9b59-f7d7f3f8ea48"]
}, Open  ]],

Cell["\<\
Comparison of the exact and approximate result (for recombination ranging to \
0 to 0.1, with s=0.1)\
\>", "Text",
 CellChangeTimes->{{3.812705385103525*^9, 3.812705393912313*^9}, {
  3.812705950330426*^9, 3.8127059785567827`*^9}, {3.876756550705859*^9, 
  3.8767565678620787`*^9}},ExpressionUUID->"3faafa2f-7b33-4a3b-a686-\
cfaaf29490b6"],

Cell[CellGroupData[{

Cell[BoxData[
 RowBox[{"LogPlot", "[", 
  RowBox[{
   RowBox[{"{", 
    RowBox[{
     RowBox[{"\[Chi]num", "[", 
      RowBox[{"F", ",", "0", ",", 
       RowBox[{"1", "/", "2"}], ",", "1", ",", "0.1", ",", 
       SuperscriptBox["10", 
        RowBox[{"-", "5"}]], ",", "0.01"}], "]"}], ",", 
     RowBox[{"\[Chi]", "[", 
      RowBox[{"F", ",", "0", ",", 
       RowBox[{"1", "/", "2"}], ",", "1", ",", "0.1", ",", 
       SuperscriptBox["10", 
        RowBox[{"-", "5"}]], ",", "0.01"}], "]"}], ",", "\[IndentingNewLine]", 
     RowBox[{"\[Chi]num", "[", 
      RowBox[{"F", ",", "0.001", ",", 
       RowBox[{"1", "/", "2"}], ",", "1", ",", "0.1", ",", 
       SuperscriptBox["10", 
        RowBox[{"-", "5"}]], ",", "0.01"}], "]"}], ",", 
     RowBox[{"\[Chi]", "[", 
      RowBox[{"F", ",", "0.001", ",", 
       RowBox[{"1", "/", "2"}], ",", "1", ",", "0.1", ",", 
       SuperscriptBox["10", 
        RowBox[{"-", "5"}]], ",", "0.01"}], "]"}], ",", "\[IndentingNewLine]", 
     RowBox[{"\[Chi]num", "[", 
      RowBox[{"F", ",", "0.01", ",", 
       RowBox[{"1", "/", "2"}], ",", "1", ",", "0.1", ",", 
       SuperscriptBox["10", 
        RowBox[{"-", "5"}]], ",", "0.01"}], "]"}], ",", 
     RowBox[{"\[Chi]", "[", 
      RowBox[{"F", ",", "0.01", ",", 
       RowBox[{"1", "/", "2"}], ",", "1", ",", "0.1", ",", 
       SuperscriptBox["10", 
        RowBox[{"-", "5"}]], ",", "0.01"}], "]"}], ",", "\[IndentingNewLine]", 
     RowBox[{"\[Chi]num", "[", 
      RowBox[{"F", ",", "0.1", ",", 
       RowBox[{"1", "/", "2"}], ",", "1", ",", "0.1", ",", 
       SuperscriptBox["10", 
        RowBox[{"-", "5"}]], ",", "0.01"}], "]"}], ",", 
     RowBox[{"\[Chi]", "[", 
      RowBox[{"F", ",", "0.1", ",", 
       RowBox[{"1", "/", "2"}], ",", "1", ",", "0.1", ",", 
       SuperscriptBox["10", 
        RowBox[{"-", "5"}]], ",", "0.01"}], "]"}]}], "}"}], ",", 
   RowBox[{"{", 
    RowBox[{"F", ",", "0", ",", "1"}], "}"}], ",", 
   RowBox[{"PlotRange", "\[Rule]", "All"}], ",", 
   RowBox[{"PlotStyle", "\[Rule]", 
    RowBox[{"{", 
     RowBox[{
      RowBox[{"{", 
       RowBox[{"Red", ",", "Plain"}], "}"}], ",", 
      RowBox[{"{", 
       RowBox[{"Blue", ",", "Dotted"}], "}"}]}], "}"}]}], ",", 
   RowBox[{"AxesLabel", "\[Rule]", 
    RowBox[{"{", 
     RowBox[{"\"\<\!\(\*StyleBox[\"F\",FontSlant->\"Italic\"]\)\>\"", ",", 
      RowBox[{"Subscript", "[", 
       RowBox[{"\[Chi]", ",", "eq"}], "]"}]}], "}"}]}]}], "]"}]], "Input",
 CellChangeTimes->{{3.812705397218998*^9, 3.812705399559804*^9}, {
   3.8127054367756977`*^9, 3.812705540494831*^9}, {3.812705649362995*^9, 
   3.8127058637299213`*^9}, {3.812705898392908*^9, 3.8127059466311703`*^9}, {
   3.812705987255075*^9, 3.8127059939717417`*^9}, {3.8437977449137764`*^9, 
   3.843797755111186*^9}, {3.8437979873294497`*^9, 3.843797990504888*^9}, {
   3.8437980485193615`*^9, 3.8437981262756314`*^9}, {3.8437981661791916`*^9, 
   3.843798170431905*^9}, 3.843798206938763*^9, {3.8437982528208957`*^9, 
   3.843798267233013*^9}, {3.8437986718331127`*^9, 3.8437987228288126`*^9}, {
   3.8437987734243984`*^9, 3.843798805129796*^9}},
 CellLabel->
  "In[171]:=",ExpressionUUID->"1d779ae4-7cfa-4d4b-9890-2d05fc84bf24"],

Cell[BoxData[
 GraphicsBox[{{{}, {}, 
    TagBox[
     {RGBColor[1, 0, 0], AbsoluteThickness[1.6], Opacity[1.], 
      LineBox[CompressedData["
1:eJwV0Xs0lHkcBnBCwomktp2i+r0i1y5WFOpLKeV6iFzD2sK6pFJbqt3YdSmk
OHNaIpfEkmOGRTeqb8wp7AgRXTSjMWk0w0u3aWjZd/94znM+/z4PiUjwOThP
SUnJg8n/7XpQ0otjftv+mGvnfVUhqLpj+WEhyxrs4kvYlCrBH0ryixpYzjB6
UvNHd8ZuXYN/X2X5wt3KUrqEsf8B+b081gHAb0Mju9QIvl6fseMC6xhsMlxs
yp5PsHSpV3omKxVqeW5mFhoEUxY0rD3PYkNq9QljH22CAYFl3Mmp65AjPq/l
xSKoNZcS4rKSC9JCrkaIIUEj7wlJW1YjPOz8EDbfkuCJJ1sg/9MdKA6ty/G0
JbisUVegrPwALARBNrcdCd4U7eB3O7TC9L2o43ddCbbGXF0RKOOBwj55Wagv
wc/GW3Vq4x9DlWFkjdV+gvMUNYtWGHVCUsDXgiuRBG3mwm/u5fAh/N0Ne/sE
gvxU6yePzLqhKGG2N/sEwVWXpIrqiR7oEDqJ45IJSuVCwbMNT6Gnc0CWe47g
9ffNndo5fRAT3LXSKZegtsFftFjcDzbNKunlBQSzf26KLF0zAA2itRr7ygh+
cawRR58dhJMmdltzqgkes+I1ftf2HLy+112nX09QyOFl9ZKXoNOprzC/Q3Am
pr/Q9NQrEE7mKcuRoLmT+mxk8xDsC4o2Iu0EXa6RqPplApB/zFvR0c3sZRBG
vQkRQvmtIFn/AEELmZ/WoMcwxMc2nq14TVBPZ3IBb3oYOP5tppNi5v8HhVzD
ojegM2kcXyklGGvd/ELDTQRp58dy+z4QrNkTUXr/iwiGfzGJe6Rg9pQuXzR6
eQTipp31LJQobNrrosJ2FsMrd2Kmpk7h2d1pJY2jYtDsP33LdyGF5LXr8/K0
t9DxZMr7iB6FdrapbJbVKLgYDpvNsigMWdmtUO4bBQ9fnyz11RR+7rwgOpzy
Dtq4LxN/M6YwXzX0mM8aCfgHKpYet6BQT9B0bR5PAg4VZfUOVhSq/Zriu+XI
GHjGc2SHNlOoVB3KFS1+D0k1/2wy3kbh0SvcC4tb38PePauqdjpTeM/83ALd
Q1K47aF2ysaVQl3Xoxa/a8sguN0jot6LwiHLnr6kFhnUbh24n+tHYV0xrBGH
joMouq5tNojC/VwbXYPZcfhkkuC5PZzC5LSylKEbExBs+qxdcpDCWolBobY7
DRGWUU6rYyk8dzUtXOBJQyufE2/L+IDPuBHHm4Z1UWP5noz1W1rqPPxpkMts
ZWcYZ14MfpQdQYO11CH9BeNom4IpzSQa/KZmMvLiKKRSl+xWr6TBMVfeqnKI
wtnNZxYOVtFgn97VtZzxi/GRp5U1NFScLhjcyPiSf8P+XfU0vH2sJwljPGfm
k5jWQoNdKvtbM+Oh3ovFKn00JCe++piYQOHtdPlPfc9ouFyhP5HJmG0fZlr+
nAaVfX7vyhi7Vaxr3C6gITC3dqCb8d2TXR0pYzREaX6rMj9M4WXLTRe9ZTT0
tM9c2c74iKjIl9A0xLV9zApkbOIeJ8RPNCzh82MyGKsq91+/JKchQIMTUMx4
uMk+Jnyahug3GTubGLfElK/f8C8NM7FBG/mM/1yl9Xlujgb6oZH+COP/ALUj
Z2U=
       "]]},
     Annotation[#, "Charting`Private`Tag$209117#1"]& ], 
    TagBox[
     {RGBColor[0, 0, 1], AbsoluteThickness[1.6], Opacity[1.], 
      Dashing[{0, Small}], LineBox[CompressedData["
1:eJwV0X00lHkUB3CiIlHTtLUjL/2eHfKupJFUV3GiKSkvWyE5FpUyUTq0bSst
JWVNjkqLkKhZG9oZTrum3HDq5HiNGlrG2ywyMz16YdJuZp/94557Pv98zz3f
SyKPB0TP0dHR8WPm/82PHu/EN8GbDfnqqFN6BPW9TOMHOK7wm4rtUcR4bVFe
gZjjDS0/dRg/Z7yjVfZ7IScIOM3GIjN9gnujNI9yOFFwZPu92kbG/c4XvbI4
iTDm2uvEmkew+Cv/C5mcNBh5pH9DZEAw1UC86hInF0rXjUR1GBPct7+kavLd
HUg8b0HavyZopE0N87GoghSJ4UQ/RdBqz9vxxssS0FbbLcl0IJjU5g55H/8A
XZdafjeP4HIJS66rWw+h9Jkx8CRYO+zV0r6xAdry7gZ68wk2xBau2K9qgqUv
HlpNBBKcst606H7cM3gfcrMNwwjOmalYvMKqGXhPnhjaxxDkaSNqAytbYK7R
ytetAoItaa5tT+3aQVO+uIAkEbQUKmdEbztgQU4YS/8cQaVmQP5y9QuYKXYK
tc8geGeirtnk5y4wWvZ5br+QoIn5XVqh6IZ/D3CGttwkeOVITUwx9xV4yHaL
p4sJTntWKA6nyGD3Vm3cGhHBRJcmybLGHnC1dah/Uk1woLLpcid5DSWvN1Ld
Dwn+E9udb/v9X3D8k21dCRK03zJ/NqauD8K1dj5tzwj63CaHHiyXw1WOc39y
O9OX+UFqKGwANquyuBdfEXRQBRvJ/AZBHD3LDeknyF40adD0eRCeSmUn7yqY
/9fnV31TMAQJGYI1EUqCR13reg13DIN76VoD4XuCFdsjix9PD8O3J0Mz02eY
PpWmi0evj4Cff819tZZgTaCPXq63AsyMypKfz6MwxTe9SDKqgOzJoawVxhSS
fn5Pafrf4CNhl21gU7jBLS2X4zIKyvp8l2YOhWEW7TO6XaOQV15n+sqSwqnm
rOH41DH4EjTU4G9NYZ5+eGIAdxxWugVqfB0oZMtrbs9pGgfxh8sctguFc8+m
BrknvAHxWQu273oKdUThVcNLJuDS/A8q3c0UnvilKmtJwwTkF2pXcb0pfGSf
YcASKOHSoZLa5XwKWfwTDudNVHBvYazjNX8K+xw7uk5LVXBBk7Q7OZjC6lvA
VYSrwUwUox4LofBAFY9lPqsGYUynnlMEhefSS1L7fn0Lcqlyiyyawvvj5vkm
O2nQaz3lzzpKYUZheoR8Fw1Detsu2jCOClBbVe6hwcbT8DEwNpNKq/320hBj
d8RGwDgzO/TplUgaPgquTjYzPsy7+W7BaRoEn/J2pR2jkEpb6ju/nIbeCMet
03EUzq7/wVh2j4Zw96x9xgIKe9UjL8oraBCajcRxGQv3ig9se0DDs8iEawGM
tXYBJ9OlTN4V055Kxn2d2bf0umiIdZfYHzpO4cMLmu+6XtKwajJlzY+Mcz0O
2pb20BDo7MW7xnhHmZNkq5y5r6x6YyPjP5Nbn6e+oZn+7DZZxlN43XFd9h4V
DW5Fkg08xgnDBUGEpmEwyc3Nj7HNzmMD+JEG8xBrxzOM9XW77wg1NEzl5Fjn
MB6s8YiN+EzDiXiNhYixNLbUefUXGhwXBC9Dxjcsjaa0WhrqkyoWyhj/B9Zn
Vxc=
       "]]},
     Annotation[#, "Charting`Private`Tag$209117#2"]& ], 
    TagBox[
     {RGBColor[1, 0, 0], AbsoluteThickness[1.6], Opacity[1.], 
      LineBox[CompressedData["
1:eJwVz3s0lAkYBnCkM9Xk2oVJfJdMLrHdldXuW9gMNbUukU3GMrogKmzpbLXT
oUKT2lXNLiJU5KCL6SLpjdlUhyZk6TY0Lrl/FGNRzX77x3ue8/vnOc9Lhcb4
hOvp6OgI2fs/vcK767Fny/c3/7YtKthGoL7bvL2tvBVwWz0/ix9E4PJsWeYt
njukhqUm57LeUNd8M4vnBylX3nhnbicwQDz24HeeGFaVR+WkiQh8t/iEm5QX
B0cuipziwwjMmbP5eAovEeJ/mBSuiSRQMu2WTTIvHaYWYHT5IQK3Bl4qHRrO
h+FxpXJGJoFcrSTIw6oUiDE7z4ZyAvneg93VqWWQJ6sxkrcQeOC5M8hG7oHU
LWa4/l8CzcpMVLq6D8G80FTsyiXxttqtVrmmClIWqGOdLEisisiyCOxXQFnM
TaLSnsTRhd8ZFe+pgblWIsrKmUS98SJjC/4zwD6zPRcEJDppQ277ltSCs1Kj
ZPxJrE1c8fyxvRJm510I6RGTSJzpGy8cfAErjZvCJ2NJ7BtrVTUtaQCDY8ok
jYTE/N77zwxPN4Jegp3t9LMkGlpeZTo6XkJ2llfyo2wST+2W78ix/gfWdz66
F1lMomZtUceuo82wVvRc5lhBYtwyRdnc6hbQcvwVnU9JbC1RpNZTr2HNpo0Z
8hYSJyNeZtgdegPij0dqln8gcdE6ztcd99/CpMTzY8kIiR651M4bZipoG2nl
uk2h8ICliH4f1AquwvarzcYUOvRv4TYL2yCo69xVyorCWUZD0xQTbTCnwSry
uAOF+g8zShdkvocovoFsyJnCyBX3X03foAZ+aJ3uAQGFRZ6hOZUaNWyN8F1w
x5/C0b55xl3n26HoyecnOmIK5b4eU9LdOyDBZ6J6934KjwqSssu6OmBZ4OIT
qqMUUu+8WvKSOkGZXH7aRErht6sS03nLumDzi9GCnRkUBlkpx3UbuyCoeO7m
2gK2/5lUvVfyAQac8h0C7lAo0w+O87Huhp8MvAQfFex+lTxXT9EN9lWcsz82
UDj1sMTPeV8PzMiQeb5uo1CnMLhUbdoLDwL9PsUPUrj/r1KpaVUv3LiWfGjd
FwofLDo5zSS6D/gek11NXBpNvPY7HDPshyxHke9hHo1vHV80JlT0A2NWUbnN
lsbrF8G6I3gAOC76hpucaNxe6mRi+XUABMLCmVx3Gn9LuiR5e20Qzmo0Czm+
NBZ3W2YYbmRAWW3uYvYzjSezkkJUmxjY0uS10p+12GeAX+LNgOl066XnWM+v
qLguDGDg2JM6x1mhNKakbXt8KpQBiftMF6MwGnc5/Tk8I4GBuoDcy5xwGunE
2QLOFQYmx7Irx3fR+HX1rwbNBQzE/lEwuHo3ja8G2huuFDEg1O4kD7I+E3Br
+/obDHxwNUjWsNba+8QmVTBgHqiN/hTB/lufdnFKIwPBn4ekA1E03j0+FtbY
xIC/be4rhz00pruI7PJaGIg3N7WJYr3h8jdlrioGqt2X1PSyLj9Y91TSw4BA
GTu/O5rG844r07z7GUiztPvFJobGfepMP4phwGXppfodrG03RrXiCAPvrr2R
drLW132Zf2aMgVmm2YPWe2lsk7tEhEwwsGidjbeYdUVE3uIlXxgYvxsnz2N9
geCOarUMhEycsGhn/R+ywWFn
       "]]},
     Annotation[#, "Charting`Private`Tag$209117#3"]& ], 
    TagBox[
     {RGBColor[0, 0, 1], AbsoluteThickness[1.6], Opacity[1.], 
      Dashing[{0, Small}], LineBox[CompressedData["
1:eJwVz3s4VAkYBvAhlU25ZNt2kuacs7SSsG7d+3Zpc2/XpFIJMUqTbtK9tp3N
WCmxrXJLkUtKmewwaU18SRcWJWqIxqXZiYw51ZqZh0Jn//ie9/n98z7vR4bv
5kbqs1gsf+b+T5/IvmbsX7siZ2JF5+ONHDTwmLWni+0C0yQXGn7cxEHny+kX
xeyVkM/TSWoY+zbK/spmB4L3OY+j0mAOrufp7p5j8yBlxKZGFMLBVw6/eySx
YyH3mKvP+XAO5sz4KT6RHQfBGWLfYD4HBYbib0+xU8G+Omzdy8McDNqQK3r3
Ph/cx6Lf2GZx0GhcEOw5RwQTTL77+OEOB60D1H33T5fBZD+15IWMgwebFkP6
0B3wF0foa3QcnFlmJtfTq4YSwfmq1ikESno9Gp4sq4FPkWYddbMIrOFnW2xQ
1YJ1taiMa0ugZu5yk5s7H8G7UQNavIhA/eFiUwvrepiaNnTD3otAt/EwyZqS
BqgT8uIS1hHYEOfS9ND2CYw0n8o4ySOQkzIwfE39FMRBYcFp+wgc0HXJnzs+
gx2aT46pAgLz31bWG59tgdzjGfeKUgg0trxKKxStEM5KsIi4TOCZ7eVbc6xe
QNP5QSeTmwRqvy9WRJ2QgdtSnlNLJYGxTrVlX91vg6o7S6KS6gjsKqk93Uy+
BHPz6JOhbQR+5LdmzTvSAfzr+douJYHzf5g8trWyE0hdmN/mIQI9r5DbSmfK
YUHq4/r/9Ek8aBlK9QR3gfSfohuJpiTaqdYayfy7gdQspF9Ykmhu8s6wdqQb
itSHHFbYkWhQnSX65mIPaM86SK4vJnGHS2X7F7698H6kUezsRWKxd3hOlbYX
Nv3hzTuwjkTNwCxT5YXXcKRHElMTQWL5Gs8JqSsV4NoSY2ofQ+IJL+HlMqUC
2uIzVxecIJF85dOWJ/wX3K9pHr88Q+KShXGpbCclHMhtTnbOIjF4zpNhvRYl
6EZPVWQWMf31Sb17BG/A+dEBrs1tEtMNQmK5Vn2QbO01/qCW2S8vv6Jf2wdN
scNNc5+ROPG4IHDx3n6wchzwFHeTyLoWIuqd/hY+FLsJA9QkxmSKkqbXvAUb
L7t2ziiJd+cnGJrtGoBm0dik20YUmvnE2P1mrIJFyvRJW9gUdi542nJYqoL9
aVXL3W0ovHUJrBQhg5CVrZq30I3CzSI3M8uxQQBtYYXWg8JfhbmCzutqKL7d
nKnhUnizzzLL2I+GAJePqwy3UJiQLQyTr6bBMeienydjHnfQuiSABs2f9oHx
jGdLpbf819MweyUryiCcwsTkTQ/PhNMQSZ7NY0VQGOWW8X7KYRpKu5E/zKOQ
ivvSa3IhDW8a1ctUURSOLTo2TVZEg5iVeGj+dgrbB18/KyymYZu2o5zPOGW9
ePOqUhoUVoWu/YzHbbn7hFIaHvF7vJV85t/m5EsTWmjoqQp/0B1NYUW8LqLl
OQ0FlwpmEzspTF0aOi+vjYZfnK/uD2XsW2Bf5i6n4erRPjs5478PNdYJ+mm4
Ebf3VscuCi8scE0OUNEQZVQxw2I3hXt7LwaSNA3FnveObWRs4xfdhUM0HO21
/LmdsYFea36KjgZz9xjp13so7C5fyg8bocFnw2nbIMZSfp6D4ygNsqLtmWmM
0zhGmvFxGuJLp02VMf4MRyVw1Q==
       "]]},
     Annotation[#, "Charting`Private`Tag$209117#4"]& ], 
    TagBox[
     {RGBColor[1, 0, 0], AbsoluteThickness[1.6], Opacity[1.], 
      LineBox[CompressedData["
1:eJwVkGs0lAkYgE3Z0to1NGK+uZovVC5JK21Kr6i0RMek1ZyMpESSJGep7TYd
bBcyyYrcplxibUYZNrf1JsvJtVwylVyG5NqXCmnLbPvjOc95/j4Cv6NC/3ka
GhpuX/nfLv7DT3Bk10ZtTk+vaQYTNZ1Yob2EDTQWiZLrv/YPmclpxcRmcL82
7R6YyUTX5q576YQnKJtSS/NlTPQ6MFOVQBwAa59HRy2ymPjS6jenOCIcWO9E
l63zmChbsiPmEhEF98mEcLt7TJRoFS+7SCRC2aLpSOc6Ju4W3ZS/ncwGs1Kb
D4WTTNRWS7ydeXI4/vqj1JRFoInHm+GHlxXQIkyfaNxEYETLOkj+UAaenKvq
5mACDRV6PTRaNWy9OCmdTSSwVOXU1LqhBkarQkeuIYE1Qels0XgtrDdIKjo9
RuCUqT39zpF6ED7/RZTDYOG82QJdtkkDqFuthd7AQlu1b+nOwibQP7M/VRzI
wqYom5Y6s1Z4t7J4e72UhXzp2Gz+m8dgVei+43UlC8dmens6V7XBzhzZ4r1D
LMwerWjQudIO2nMh7nIGG3W4t6nBwQ4wuBk2kejAxthDJQdlxk+Bpgqp6A5i
47RDwWDg2S64FhehsE1hY/jqWoXBQyXQc1pyP9eysbew9vITwXN4wFDGL5xi
479BHakrTr4AKZ2+vM+Yg+abFs4drOgGzTaHPAshB51vCQLuGvaAad8QTT+K
gxHcvWS/dy98+Sd/ya/FHLQY36Xd5dYH+glXo+pVHGTQ32rVfuoDV8IikzDk
omZ1qnxpWj/IP7eZT23j4mGbimeLXFVwPLckft05Lhb85Cf7e1oFzBfNFcq/
uDg1xtIdShqALdna2fQJLpbsdJ6fuHkQTkb+HuCznIdnt0VnKoYG4Vm5d8q+
fTwUvHRRZkW/gkVpdaazN3hotzYqkVg9BOCcI0p4wUNvXussrX0I7BeYGmqx
+DjVEKcKlbwG76CicwG+fEzW9AkXGg+D9/RH5Ug2Hxk9Jbfm1Q7D5MBdxYIx
Pn5zWuK57tgIbOmM0Q3gGqFGvo9ctXgUOkSW5pmbjTDshjxucc0oXC+vDs44
ZoRV5he09ELGwI136325zAj1XMIszuuMQ7Vd0n1sNcJuy8ftJyrHYfaQ7EHZ
AgEWZYDxoM8E2BHKXbEbBSiW2+px5yYgrO6pbshJAZ6Lvinp/uMNqDOTrNJr
BHhnmJuqs50C3wFxVZ4OiRfSo3173Cn4smLPMoYuiQeEEyaFHhT4lbmEnNEj
kVNZWeTmRcF3zSnXvfRJvBS/py7Wj4KmgNxIfRaJgbYpk9+eoIBv+aekzIRE
Mkp/28JcCoJNyjPK7Emc+/HU9115FHTeltIdgcRnEwNtuQUU5CbPxDQ6kCj1
KhZvvUtBtMPh+H4nEtVmwuPRlRQ0Gjhas1xI7H4SnzG/nYKl7hkG1T+TeD9m
Zn97JwX2OcP5u3eTmLh+74osJQWnxCzxexGJrjkrFY49FDDWaJlZiEksj2x+
JBmhQBZReqVgP4lJlmviPcYp2BrQ4OHuT+IxVZqngKKA5t/p+O4gicu3B/fi
h68/bE1L7YNI1KR1ZEtnKMiTCja8OkxiX8n6IN9PFPRzz87EHSGxMijLatUX
Cj7GGo+uPUridb72lFpNgeX8z0sGQkn8D0qkZQw=
       "]]},
     Annotation[#, "Charting`Private`Tag$209117#5"]& ], 
    TagBox[
     {RGBColor[0, 0, 1], AbsoluteThickness[1.6], Opacity[1.], 
      Dashing[{0, Small}], LineBox[CompressedData["
1:eJwVx3k4lAkcwHGDQodypHlnvDPmjUo6KCksP8WuqzakQylSKFKozdJldk2l
ElueWRrXoDakkaNWRv1Ws7VZkpCUo8aYMMNLT+jYsvXH9/k+H17IQb9QTQ0N
jfVf+3av0P5mHNjkHPUfqZOZw0RtV1Z0D2EL1c7ufva5TFyRm5FVQbiBiXmt
qOOrvRvby7MJf5i0FlqyxEzcsmei9iKxB3JqrG1EBUzsWnbaNYU4DA6x+aNZ
15iYN2fDqbNEEpT6e7rlljORr1uxIJlIh4WSZmHuAyZuDRBLRkYLwVDMFA+N
MnH6JD/QnSMB5xe+XRtYBFr4DvffP1cJS4XH18nXEBj32B4y3lXDNv8ZA837
CZxbadDNYNyDEXW+znA6gbfkrg1N39VBx37N8HgksC4imx2glsGsDiG5WUXg
2HynWaVRD6EpsU0da8RCzQ8ls9kW9ZCwQhzHBRbaTQbf2nijATzHo62Ye1nY
kGT7+MGiJljpwItJSGMhN031oWj4CXTFOEVdkrJQNdHT3Wb9FB6SKJiiZGHh
YE29/oUWSFYv5/sYsVGf/INWKFrB5nNoo40LG8/vqwrLM38Gkrb8tUci2Dju
UqLYe7IdUiP9vBsz2Hh4uazS5P5zuFDtQPwmY2PPDdm5Zt4LCBx+73X5HRs/
RbSKLBNegqdU6+8Yc1O0WqPzJaymE+arfMprfU3RPZ8XfnNuNxQ/4igLfzXF
ODKIeh3YA2W6J1xmVJjiYvWm6e3rX0HxoQmfALkpGs0a0ZV9fAWcDYZHr5uQ
qH1PJJmX9RrOfLQLSPYgMdK2pkPPWw6RzywTm06SWOIZknd3XA6EKPx29G0S
x1Ss2UphLzDosPoiNYlVG9210t0UUL/tmNWnBRw86SHIrVQqYLinS4+xi4O8
Lq/nBYI+8FqcEyG6zEGHVUnpxHIl9KnIvlUvORjIafrAaFGCsdY8eRnBxbH6
FHk0/w04/mWnaRzMxQztnYf9zPthXt2uz5mFXDTqrsrXlPVDb5Ay9c4gF6cc
5/vbxwyA477BOa6kGWoU7ZTIDQdh9Vic3XE3M4y9LEkxrBsExtybNSdizLDW
6oyuwQEVzGGHp2TnmaGBV+ziX/TVMCNvPOlKkxl2LnnSEi/96s1sDfFUHpbl
gLli5xCY591W/eTMwx0SOwPyyxDknt6usS2Bh4kCMb+zeBh8Apyk5+p4WNpP
ivTX0fD+rdO/mfoUnskWBHf/SIPni4su2rMp3OM3ZHHDl4YQ2cuLBw0oNJVK
y9ZvoSHRVv7Uw5jCs6nbH5wPoeGs4MDrKSwK99pljk6Lp8E/sPb7EgsKqSRj
D52rNDyKu8C67kThl9XHZrZfo4GYSQttgcKOod6nV0toGGbIibsuFKZtqdjx
w00aqjix9q2uFE4u8jskkNKgrRDqzfSisLM5NUerhYYjJr3e5Zsp/PPUxO6W
Nhrij7YMem+lMN0xyLLgOQ0NRqVFygAKva8srVzbTcM/ViMp3B0U3vm58RF/
gAbKLoiXu5tC4ZKVqb5qGlqnLRxZE0phjDzLn0fTQLYOqPvCKFy4bn8PvqMh
+VNpnE0EhdqM1sK0CRouKUL1OiIpfFXlGBH8kYbit/wn/CgKpREFy6w/0/D2
2ZvHVgcp/J07fWxykoaUav7U9mgK/wcGUmBl
       "]]},
     Annotation[#, "Charting`Private`Tag$209117#6"]& ], 
    TagBox[
     {RGBColor[1, 0, 0], AbsoluteThickness[1.6], Opacity[1.], 
      LineBox[CompressedData["
1:eJwVj3k41IsexkcqUs0Yy2iYPUs44qrElfutSKKNipTQkHArhKJDcQ6S/fQ4
HVkiS4WD7IqOL4lTKWSNGEkiM79fmyUObveP93n/+Dzv83xevtDH7tQyCoVy
5Uf+39anxjtw4sh/Bs7VmA6W0XC5uaqviLkZLFp9XDkVNNyUmZJezrSAqzzn
aJdKGtq86C3LYB4GnbmJt2+raejgPvPoOtMdbuasrBuro+Gg/lXzeGYAFKj+
Qf3cTMMs5QNRMcwIaHtqDbIDNAyXLde6xkyGXI2tpVlS8njU8XbJp8+50Jqx
0sdBTx5XL4U77eaUQEij870D9vKoYUuMP46tgF2xUk25l+Xx4ksTSPn2ADZY
yD1OK5BHlQr6kJRUPSSFxFGGOuWxasS8tW1bI+w//9j5DYWOjd4Zao7iJpi1
2Kx+TI+OU5pmtKKzLfAbo8Nf14GOy74XyqtpPAMdnP77fQQdjZZcqw4VtwJh
a5w8X0LH1ojNL5t12qBha09GVj8duUmT3/OJdlh9Ntvn1CoFnJwRDXUbvILx
5HzFuC0KmPux9hk1oROivZ1GpT0UkMq+S46OdsGa7jD7XTcUMM6r0iNLvQee
FRaYEY8VcHp74ajnlV6Ivjzx3HRaAQMMmyoYj/ugs3vMaV5DEUXFTbEd/H5o
oAQvFBxTxHnvrjTtSwNQ1idq8k1URN0dMosetW8gzP2bZmmDIu7O5p8uVRkC
E/eWd27fFfEi20Xw1kkEKsbKPTkblfAn8ZHVvfuGYTZd2ZDrroSKtE+yTXPD
IG5/l1CZqYTL69NK1qe/hcBnDGeiTwn/u7n29SqbEViZ0ZExuk4ZC/cIs/6a
HoHY8qbIQUdlnJpUlR+78Q702l5fykpRxspDu6WTLUYhX6lN21akjFesIjMr
xkZhbbfYS16dgfxB676cyPdw3c0zwMmbgf/eGpHMNBwD6VwD4cGHDHTitH2X
6hyDQVrg0S5ZFZx6Fj/iG/4BDqxZaB4QqmDKcucAO/Vx4OgWWlnUqaDiUGX2
sqZxoJ771/Zm5jpcERp+2MRvAnLtl8V9jVqHlHznkhGFj8Ci1jpen1qH51NL
4hUaP0KI2YVoXjATH+lGy9LPTcLWBOVR3ipVpFuf/+kXqhhCqUKHxCxVfKPX
3hlcJ4aP610f1pxQw8xJeqh0vRg2tvgMVbuqoTD/kGZ8gxiCI4bnatzUcEK9
NyirWQzUnYwNDV5qOK02xG5pF0POxuCciUA1pMuJTyu9F4NLW1lJRoIaWo7J
/FO8VgJeM62y9xrU8P4tUB91loCj/a0gqj4Lv176KnPypAQCeTs5yYYsNHK4
OznoJoGBGK0ElhELa2m08l5PCTDWJIm2mLGwOWxox/PzErg5ebotxoaFA8JQ
l7IoCQiKvmxv9GThSq3a1LBiCUSLJrXi81i4R9rn8sJ9CSykZepfyGdhnEgg
vFQuATnloDJhEQvpKTHaATUS0CIGzC0rWchadazmdKMEdpqcsTV+wkLDydnu
/T0SUP9lp/HL9yw8UWJEZy9KwLCto3Bam41Vx2ap7RQChmcfmD/ayEbqyodr
fpUm4Dr7HvvaJjaik5nshCwBlRpefxuYsVEgZ7FUoUhAWN/9ow0H2TjmbivZ
q02A5luZb1+C2HhO9czTkMMEJEX7qS+9YGPzE70WfQcC6F1mcK2TjVw/smnE
kYBQB9NI1ddsbG85j1YuBLzXTh22G2WjYWBwtZI3AZ/dTWTY82ycaYvK+/MK
AfvLlxq0dTgYFnk7/E0BAaJ9lIaXCRxce1HG+mQRAVXzpa7fkzmY6nlWYayE
gOxsf4peGgfLbUxyyAoCZL9UF5Xc5eAYvaNpWT0BXbc1+zUaOGhziyKr3UnA
heOujE9THOxL9Ggv6ibAd6r3Ts0/HHQPb00x7CNA5veDenHSXLzsnqK9bZCA
R5TyksN0Lt7XMbA58IGA7sC+Wh89LjKqXRIC5wl4/mFQ88tpLubce2I/t0AA
oz9WOtSHiwaputwrFBJmvYd+Vb7IxT2hMyXRK0hI9vPY5hvFxRDzxI40Ggk3
jMM9X+VxcaTtL6XG9SS4xT6pDvnAxaJxdhp1Lwl+Rjr52tt4GJ0R6Tq0n4Tf
rm6ySN3BQ3c7iUaxLQlpS8W7mLt5yKqru7/PgQSf+soaczsexiQeb44TkhAf
E5p+yIuHnkY3P8sFk/Ck94RdeSoPLSYp1f0/kyD8Mnxzy20ecrM8Qwouk+Bi
+bWw9S4Pe1YZy1hHkOC/T+RgWsnDXYM9rGuJJGy9FizQ7eChIELJSuYOCTJX
LfiStXxcNA5Z23vvxx9ZeX05Bh9fS969ulNIwpxoXf9uDh+THMpPWJaSkK4Z
vVdbn49LOnb+kXU/9qptmXl2fOwXPTA+Uk8Cc4ua5fhxPlYl8xfVG0lYnFPI
PXKKj+cWP0U3tfzwV0mZqgri45uOxFvSnSRkRDz0aL7Nx5qoGbfObhJURFr1
SX/yMdnURTunjwSd7EH/36v5aJO3sWLn0A8+6WF99CUfHwa9eBo+QUJgZ14U
Y4mPN/S2JNqKSdgwaFW6Yo0A/UbSD/NJEgJ8Buz3MAW4Ye8ZEX4jgWbgYDm8
WYDLpbpyk2ZIyBKGpZuZC3C40tTbdY6EpJtW6dJ2AqzzztE3WCBhva+Cv/FJ
Af7BXT21tETCz84RQyO+AvwfpYv0wQ==
       "]]},
     Annotation[#, "Charting`Private`Tag$209117#7"]& ], 
    TagBox[
     {RGBColor[0, 0, 1], AbsoluteThickness[1.6], Opacity[1.], 
      Dashing[{0, Small}], LineBox[CompressedData["
1:eJwVjHk81AkfgB3JFWPczGWGDnIlq1q837coVyoiW5EjhO0gKomkmLUJ7Zs3
SkKuJCZnifhmxdZLSI7K1eRIM/P7aQuRY3v/eD7PX8/D9jvhGiAhJiYW+4P/
2zHgYxdOuv+rql/ch0ik4Aob7dBhLXOQMq1wtb5MwY3ZGbcqtWzBd4RpeyWJ
gk7tfRVZWm7QP2ata5BCQQ//2Sf/0fKHgfKV3QHXKDho8ptNslYEzIT6Lwxk
UTBHbTf3slY8PDBwv/aigoJxMpVrf9dKg9zF6dq8AQr+sj+XN/U5H1IDfft5
NCWUX47ztGPyQPxeSYjKDiVc7UJ8/DOpCig9OUHlJ5TwzMstkPG1FiQNN9M+
31JCjSrqkLh4I7SP0kjnViWs4du0dVg1gXMsNyBwWgmbQrJo+4XNkBdAq+Bz
qDi9xppSeqwVCp0lZVOdqSgxV6JEW/0CfGNLj+pFU9Fi2admb1kbpOgIGmeK
qNgWb/6yxaADNraqt+3opiLrqmCumOgEx5++D9dIKKNgdniox/QVNLq2T4aa
KGP+p7oXiindQN97QCraRxkVGUXk6OhruDBmHrDtD2W8ElwdmKPXC/2bXuZ6
NSrjzL9LRoNi+yDB0+Q0429ljDBrrlL/sx+k0ldaAEcFh8uak7rYbyHri33J
Hg8V/B7yOlM/6h3ctrkUefyKCq7fKr0UWDcAN/LvuMw3qKDdHfaRco0hSJ2S
0/s2o4JnGN6c957DsNH08K5IQ1U0FLrL9zmPgMapuWgjP1VUoUzJNM+PwI2t
elsWs1RxRWMmT/fWe9BVS+YH9qnir+Z1b2Sd+LD9q9XeZA01LHHwy2mY4YPv
bzxK+S9qOC3QVhq//gEaEhesMtLVsHqvnWSa7Si0LDgHHR1Sw1j7hOyq8VF4
eFH5lIOuOrIHHfvzEsZg2saujResjj9vik/TMhsHR67A4kmtOnoyO+bEu8fh
QAHXbp+MBk6/SOaHxk1AFBQNhPlpYMaKQxGueh/Bdkvwi091GqgyVH1Hovkj
XJ4yaIrS0kSpmDi3LWGTkJw+IVfN1USx4kM8vvInOCfpIHtoWhNP3uQlKzd9
gp38QqfpSC18sj5RhnpcAAEeltULMtpIdTxpeFFRCHQn+w2hOdo4YNTZfbZe
CBares9kedEwW0CNkWwUgu7+qKJbPjT0K967JvmpEFaVh3RkHabhpF5fZE6L
ENz+8FEpDKbhDG2I0dopBN4G+7qXp2hIlRMeUR0Twn+f3qFfSqHhjnHphTIF
EbAakpRSntLwwW3QGz0kAld+2dlpYzp+ifoi7esrgiT/R6vPmdHRwqNIMHhY
BA1fpjIlLehYR6FU9gWJoEDvrzm6NR1bLgxt/d9JEYw8zhY/6UTHd34x3hVc
ETQV1GYXB9Fx5dq6mxfKRCAws30VUUBHB8kT5xcfiEDsmtaQVzEdrwxz/KIq
RXBaUSLAsZSO1IzL+hGPROC+zmXJqJqOdNkDj440ieDL8zFtnWd0NBN869nV
KwLPi5foNWN09OJZUBlLIrh+/+2jIX0G1hz4ptgpRkB4ucC1wJiBiisfr7ok
SQDdhjQO28hA9LSWmZQhYK167qCmNQM5crbLVSoEPM/8EFG8h4Hj/i6infoE
OG3P1X4XycDj2kefR7sR4FEo5TrRzsCWZ0atJh4ErLtUfDSsm4GsMLKZv58A
Pu1YhcQbBna2nkR77x/9nK6C5SgDzU6dfagaQsCUMH+D1HcGznZwC+7HEvA1
RnqMasDECwm5cQP3CGgsc3hek8JEhTPSjr6lBKyZ+Rr4Po2JN4OOKY/zCCgs
z1uhlsnESqcteWQVAbaKWaXpRUwcp3Y1SzQS8GvsaKfCUyY63RaT0e8mYMCw
4FvfNBP7UwM7S3sI8Db05OYsMNE/ri3DrJ+A76WychGSLDzvn6FvNUjAtpEa
rhWVhQ8MTJ12TxAw7zHP9TBiofpD75RT33/8lOL73xxhYd7dZ/vmFwmIWRoo
9z/BQtOb61mxYiQofXhlvHiahQ4xs7xEKRKehSeNeHBZGG2T2pVJISE6vnqp
toCF/I4G1SZdEtzL5Tf4T7Cw9CMjU3EnCU5RQjuGlQ4mZiX4DO0iYU/h6Ejy
Vh30dxWtLnMh4dNFl5FVdjpIr69/4OxBgp6r7e5Nrjp4OfVgyxU/Egq91dfb
BetgkMWNz3JnSXjntetV4U0dtBWIPXx7joQbPms19XN1kJUTFH3vPAluFZnr
sEgHe2U3SzvGk9AYFd5lXK2D2wd76b+nkhBalH2d2aWDnHhVe+lCEop2JaSM
KLBxaXO0Qt9dEtrNpzIX1dj4RvThVWEJCRaSj3dYMtl41aPSa0c5CYt/adbS
Tdi4bOAanlBPwhPGz4o3XNn4drh2s3sjCevlz1S/O8jGmjT2kl4TCVfF01Ud
Ath4fGkqsbmVhIP17OB7kWwc6Eq9LdlNwv1vWR9qc9n4iDt7uLuHBNkJE4i/
z8Y0S2/9vH4S/k4Omk18yEanAuOqbUMklKmY9Dq9ZOPjyPbncZMkDPSUr5Nb
ZuN1o59SXYQkmN51PzAnz8Ew/i03NkmCakOatLUWB9ftPDqMX0nYb3lX5rU5
B1eIv86/OkuCoGsoaIMNB0eqLUN85km4+zo/fNaFg/UheSamiyTE7QvfZ+jL
wXSW/PTyMgmrFeQ6ekM5+A8NN/KE
       "]]},
     Annotation[#, "Charting`Private`Tag$209117#8"]& ]}, {}},
  AspectRatio->NCache[GoldenRatio^(-1), 0.6180339887498948],
  Axes->{True, True},
  AxesLabel->{
    FormBox[
    "\"\\!\\(\\*StyleBox[\\\"F\\\",FontSlant->\\\"Italic\\\"]\\)\"", 
     TraditionalForm], 
    FormBox[
     SubscriptBox["\[Chi]", "eq"], TraditionalForm]},
  AxesOrigin->{0, -9.220482711419178},
  CoordinatesToolOptions:>{"DisplayFunction" -> ({
      Part[#, 1], 
      Exp[
       Part[#, 2]]}& ), "CopiedValueFunction" -> ({
      Part[#, 1], 
      Exp[
       Part[#, 2]]}& )},
  DisplayFunction->Identity,
  Frame->{{False, False}, {False, False}},
  FrameLabel->{{None, None}, {None, None}},
  FrameTicks->{{Quiet[
      Charting`ScaledTicks[{Log, Exp}][#, #2, {6, 6}]]& , 
     Charting`ScaledFrameTicks[{Log, Exp}]}, {Automatic, Automatic}},
  GridLines->{None, None},
  GridLinesStyle->Directive[
    GrayLevel[0.5, 0.4]],
  ImagePadding->All,
  Method->{
   "DefaultBoundaryStyle" -> Automatic, 
    "DefaultGraphicsInteraction" -> {
     "Version" -> 1.2, "TrackMousePosition" -> {True, False}, 
      "Effects" -> {
       "Highlight" -> {"ratio" -> 2}, "HighlightPoint" -> {"ratio" -> 2}, 
        "Droplines" -> {
         "freeformCursorMode" -> True, 
          "placement" -> {"x" -> "All", "y" -> "None"}}}}, "DefaultMeshStyle" -> 
    AbsolutePointSize[6], "ScalingFunctions" -> None},
  PlotRange->{All, All},
  PlotRangeClipping->True,
  PlotRangePadding->{{
     Scaled[0.02], 
     Scaled[0.02]}, {
     Scaled[0.05], 
     Scaled[0.05]}},
  Ticks->FrontEndValueCache[{Automatic, Quiet[
      Charting`ScaledTicks[{Log, Exp}][#, #2, {6, 6}]]& }, {
    Automatic, {{-9.210340371976182, 
       FormBox[
        TemplateBox[{"\[Times]", "\"\[Times]\"", "1.`", 
          TemplateBox[{"10", 
            RowBox[{"-", "4"}]}, "Superscript", SyntaxForm -> 
           SuperscriptBox]}, "RowWithSeparators"], TraditionalForm], {0.01, 
       0.}}, {-7.600902459542082, 
       FormBox[
        TemplateBox[{"\[Times]", "\"\[Times]\"", "5.`", 
          TemplateBox[{"10", 
            RowBox[{"-", "4"}]}, "Superscript", SyntaxForm -> 
           SuperscriptBox]}, "RowWithSeparators"], TraditionalForm], {0.01, 
       0.}}, {-6.907755278982137, 
       FormBox["0.001`", TraditionalForm], {0.01, 0.}}, {-5.298317366548036, 
       FormBox[
        TagBox[
         InterpretationBox[
          StyleBox["\"0.005\"", ShowStringCharacters -> False], 0.005, 
          AutoDelete -> True], NumberForm[#, {
           DirectedInfinity[1], 3}]& ], TraditionalForm], {0.01, 
       0.}}, {-4.605170185988091, 
       FormBox[
        TagBox[
         InterpretationBox[
          StyleBox["\"0.010\"", ShowStringCharacters -> False], 0.01, 
          AutoDelete -> True], NumberForm[#, {
           DirectedInfinity[1], 3}]& ], TraditionalForm], {0.01, 
       0.}}, {-9.903487552536127, 
       FormBox[
        TemplateBox[{0., 0.}, "Spacer2"], TraditionalForm], {0.005, 
       0.}}, {-9.721165995742174, 
       FormBox[
        TemplateBox[{0., 0.}, "Spacer2"], TraditionalForm], {0.005, 
       0.}}, {-9.567015315914915, 
       FormBox[
        TemplateBox[{0., 0.}, "Spacer2"], TraditionalForm], {0.005, 
       0.}}, {-9.433483923290392, 
       FormBox[
        TemplateBox[{0., 0.}, "Spacer2"], TraditionalForm], {0.005, 
       0.}}, {-9.315700887634009, 
       FormBox[
        TemplateBox[{0., 0.}, "Spacer2"], TraditionalForm], {0.005, 
       0.}}, {-8.517193191416238, 
       FormBox[
        TemplateBox[{0., 0.}, "Spacer2"], TraditionalForm], {0.005, 
       0.}}, {-8.111728083308073, 
       FormBox[
        TemplateBox[{0., 0.}, "Spacer2"], TraditionalForm], {0.005, 
       0.}}, {-7.824046010856292, 
       FormBox[
        TemplateBox[{0., 0.}, "Spacer2"], TraditionalForm], {0.005, 
       0.}}, {-7.418580902748128, 
       FormBox[
        TemplateBox[{0., 0.}, "Spacer2"], TraditionalForm], {0.005, 
       0.}}, {-7.264430222920869, 
       FormBox[
        TemplateBox[{0., 0.}, "Spacer2"], TraditionalForm], {0.005, 
       0.}}, {-7.1308988302963465`, 
       FormBox[
        TemplateBox[{0., 0.}, "Spacer2"], TraditionalForm], {0.005, 
       0.}}, {-7.013115794639964, 
       FormBox[
        TemplateBox[{0., 0.}, "Spacer2"], TraditionalForm], {0.005, 
       0.}}, {-6.214608098422191, 
       FormBox[
        TemplateBox[{0., 0.}, "Spacer2"], TraditionalForm], {0.005, 
       0.}}, {-5.809142990314028, 
       FormBox[
        TemplateBox[{0., 0.}, "Spacer2"], TraditionalForm], {0.005, 
       0.}}, {-5.521460917862246, 
       FormBox[
        TemplateBox[{0., 0.}, "Spacer2"], TraditionalForm], {0.005, 
       0.}}, {-5.115995809754082, 
       FormBox[
        TemplateBox[{0., 0.}, "Spacer2"], TraditionalForm], {0.005, 
       0.}}, {-4.961845129926823, 
       FormBox[
        TemplateBox[{0., 0.}, "Spacer2"], TraditionalForm], {0.005, 
       0.}}, {-4.8283137373023015`, 
       FormBox[
        TemplateBox[{0., 0.}, "Spacer2"], TraditionalForm], {0.005, 
       0.}}, {-4.710530701645918, 
       FormBox[
        TemplateBox[{0., 0.}, "Spacer2"], TraditionalForm], {0.005, 
       0.}}, {-3.912023005428146, 
       FormBox[
        TemplateBox[{0., 0.}, "Spacer2"], TraditionalForm], {0.005, 
       0.}}, {-3.506557897319982, 
       FormBox[
        TemplateBox[{0., 0.}, "Spacer2"], TraditionalForm], {0.005, 
       0.}}, {-3.2188758248682006`, 
       FormBox[
        TemplateBox[{0., 0.}, "Spacer2"], TraditionalForm], {0.005, 
       0.}}, {-2.995732273553991, 
       FormBox[
        TemplateBox[{0., 0.}, "Spacer2"], TraditionalForm], {0.005, 
       0.}}, {-2.8134107167600364`, 
       FormBox[
        TemplateBox[{0., 0.}, "Spacer2"], TraditionalForm], {0.005, 
       0.}}, {-2.659260036932778, 
       FormBox[
        TemplateBox[{0., 0.}, "Spacer2"], TraditionalForm], {0.005, 
       0.}}, {-2.5257286443082556`, 
       FormBox[
        TemplateBox[{0., 0.}, "Spacer2"], TraditionalForm], {0.005, 
       0.}}, {-2.4079456086518722`, 
       FormBox[
        TemplateBox[{0., 0.}, "Spacer2"], TraditionalForm], {0.005, 
       0.}}, {-2.3025850929940455`, 
       FormBox[
        TemplateBox[{0., 0.}, "Spacer2"], TraditionalForm], {0.005, 
       0.}}, {-2.2072749131897207`, 
       FormBox[
        TemplateBox[{0., 0.}, "Spacer2"], TraditionalForm], {0.005, 
       0.}}, {-2.120263536200091, 
       FormBox[
        TemplateBox[{0., 0.}, "Spacer2"], TraditionalForm], {0.005, 
       0.}}, {-2.0402208285265546`, 
       FormBox[
        TemplateBox[{0., 0.}, "Spacer2"], TraditionalForm], {0.005, 
       0.}}, {-1.9661128563728327`, 
       FormBox[
        TemplateBox[{0., 0.}, "Spacer2"], TraditionalForm], {0.005, 
       0.}}, {-1.8971199848858813`, 
       FormBox[
        TemplateBox[{0., 0.}, "Spacer2"], TraditionalForm], {0.005, 
       0.}}, {-1.8325814637483102`, 
       FormBox[
        TemplateBox[{0., 0.}, "Spacer2"], TraditionalForm], {0.005, 
       0.}}}}]]], "Output",
 CellChangeTimes->{{3.812705485152102*^9, 3.8127055443110657`*^9}, {
   3.812705638823206*^9, 3.8127056931275263`*^9}, {3.8127057259551*^9, 
   3.812705759355797*^9}, {3.812705797433118*^9, 3.81270582492474*^9}, {
   3.812705857144261*^9, 3.812705866957185*^9}, 3.812705915857894*^9, 
   3.812705955136075*^9, 3.812706002321642*^9, 3.8128044982365093`*^9, 
   3.822327081079125*^9, 3.822328283313262*^9, 3.8223619671050053`*^9, 
   3.8223658185500803`*^9, 3.840784885902177*^9, 3.8437329532696877`*^9, 
   3.843796457579064*^9, 3.8437979995535183`*^9, {3.843798057405229*^9, 
   3.843798133321966*^9}, 3.843798177172967*^9, 3.843798211871944*^9, {
   3.843798257227252*^9, 3.8437982759087124`*^9}, 3.84379873324786*^9, 
   3.8437987819168663`*^9, 3.843798812952505*^9, 3.8443105050916386`*^9, 
   3.8444048824041677`*^9, 3.844490481369955*^9, 3.8448545459739084`*^9, 
   3.845007221042878*^9, 3.845091394904386*^9, 3.8455423804622216`*^9, 
   3.8457111320369654`*^9, 3.876756578079751*^9},
 CellLabel->
  "Out[171]=",ExpressionUUID->"3cb863e4-9e69-4466-b99d-aff8126bd4ba"]
}, Open  ]],

Cell["\<\
The approximation is correct unless r is too high, especially for recessive \
mutation (h=0.1 upper curves)\
\>", "Text",
 CellChangeTimes->{{3.8127064073277473`*^9, 
  3.812706441775378*^9}},ExpressionUUID->"f4823931-9474-4235-aa76-\
d39a3dc29e67"],

Cell[CellGroupData[{

Cell[BoxData[
 RowBox[{
  RowBox[{"LogLogPlot", "[", 
   RowBox[{
    RowBox[{"{", 
     RowBox[{
      RowBox[{"\[Chi]num", "[", 
       RowBox[{"0", ",", "r", ",", 
        RowBox[{"1", "/", "2"}], ",", "1", ",", "0.1", ",", 
        SuperscriptBox["10", 
         RowBox[{"-", "5"}]], ",", "0.01"}], "]"}], ",", 
      RowBox[{"\[Chi]", "[", 
       RowBox[{"0", ",", "r", ",", 
        RowBox[{"1", "/", "2"}], ",", "1", ",", "0.1", ",", 
        SuperscriptBox["10", 
         RowBox[{"-", "5"}]], ",", "0.01"}], "]"}], ",", 
      "\[IndentingNewLine]", 
      RowBox[{"\[Chi]num", "[", 
       RowBox[{"0", ",", "r", ",", "0.1", ",", "1", ",", "0.1", ",", 
        SuperscriptBox["10", 
         RowBox[{"-", "5"}]], ",", "0.01"}], "]"}], ",", 
      RowBox[{"\[Chi]", "[", 
       RowBox[{"0", ",", "r", ",", "0.1", ",", "1", ",", "0.1", ",", 
        SuperscriptBox["10", 
         RowBox[{"-", "5"}]], ",", "0.01"}], "]"}], ",", 
      "\[IndentingNewLine]", 
      RowBox[{"\[Chi]num", "[", 
       RowBox[{"0", ",", "r", ",", "0.9", ",", "1", ",", "0.1", ",", 
        SuperscriptBox["10", 
         RowBox[{"-", "5"}]], ",", "0.01"}], "]"}], ",", 
      RowBox[{"\[Chi]", "[", 
       RowBox[{"0", ",", "r", ",", "0.9", ",", "1", ",", "0.1", ",", 
        SuperscriptBox["10", 
         RowBox[{"-", "5"}]], ",", "0.01"}], "]"}]}], "}"}], ",", 
    RowBox[{"{", 
     RowBox[{"r", ",", 
      SuperscriptBox["10", 
       RowBox[{"-", "4"}]], ",", 
      RowBox[{"1", "/", "2"}]}], "}"}], ",", 
    RowBox[{"PlotStyle", "\[Rule]", 
     RowBox[{"{", 
      RowBox[{
       RowBox[{"{", 
        RowBox[{"Red", ",", "Plain"}], "}"}], ",", 
       RowBox[{"{", 
        RowBox[{"Blue", ",", "Dotted"}], "}"}]}], "}"}]}], ",", 
    RowBox[{"PlotRange", "\[Rule]", "All"}], ",", 
    RowBox[{"AxesLabel", "\[Rule]", 
     RowBox[{"{", 
      RowBox[{"\"\<\!\(\*StyleBox[\"r\",FontSlant->\"Italic\"]\)\>\"", ",", 
       RowBox[{"Subscript", "[", 
        RowBox[{"\[Chi]", ",", "eq"}], "]"}]}], "}"}]}]}], "]"}], "//", 
  "Quiet"}]], "Input",
 CellChangeTimes->{{3.812706193883566*^9, 3.812706402402272*^9}, {
  3.84379886270864*^9, 3.84379889568622*^9}},
 CellLabel->
  "In[170]:=",ExpressionUUID->"404d6461-8a73-41f4-8883-48c1636c2de8"],

Cell[BoxData[
 GraphicsBox[{{{}, {}, 
    TagBox[
     {RGBColor[1, 0, 0], AbsoluteThickness[1.6], Opacity[1.], 
      LineBox[CompressedData["
1:eJwVi3s01HkAxcdsfoOMV4xhMD8jrWcHu6Q8UpZInU1KStIhCpu2kKPF2Vqv
qCiU8mhtHhWllLIjfe/JaZEUhWQou2mG8RhWShI7+8c993zuwzjk0NYwJoPB
2CzX/+65ZrDudpQAvht++zWhm0aAw9jWwEgBtDNUHgbKOdJuVrYkQoD+xr0j
LnLOttCwCAgXQNjqq8yUc6++W8nCXgFGH1gePNkl33+5nObjL8ABsagh7yWN
Mw+Cd7x3E6B08Tvr4k4aPa5vZ7kcAZ67zmnGtNM4r5vO3vynMS7VHzfxbKLh
4i4Jqwwxhrc0iGlTL/9fmBPdZRvDLzjQurSKhjrumWTfpmGY3Fb3tpBGvJNl
TXYgjTJ++ZXxTHnOOcsVzvMxHOwa3htHo5SyU2vw4OMTx3yt0R4a00XuWUqF
RpjZqFOl4kGjXFRRJfvbEGop5TNhK2iY4pifib0hUh6rOgVSNGZn7jo0Zhng
WyOPjWbNfFh2uTVOvuTBf1rhtTSGD6sAl7afzXgwa1+7v9uIj9MpWYmZ0fqY
FYsyTwiNsJ7pFqFSr4ebSUfmJ380wmPTsIEeth4cazPSs94b4uqU6IPzdi7S
eJ1PXkQaYmdoU67sqi4GohnCv6YMEJk03+00wUFOH3+BecAAz4YL/SYcODjl
fJhV1McDY64qYDxLB0VdksVaXx7O3WErpL3QBiOv22FXvT7+1Rq0iTLVxlP1
4nVqpvqoaOIW3ftlGV4nJo46ntWD0ODK9cImLQxIT5ofHeeiiFfi1q6rhcWW
SLt+Xy7ePJImFARpIr01TnKhQhcxDcUTrRUa6Ckpdrea56D6zonu7Fl1rObW
ZicGcmC77qA2SVPDZ0ON8vIqHWzVXx2Sbs3G40/FF70oHfDOd64wEC1F/LsI
6w2h2igLYdsNRanAZdCbeeP2MrQcs9jkoaOMUs0R+7yly1D9Tlr9upSFwSOh
Lgk7tGBVcMqAtYECdSyDqqnRxDbZHFNheglae2rr1FU14XxB1WbliW8QbOua
u2W3BkjmYtQHcyY6Sj5/uhanDubz/InxuwxU2lua9/PV0Bc19Xz/6QWSV+tf
+UakCklHwqDpP1/I1d4QWUTDUsS+8kre+HWWJI76nizPV4FjXN/qUu+PxMxP
qHinQBmbAhTf5VyZJmxfY1vP+0p4239UT9I0SeKkh70uDbDgN7Vd9MZijNR5
elTOWbJg0brz4JjWGAlftSuIa84CozRo8fPcKDlcEzS2agULN7eEmei0jRLb
VLPcRJoFpVuxUT5Ro+RQyZYZng4LD6Jzv9yvkpLCR+O5tQsUlo918M5ajZAc
QaKz00sKc01dN0q0R0hDcPvXcx0UOgt711bPD5Pw5DOpY+0Ukn0GQ5ufDpOB
+Jb3ZS0Ueq/Lqr7+NEwULz7ssXhI4XSEmnPkDQmJtWkeyrxGYd86rWfx+RJi
d2t340IFhTV6nL2pSRISv6bAN7aMwnCLYcrvmyVkW7PN9X2XKaw3s37aMy4m
bX9QSrvyKXAZtnuGusVkyGDqmugcBdmr7yenGsXEf6JNITiHQlG6szb7jJhI
t0V0RGZROBLsVqF/VExiEuo8pjMoeK/6wdFsj7znKkYnpVGg1b2e2HuKyUWH
Qi/lFAofxT673VeKiWy5sOv8cQr/AVvWcvQ=
       "]]},
     Annotation[#, "Charting`Private`Tag$193286#1"]& ], 
    TagBox[
     {RGBColor[0, 0, 1], AbsoluteThickness[1.6], Opacity[1.], 
      Dashing[{0, Small}], LineBox[CompressedData["
1:eJwVy3k41HkABvAxM0Ia4xhjzvyMVRKtbJGjjXRJIq0iKYk8ZkKtjlXYkugh
dNfzsJYsKZNSVpT2+z6kVDZEcmxi04xrXNmSo1Z/vM/7fJ7nfU2CIr1D6DQa
zWMm33qNQ+efxTIJPi9dVPmpiYKv7YC3v1QCZWQLrW3GUpvxIWaYBMmR3lYV
M0630LXw3SNB9olUz2MzbhE4Z30JlEAqVS/T+Laf/D3RfYsEsef4ugaNFNIq
dm597yzB+4MdF4QNFJp/fDvO40owempp7kgthUtGSSyPchPYa3SIqispLHdV
hlwLMkGExGf/rXsz/8sT7SUsEzjG1M8zKaTARqlpejGF2FGdkMAMCocdF95K
96eQ2HSBikymIOae5d2fMoa/I21020EKObNsdB6sNsaw3yD7agCFD5muKZoZ
c3GzxK4/fRWFvPb8wqEuMbILp3gqMwpmOLLZdKkYMXK/493qFMb/K7F9mCLC
s7yIjhWPjbGwyfnhcKMQ2ns81bSijGHpu/z5PnMhihr8RyfExkhNSIlJjhCA
Z6tVUlw+FyvpzmGzy/jQSxo/vtBzLqrNQt40s/ioaGXlv+wWo2CkfczJh4dG
OV9kIRXDb3fV+aECI9hYLHn//YgI0tipV46DXLR6tSjjQ0V40ZOxedCWi6P9
j+bbtglBmyj0VaUY4o7++siwTUKcu8tSS3zJwVf61b4fygQY1e+0lplxUK06
tZdlJkB+FS+z9KgB9P7qNt51lo/7otwbGVX6SOjcH1mn4iFTmOX8t5E++oSi
J3u8eeio7Iu+EqCHlIQW5rZrRoh68Nvg03xdOOuHvTad5kJ+N/5V+jgbaWKV
X/Z2Lha7hHNIog4iLY+O98kN4S2wD0qyYsGhdIfqvIYhhJca5onateEVy+bs
C+bgjyCWTbdsNsZs26+H3jFAzRGLDasNtbDSOiIuVtsA8nd98tYcDVAn+E21
PvqwvHJapLF2Fo6HH7l+ulAPPw1N0NU+MNEWMX+1BVMPTpfnWC+KZyCma5OV
+UZdkOSvsrEFdKQcXvPrm7Vs0OsuDqpKaAi3m3BY18xCm2ykLjT1C6kZmH+u
SzoHyvroTrN/J8mPkfHdvxhp48DrdXHrp8dJa0BBqd41LSw72Gaf4/aRcI4F
P23cqIkNvurvzuR+IOm3oxeIp2fh7T+H+MqqYXJJW1Ack6aOzSM+7R0WA8RS
+eitzTImLJ76hQ/oD5DxvFumDjZM0HICvn6e6Cda4feCXSyZKPIKMTV83k80
C+Z1eFJMaN4+IHOX9ZPAk6RoryYTFRHnJ+8V9pGXW+7W5LUw8N1AvfCsZS/x
suMOGkYzMFHVdDOL00tE/vJWURQDDRktK+RTPURgl1NpGs5AnHvn7ie1PWR/
b9HpxbsYaLkxVDi9t4do5p5R83BjIDVMx0l6U0kSDET7TvAZCHbRf3H4opK4
bj1pk2zAgAOfG3gyVklSx2SjZ1gM9NSIE7I9lKT9Tpk0S42BleZWtc0qBam3
SVhe3ksHj7Z4R/crBeG4zBkg7+gYer1keOShgmyJoq48fkNHZpITh5WmIFT6
WE9jAx0/73TOFxxSkEFBWWrbczrc7FYtM9+hIG5stnVXNR0Ue92zpWsU5JP9
ZJ2S0PFR4b7ddZGCyELjwgfL6fgf6A9nTQ==
       "]]},
     Annotation[#, "Charting`Private`Tag$193286#2"]& ], 
    TagBox[
     {RGBColor[1, 0, 0], AbsoluteThickness[1.6], Opacity[1.], 
      LineBox[CompressedData["
1:eJwVy3k01AkAB/CJnyMaxBhzOEf2iQqtoyKmJNqhRGpUKJl6TDokbaRsT/Sc
YTvkaNU2WaNrs6Vkf98aEt2XrNkkx8zQMKS1jrCzf3zf933e+35toveGCDQo
FEqQOv/36mWdf9wUctCVXOHW68MG310ZsiWOAxNp2fAVteMWj6mIWA4oz9af
jFM738HIgb+TA4KT56fyZqONxS2f3sbBcBhzanS5ej95IYO3kQPB+aS1M55s
5N2P2tTL5aAxabPiiwcbrd4fxxh0DiKKZEHbndg4Y5ZJDbprA3FVQU8ii43l
vnLBlWgbPCu4nnJNU/0/OyGtodpAsD/YoK+PBUPcts2/aY3WxjkPy5pZOOTp
eD1/izVOvJYdHBSxYEEvYNz7ZgUjEb+mLYWFCu3FBnV+Vqg8G+GXwGNhpNQ3
W7fEEvse6IljGCxclorEqk8W6DEv953XzoQdkkNt3SwwVxW+wrWYibF/atzr
s83R+H1ATW8IE45vufVDb9hw0OdpTk8zsIC//Mk+ezZyvR6/PfIbA7np2Uey
9rAwaGgtnVnFwEoNbqxeLRPp52eJL7ebodFO8KGVykSXm6qtY58ZKoelX73C
GOiOaSqM+peO8B2SIlWlGYJylXLTNDriUr+98xykY4K797rWuCmeK0pCB93p
ePSjRrnHXlNQJsT8gWxTWLXbvBf101B4izor4zUNDbuc9P030fDFuNNZaEfD
lU9sxVCLCUQSRuntFBNUFW+NTvAxwT3zS1UlEmMsvOF88Y7IGKXscu4zM2PE
ZsY1nFF3x8P+w+ci5mJkavbGiiNzcaCubLBZZASWh21HRq8Rqm8df5c/Zohl
tpKhwM1GcFkRTyMzDNDFvks45BgihLU0OnMhFYVO9gg/agD2mVffmUv1UajM
LfyaSsWv0dTFPUI9JGr7iS8mzMHjZIdAP9PZ8LJem0I/oY/q7v7qvyp08POW
U42uhXpYcC7HXMdfG8a/Fyel/jkbG1QTGrNGCHxqVpTqTOvC6+wc50XHNWE5
FrOkw1sXZNaM8Ot8DSj9c/ieZTrQeHF6cKCGgketp7kuFB20C4df7MqdJsMH
tns8PKQN+cvDnXZdk6TC1OtNmo42Et8HHP1haoy822T3hFKmhSUH25dWrBkl
iyTznSpXayGQr9V96tIIGb3f0oI2ReDj30lMuWSI9JhMz15XSyB0OEza4aAk
fW5SXwX/RMChOTxeaawkL2dKLsWnEaBURMyMT3wm57mUGWUfI3AtWGBr+uQz
2dcceKcplYDujUQhT/iZfOp/flFAMoH7e4om74j7yToL3kHBAQLzlC/ZBQv6
yPhQ5wGDnQQmJG+vltP6yMyPFmHeAgKvStp8qr8pSLH7OG9PDIGjvM4dTU8V
5K5xdu+LaAJtVSrx1G4Fad6QU1ccRSA31sAr7qqcrPHcfdU/nEDMCuPnh07L
yfrOIukxPoFlTPq2E6lyUvhhVVHtJgKKxxbpvwTJSbfWwTLHjQRW2i982jog
I7MfWJoxQgkwKC6RPe9kZCQr8OSGEAKq965Dw/Uy0i0rMq1gPYHSTC8aNU9G
OvK7NanBBBKiuCJWktqx1/J46wis8Vi1xD5SRraMGl7IWkvA2jCgxW21jGyv
rXFtCSIwKuNt9V0kIxty1qzTU/s/x9tm+g==
       "]]},
     Annotation[#, "Charting`Private`Tag$193286#3"]& ], 
    TagBox[
     {RGBColor[0, 0, 1], AbsoluteThickness[1.6], Opacity[1.], 
      Dashing[{0, Small}], LineBox[CompressedData["
1:eJwVynk41Akcx/EhuQ2mmTGH2RirlaSyE4q2qdCBp7CJFK0jy0RU6qHUFvE8
EVnrKNOh0IFa68yx3+82JV1yNzXELv1mGIxJ2cnV2j8+z+t5P8/HPPiwd5g6
iUTyXNj/uq0fqK4QcPFpSoXOb/Zs9LMf9Q6I5GJ0+Iir70JH2qkUGhFc5M0l
72MsdKa1kbXfQS5qNKQzhGvZKGbxr80f4KJV881nhbyF/8z1FHdfLjrsfDBX
bMfGjMagPR/4XGybbGBm2bKx54d+FYPORTljY8SYJRtzTVINPB+a42DLoG2X
ERs3bJGG3Q42x6PGTLnkCwsz8qYlVQbmSN/p8kdvPwsNscYis8IMeWZSsRuw
8ITTigeZAWa4/C3jkYuQhRx6FqN+dinGObFoj2NYWKhpR25wXYqk1vTh/o0s
nBRuSdMu+AYltM1SN30WFktKShV/c3CZdm+G9ysmWmKCj8VaDq5KWhR7JY2J
qs9V9k1pppj6JlYZ4sLEFV38polONpprJX/ZpWCgjd+GFzFWbPylZuRIUj4D
LyannboQzcIKZSbZ346Bm9X5Ebp1TEw61Fm+uNkEn1iG9fUYMDEjui+dvNcE
7ygln5x3M7A4OCaooY+O/iGibMUdE4wq5Ft4hNAxMnG222mcjtTO8PjlYhq2
ygp8xu3paFv0JDFjOw1J06V+Y2k0lDQ/vHobqPhrpYFaSgcVQ5oKDA9YUvEj
ZWC1YEGp/uGzvllLsETEENacXIKuR2b0PsxSsN701r0CEQVX/ZzZl+dHQSH7
Gv+VCQUDl0QM5DYa4/tHI/H5+41R9JRjP2NkjEcbro4/KzHCOre4Wo+DRlhW
ea47U2WIY7dJ8e0XDHHNpigqpJDRp3lrfKU1Gb1Z64JTVxpgPPPm3eP9+sjO
bV9mKtHDSpOHurX5elgUbGA3JNDFv6q1oxx4utiSYO3hStPBaO/T/nqENpYN
jpS9LdTC4pPVcf4JWmiTn26qtVUThfe6sy9bauKPiml1tUkN/L41sf16jwY6
5+mvtj23CM+8fUcWRC5CuPBV8Gm5Ou7Iv/+5naaO6q9zxseqSBhoodHCLCLh
O4HydfjFeShr1xXbxM6DtC1+wPKfGTh24qOv7fMF32w7vWNOBWJHd7AfVoFj
3Lt1hdunwNHh0/krjlPg4bd48NKtSfgutiOEkjMJ/b3HmVLRBMgTOt7X1U6A
j3K35L31KPTfDRiwoI+C9TP/qFHKKEy0DXnx5+VAKtz/9cu0HP4s31O3j5DD
/V1hFrQXcliWyA7NqZGD9u/HBO4COcS0khw198ihMTp7prZ0BLw8/cUf8kbg
29E2dpbNMIQFieyuModhWtRVfo06DK292l51asPQXiDeWDYrA3k4L6xzWAan
3QdCnr6UAaMi4LBOvQzE9xSlc4dkYM5p1IvbK4OLEWTnyHIpdMF6wY4CKYRu
orSeyJGCsnuvPDRJCuuZ9APnExcs6vnpjEAKshZO8g1PKVTT59dUOUlhs9XK
lz1jBKyWdQZxeglgkNYEDnUToJZwOdvhMQGKN7wJZRMBkTmTTV5lBAhTnakG
GQSYRp+dOn+KgCNB/BLWcQJUZiKNG6EEbHdwcbQKJODKtmqdeg8CzAy3PV/r
RsBQR+DiLh4BU4T7vi22BOTeaf53zJSA/wAq8YNp
       "]]},
     Annotation[#, "Charting`Private`Tag$193286#4"]& ], 
    TagBox[
     {RGBColor[1, 0, 0], AbsoluteThickness[1.6], Opacity[1.], 
      LineBox[CompressedData["
1:eJwVz3s01HkABfDxWPwwHtOMmTGGmR82eXRoy5ahCCWqLamlKGklRtqVsr07
CifCypZO3ifZitpVXhV9r+gUSiHKM0ljQt7Joqz94557Pve/Kw444BmoyGAw
Nszn/15j111cKKUhqZjkhCnT8LYd9NwRQqNa48zhzfMOWTI1rBxMI6L+1OOl
804y1zH33ktj8+ncxTNKNN7oO2Z+86dxrPGMZey8Q2ayYjy20TDS+vw8TZFG
Yvmunz840qgtTNxdyqDRsvLtFE+PxutHSgnFs2Jc4sYyN9wT4x3TuuTjmBgO
zn2BfwWIoV1e6SKRi5GYOt1exBRDsbXQw6hjfkeJcVKhCA08TeP+Z2JESiz+
TtohQiLd4h9XLoZQL5l3f9YIn1fpPzS5LkaOyhKtB65G+M2klGGWLMZ4unO8
WpohuBV34pt+F+Nae17+8Dsh7EPbtmnuEMMUR7cYLxPCjfmlpl0ixtTnItuK
eAM0PYzqGuOLYfHKsWKkSQAfQcpaj1ERLL0d6n41E+DGVFD8jSciJJyNPx4X
po8fKvn+xy6JsFrRMVi9jI+hiGqOSYAIj00DO1uYfMhLiytqrUS4Pto+Yb+V
h1PtziYZPUbw2VOVMnydi56CRxv5UiOEnJhtlgzpoVqbCLp6DFEvT9syZKuH
7exGw+ZthmBM53t/iuegsq7nju4LIS7cZSrENLJhKAsaaLQVYozVbS01ZWN1
5rRraK4B8qp46SXHFmD9Na6Dt64B7htcvZlWxcJg2Z92LmECpAsyHZ9zWVDk
BQVbNumj61H/kct+upgr7pFsMtPHwQcZQzV5OihzruukT/JRcDeqOWlKGx0r
s32jO3mwcdrPJjFaoJseqCZZ8eCpvyIg1oqJ7qy1Ja2xXAguNXxv0K6BsXtt
PpJePeQGMJf0StXhme3rnmSjh6dHzde7cih0RKdmT5zjoOB9f0FrjiraUg0P
RDSxYXn5vIHqWhU4FH1zDzdjw2t4WlFhXBl2i6w5+04vgH2qpvXiKCXE85IL
RmpYIHFz0olFihA+vhhKjOZ/vbg49KmIAYuMu6VdQbpok46+CEr4RlT6ER5T
pIO+l0e6TXtmiFVDYzhTWwcRr91Oun+dIpvqqyWJFVpYfqhtRc66STLjdHy/
6Qkm1nt/9/6Pq+NEONo5ELVRE287DvP7qkaIPPKmjztXA1tGt7Z3mQ8SmVuH
qwGlDvMan/2DrEGSpmHHv6ysDkaO39y/0wMk6nZKOYehjtubAo05dQOEpRQX
qfeFgto/EVIP6QBhV//UYfWBQnlYykxpfj+pV+lfV1xJwWTwpSDZ8iPx4wiu
WB2nMF316lYm+yOZrYze/SGSQkPam1UFs3LS0yvnZh2kcNKje8+TZ3KyL2Lc
iyel8ObmcP7XUDmxuWW4kN5OISFYyz7kVh/xL27tSFlO4RcnVn3kxT5itXNm
PGQpBTu+nn/0iT6iYBGt4mJNQf5UeDZ7Qx/xdcgSzS6ksNrM6lnLJxkpPa9t
f5ZLgcew2dnbLCNlEblO0gUUhl8vHRmtkJELfQpuXtoU0mPt2cxEGTHLuOJj
qUohfJdjnv5hGREasPYKlCis+9FludlOGRm8UntIc04NIm232mVrZGTIy/fc
3LQaJmUevs6LZSR3oV/OxKQa/gML2GUM
       "]]},
     Annotation[#, "Charting`Private`Tag$193286#5"]& ], 
    TagBox[
     {RGBColor[0, 0, 1], AbsoluteThickness[1.6], Opacity[1.], 
      Dashing[{0, Small}], LineBox[CompressedData["
1:eJwVj3s01HkAxcewZkbNYAzDMJrfMK1GUtbb1JLtIY/dQ0qJSqnDbC/NptLj
hKVjtpCjEqusVuXRY1NbpO897IpYepGoEM3IW6rFKDv7xz33fM69f9xLRe0K
jqbTaLRArf735Z5dt27IxYjMDJrO0BUjzHUwODxWDH7+1giFlmOdJkb0YrRe
OlC6VsvpUiNp2DZtXiThW2u5TeCd/2WTGPtZrvxiuranOZ/iv0aMnGPiqvs6
Ypy8t3HtW28xepIE69tnKLQu6ZwwNxND7MM516ahcJqfyg68S+HBesPJ2e8p
LPZVR1+KoiD/elNdpJrCyTNTHeVsCheObhb5dlAwxG2b9BsiJLElMZxGCvFe
9tfSw0WwFWc7XqukIDTLNK+YnoN1KWEBqy5RKNB34lQum4PYtK1JQRkUxvN8
lcxca4Tk5Tpp4in83lFUMtIthP0iryyX9RQkOBhi4yLEO4/7ffpeFCY+lrtW
Ka2AD1eCRBYU7J95V40+tURnrWF3wqgI88MWN+y2s8T5Wr2WV7UinEhWHkrb
KYCDnVthebYIS+neMQZ3LMCXT8i3bBbhb0n0q1a2BdrToGvsIMLlsY4PslBz
JGQFsWTd2t1barJGLvMh+fRQ0xij3X14usVr2AyTLk/oZd3WaOrLDRl2NUN+
lTjir1Br0KZKwoaUpggP6vls2yTEqZtsnZQnPMzYX2zguQrxntu1UC7hIZCd
87S70ApFNeZ5txNMoEFxKMvYChVWhcW5NVz8q67b6LPTEnmW+d7/8LlQOPa2
HHoqwOvq/gNnI4xxLrnC3WCeAHsrfx2uLzLC9uOJH0OPWqD0ZmJL+oQh7L7v
vO/ZaY5FPjt4JIWDc9LTfipHcwQLPKJSHdhoLS7Z/zKND8vTj+dadcxCeHKd
clJthotRbKdeuQH0NBA7aH/VHZQGLDNlQSSKPhaXborSnv7SFwUMXEl3Pjb0
gof5Z3+xYqzQh6aO0dDsyMPqkSm6zrge3CbdqbTjJpCdmb1wQaIuOJ2Lo357
wgVJm5F/mEdHa1TmzcN2XNCbs4eHymlI8bxKr91ljHb5WPP2E1/IvOUePuIK
I6gfHeiSvNGQBKpIetDICIrnK4+s+jxBsk3uHi+8zoH7T+0eBX6fiIKd4BAf
xkZA2Fc9GYXjhB0bJ2nWn43Ol/ss1DWj5Bv753qyswYIGQvteC0dJNWhQWXT
PixI69ftGOQOkvN5Eis9GQu0goiZyakB8ow+lTrLlYWrP0TbmDYMkD/mFK4R
SFlgXlfI/eUD5FKn8yM3Lgv3dmZp/izpJ5wlvq5xb5iwHXxkmTn/HeH6CV/1
JjIxVfOsLJ/3jnSvbB4ZOMTE49y2b0un+0hOf/XM+31MHPHv2vKgsY/kesXz
deRMtBWPlHz+sY9saA2YKwxh4kQMRxZbpibbhDtqVtswsdWH2xSfrSaSJmlJ
uJAJTwuzTT8fVpNwk1UZUXwm+uqEyRcC1URheyt49ywmlto5NLYOqYgqc+8d
5TgD5rRFkb0tKsKkFMpTQwyMPHceHatSkfEbb8Nz1Azkpcp47JMqUq+w+VjU
wUDcRu8iwT4Voe0ZryprYcDP7Tt3u0gVydOVJZc3MyAyXPnQZbmK+HJmVlTW
M/BJ5b/Bd4GKOO9ZwqquYeA/FlBfZQ==
       "]]},
     Annotation[#, "Charting`Private`Tag$193286#6"]& ]}, {}},
  AspectRatio->NCache[GoldenRatio^(-1), 0.6180339887498948],
  Axes->{True, True},
  AxesLabel->{
    FormBox[
    "\"\\!\\(\\*StyleBox[\\\"r\\\",FontSlant->\\\"Italic\\\"]\\)\"", 
     TraditionalForm], 
    FormBox[
     SubscriptBox["\[Chi]", "eq"], TraditionalForm]},
  AxesOrigin->{-9.210340198155915, -9.008652387971429},
  CoordinatesToolOptions:>{"DisplayFunction" -> ({
      Exp[
       Part[#, 1]], 
      Exp[
       Part[#, 2]]}& ), "CopiedValueFunction" -> ({
      Exp[
       Part[#, 1]], 
      Exp[
       Part[#, 2]]}& )},
  DisplayFunction->Identity,
  Frame->{{False, False}, {False, False}},
  FrameLabel->{{None, None}, {None, None}},
  FrameTicks->{{Quiet[
      Charting`ScaledTicks[{Log, Exp}][#, #2, {6, 6}]]& , 
     Charting`ScaledFrameTicks[{Log, Exp}]}, {Quiet[
      Charting`ScaledTicks[{Log, Exp}][#, #2, {6, 6}]]& , 
     Charting`ScaledFrameTicks[{Log, Exp}]}},
  GridLines->{None, None},
  GridLinesStyle->Directive[
    GrayLevel[0.5, 0.4]],
  ImagePadding->All,
  Method->{
   "DefaultBoundaryStyle" -> Automatic, 
    "DefaultGraphicsInteraction" -> {
     "Version" -> 1.2, "TrackMousePosition" -> {True, False}, 
      "Effects" -> {
       "Highlight" -> {"ratio" -> 2}, "HighlightPoint" -> {"ratio" -> 2}, 
        "Droplines" -> {
         "freeformCursorMode" -> True, 
          "placement" -> {"x" -> "All", "y" -> "None"}}}}, "DefaultMeshStyle" -> 
    AbsolutePointSize[6], "ScalingFunctions" -> None},
  PlotRange->{All, All},
  PlotRangeClipping->True,
  PlotRangePadding->{{
     Scaled[0.02], 
     Scaled[0.02]}, {
     Scaled[0.05], 
     Scaled[0.05]}},
  Ticks->FrontEndValueCache[{Quiet[
      Charting`ScaledTicks[{Log, Exp}][#, #2, {6, 6}]]& , Quiet[
      Charting`ScaledTicks[{Log, Exp}][#, #2, {6, 
       6}]]& }, {{{-7.600902459542082, 
       FormBox[
        TemplateBox[{"\[Times]", "\"\[Times]\"", "5.`", 
          TemplateBox[{"10", 
            RowBox[{"-", "4"}]}, "Superscript", SyntaxForm -> 
           SuperscriptBox]}, "RowWithSeparators"], TraditionalForm], {0.01, 
       0.}}, {-5.298317366548036, 
       FormBox[
        TagBox[
         InterpretationBox[
          StyleBox["\"0.005\"", ShowStringCharacters -> False], 0.005, 
          AutoDelete -> True], NumberForm[#, {
           DirectedInfinity[1], 3}]& ], TraditionalForm], {0.01, 
       0.}}, {-2.995732273553991, 
       FormBox[
        TagBox[
         InterpretationBox[
          StyleBox["\"0.050\"", ShowStringCharacters -> False], 0.05, 
          AutoDelete -> True], NumberForm[#, {
           DirectedInfinity[1], 3}]& ], TraditionalForm], {0.01, 
       0.}}, {-0.6931471805599453, 
       FormBox[
        TagBox[
         InterpretationBox[
          StyleBox["\"0.500\"", ShowStringCharacters -> False], 0.5, 
          AutoDelete -> True], NumberForm[#, {
           DirectedInfinity[1], 3}]& ], TraditionalForm], {0.01, 
       0.}}, {-9.210340371976182, 
       FormBox[
        TemplateBox[{0., 0.}, "Spacer2"], TraditionalForm], {0.005, 
       0.}}, {-6.907755278982137, 
       FormBox[
        TemplateBox[{0., 0.}, "Spacer2"], TraditionalForm], {0.005, 
       0.}}, {-4.605170185988091, 
       FormBox[
        TemplateBox[{0., 0.}, "Spacer2"], TraditionalForm], {0.005, 
       0.}}, {-2.3025850929940455`, 
       FormBox[
        TemplateBox[{0., 0.}, "Spacer2"], TraditionalForm], {0.005, 0.}}, {0., 
       FormBox[
        TemplateBox[{0., 0.}, "Spacer2"], TraditionalForm], {0.005, 
       0.}}}, {{-9.210340371976182, 
       FormBox[
        TemplateBox[{"10", 
          RowBox[{"-", "4"}]}, "Superscript", SyntaxForm -> SuperscriptBox], 
        TraditionalForm], {0.01, 0.}}, {-6.907755278982137, 
       FormBox["0.001`", TraditionalForm], {0.01, 0.}}, {-4.605170185988091, 
       FormBox[
        TagBox[
         InterpretationBox[
          StyleBox["\"0.010\"", ShowStringCharacters -> False], 0.01, 
          AutoDelete -> True], NumberForm[#, {
           DirectedInfinity[1], 3}]& ], TraditionalForm], {0.01, 
       0.}}, {-2.3025850929940455`, 
       FormBox[
        TagBox[
         InterpretationBox[
          StyleBox["\"0.100\"", ShowStringCharacters -> False], 0.1, 
          AutoDelete -> True], NumberForm[#, {
           DirectedInfinity[1], 3}]& ], TraditionalForm], {0.01, 
       0.}}, {-8.517193191416238, 
       FormBox[
        TemplateBox[{0., 0.}, "Spacer2"], TraditionalForm], {0.005, 
       0.}}, {-8.111728083308073, 
       FormBox[
        TemplateBox[{0., 0.}, "Spacer2"], TraditionalForm], {0.005, 
       0.}}, {-7.824046010856292, 
       FormBox[
        TemplateBox[{0., 0.}, "Spacer2"], TraditionalForm], {0.005, 
       0.}}, {-7.600902459542082, 
       FormBox[
        TemplateBox[{0., 0.}, "Spacer2"], TraditionalForm], {0.005, 
       0.}}, {-7.418580902748128, 
       FormBox[
        TemplateBox[{0., 0.}, "Spacer2"], TraditionalForm], {0.005, 
       0.}}, {-7.264430222920869, 
       FormBox[
        TemplateBox[{0., 0.}, "Spacer2"], TraditionalForm], {0.005, 
       0.}}, {-7.1308988302963465`, 
       FormBox[
        TemplateBox[{0., 0.}, "Spacer2"], TraditionalForm], {0.005, 
       0.}}, {-7.013115794639964, 
       FormBox[
        TemplateBox[{0., 0.}, "Spacer2"], TraditionalForm], {0.005, 
       0.}}, {-6.214608098422191, 
       FormBox[
        TemplateBox[{0., 0.}, "Spacer2"], TraditionalForm], {0.005, 
       0.}}, {-5.809142990314028, 
       FormBox[
        TemplateBox[{0., 0.}, "Spacer2"], TraditionalForm], {0.005, 
       0.}}, {-5.521460917862246, 
       FormBox[
        TemplateBox[{0., 0.}, "Spacer2"], TraditionalForm], {0.005, 
       0.}}, {-5.298317366548036, 
       FormBox[
        TemplateBox[{0., 0.}, "Spacer2"], TraditionalForm], {0.005, 
       0.}}, {-5.115995809754082, 
       FormBox[
        TemplateBox[{0., 0.}, "Spacer2"], TraditionalForm], {0.005, 
       0.}}, {-4.961845129926823, 
       FormBox[
        TemplateBox[{0., 0.}, "Spacer2"], TraditionalForm], {0.005, 
       0.}}, {-4.8283137373023015`, 
       FormBox[
        TemplateBox[{0., 0.}, "Spacer2"], TraditionalForm], {0.005, 
       0.}}, {-4.710530701645918, 
       FormBox[
        TemplateBox[{0., 0.}, "Spacer2"], TraditionalForm], {0.005, 
       0.}}, {-3.912023005428146, 
       FormBox[
        TemplateBox[{0., 0.}, "Spacer2"], TraditionalForm], {0.005, 
       0.}}, {-3.506557897319982, 
       FormBox[
        TemplateBox[{0., 0.}, "Spacer2"], TraditionalForm], {0.005, 
       0.}}, {-3.2188758248682006`, 
       FormBox[
        TemplateBox[{0., 0.}, "Spacer2"], TraditionalForm], {0.005, 
       0.}}, {-2.995732273553991, 
       FormBox[
        TemplateBox[{0., 0.}, "Spacer2"], TraditionalForm], {0.005, 
       0.}}, {-2.8134107167600364`, 
       FormBox[
        TemplateBox[{0., 0.}, "Spacer2"], TraditionalForm], {0.005, 
       0.}}, {-2.659260036932778, 
       FormBox[
        TemplateBox[{0., 0.}, "Spacer2"], TraditionalForm], {0.005, 
       0.}}, {-2.5257286443082556`, 
       FormBox[
        TemplateBox[{0., 0.}, "Spacer2"], TraditionalForm], {0.005, 
       0.}}, {-2.4079456086518722`, 
       FormBox[
        TemplateBox[{0., 0.}, "Spacer2"], TraditionalForm], {0.005, 
       0.}}, {-1.6094379124341003`, 
       FormBox[
        TemplateBox[{0., 0.}, "Spacer2"], TraditionalForm], {0.005, 
       0.}}, {-1.2039728043259361`, 
       FormBox[
        TemplateBox[{0., 0.}, "Spacer2"], TraditionalForm], {0.005, 
       0.}}, {-0.916290731874155, 
       FormBox[
        TemplateBox[{0., 0.}, "Spacer2"], TraditionalForm], {0.005, 
       0.}}, {-0.6931471805599453, 
       FormBox[
        TemplateBox[{0., 0.}, "Spacer2"], TraditionalForm], {0.005, 
       0.}}, {-0.5108256237659907, 
       FormBox[
        TemplateBox[{0., 0.}, "Spacer2"], TraditionalForm], {0.005, 
       0.}}, {-0.35667494393873245`, 
       FormBox[
        TemplateBox[{0., 0.}, "Spacer2"], TraditionalForm], {0.005, 
       0.}}, {-0.2231435513142097, 
       FormBox[
        TemplateBox[{0., 0.}, "Spacer2"], TraditionalForm], {0.005, 
       0.}}, {-0.10536051565782628`, 
       FormBox[
        TemplateBox[{0., 0.}, "Spacer2"], TraditionalForm], {0.005, 0.}}, {0., 
       FormBox[
        TemplateBox[{0., 0.}, "Spacer2"], TraditionalForm], {0.005, 0.}}, {
      0.4054651081081644, 
       FormBox[
        TemplateBox[{0., 0.}, "Spacer2"], TraditionalForm], {0.005, 0.}}, {
      0.6931471805599453, 
       FormBox[
        TemplateBox[{0., 0.}, "Spacer2"], TraditionalForm], {0.005, 0.}}, {
      0.9162907318741551, 
       FormBox[
        TemplateBox[{0., 0.}, "Spacer2"], TraditionalForm], {0.005, 
       0.}}}}]]], "Output",
 CellChangeTimes->{{3.81270622277034*^9, 3.812706311125785*^9}, {
   3.812706346099813*^9, 3.812706407956584*^9}, 3.812804503646667*^9, 
   3.822327088384378*^9, 3.822328288398519*^9, 3.822361972048746*^9, 
   3.822365823943063*^9, 3.8407848903154078`*^9, 3.843733014865952*^9, 
   3.843796461878003*^9, 3.8437989062710953`*^9, 3.844310509442151*^9, 
   3.844404887183692*^9, 3.844490485901828*^9, 3.8448545508302794`*^9, 
   3.8450072263790526`*^9, 3.845091403956296*^9, 3.8455423859186893`*^9, 
   3.845711136720775*^9, 3.8767565654775553`*^9},
 CellLabel->
  "Out[170]=",ExpressionUUID->"320aaa94-5593-4cde-85e8-a03ea0208e27"]
}, Open  ]],

Cell["\<\
Note that the frequency of intermediate haplotypes is always lower with \
selfing.\
\>", "Text",
 CellChangeTimes->{{3.812294129938726*^9, 3.812294144440691*^9}, {
  3.8123020262077637`*^9, 3.812302029423505*^9}, {3.812706012938847*^9, 
  3.812706028327408*^9}},ExpressionUUID->"f70e6848-b353-48fe-92fb-\
8b03ae8b1df1"],

Cell[TextData[{
 "For h = 0 and F = 0, we need to keep termes in ",
 Cell[BoxData[
  FormBox[
   SuperscriptBox["\[Chi]", "2"], TraditionalForm]],ExpressionUUID->
  "4aefa655-2c2e-4f51-8965-8ae0243b7b9c"]
}], "Text",
 CellChangeTimes->{{3.812287774168707*^9, 3.812287816236332*^9}, {
  3.8122879162259912`*^9, 3.812287919308807*^9}, {3.8122889393502007`*^9, 
  3.8122889723371477`*^9}, {3.8122903389406757`*^9, 3.812290367358961*^9}, {
  3.812433827202959*^9, 
  3.812433831882492*^9}},ExpressionUUID->"3c2cc973-2d3e-4584-bdea-\
4085a29b10e3"],

Cell[CellGroupData[{

Cell[BoxData[
 RowBox[{"\[CapitalDelta]\[Chi]rec", "=", 
  RowBox[{"Simplify", "[", 
   RowBox[{"Normal", "[", 
    RowBox[{"Series", "[", 
     RowBox[{
      RowBox[{"(", 
       RowBox[{
        RowBox[{
         RowBox[{
          RowBox[{
           RowBox[{
            RowBox[{"X2\[Degree]", "[", 
             RowBox[{"0", ",", "r", ",", "0", ",", "k", ",", "s", ",", "u"}], 
             "]"}], "-", "X2"}], "/.", 
           RowBox[{"X1", "\[Rule]", 
            RowBox[{"1", "-", "X2", "-", "X3", "-", "X4"}]}]}], "/.", 
          RowBox[{"X2", "\[Rule]", "\[Chi]"}]}], "/.", 
         RowBox[{"X3", "\[Rule]", "\[Chi]"}]}], "/.", 
        RowBox[{"X4", "\[Rule]", "x"}]}], ")"}], ",", 
      RowBox[{"{", 
       RowBox[{"s", ",", "0", ",", "1"}], "}"}], ",", 
      RowBox[{"{", 
       RowBox[{"\[Chi]", ",", "0", ",", "2"}], "}"}]}], "]"}], "]"}], 
   "]"}]}]], "Input",
 CellChangeTimes->{{3.8122903713504353`*^9, 3.812290389226406*^9}, {
  3.812433845596451*^9, 3.8124338681975937`*^9}, {3.8127064568086443`*^9, 
  3.812706522809461*^9}},
 CellLabel->
  "In[172]:=",ExpressionUUID->"5094595d-c696-432c-80ee-ca0d64fbd777"],

Cell[BoxData[
 RowBox[{"u", "+", 
  RowBox[{"r", " ", "x"}], "-", 
  RowBox[{"u", " ", "x"}], "-", 
  RowBox[{"2", " ", "r", " ", "u", " ", "x"}], "-", 
  RowBox[{"r", " ", 
   SuperscriptBox["x", "2"]}], "+", 
  RowBox[{"2", " ", "r", " ", "u", " ", 
   SuperscriptBox["x", "2"]}], "+", 
  RowBox[{
   RowBox[{"(", 
    RowBox[{
     RowBox[{
      RowBox[{"-", "2"}], " ", "r", " ", "x"}], "+", 
     RowBox[{"u", " ", 
      RowBox[{"(", 
       RowBox[{
        RowBox[{"-", "3"}], "+", 
        RowBox[{"4", " ", "r", " ", "x"}]}], ")"}]}]}], ")"}], " ", 
   "\[Chi]"}], "+", 
  RowBox[{"r", " ", 
   RowBox[{"(", 
    RowBox[{
     RowBox[{"-", "1"}], "+", 
     RowBox[{"2", " ", "u"}]}], ")"}], " ", 
   SuperscriptBox["\[Chi]", "2"]}], "+", 
  RowBox[{"s", " ", 
   RowBox[{"(", 
    RowBox[{
     RowBox[{"2", " ", 
      SuperscriptBox["r", "2"], " ", "u", " ", 
      SuperscriptBox[
       RowBox[{"(", 
        RowBox[{
         RowBox[{"-", "1"}], "+", "x"}], ")"}], "3"], " ", 
      SuperscriptBox["x", "2"], " ", 
      RowBox[{"(", 
       RowBox[{
        RowBox[{"-", "1"}], "+", 
        RowBox[{"r", " ", "x"}]}], ")"}]}], "+", 
     RowBox[{
      SuperscriptBox["r", "2"], " ", 
      RowBox[{"(", 
       RowBox[{
        RowBox[{"-", "1"}], "+", "u"}], ")"}], " ", 
      SuperscriptBox[
       RowBox[{"(", 
        RowBox[{
         RowBox[{"-", "1"}], "+", "x"}], ")"}], "2"], " ", 
      SuperscriptBox["x", "2"], " ", 
      RowBox[{"(", 
       RowBox[{"1", "+", 
        RowBox[{"2", " ", "r", " ", 
         RowBox[{"(", 
          RowBox[{
           RowBox[{"-", "1"}], "+", "x"}], ")"}], " ", "x"}]}], ")"}]}], "+", 
     RowBox[{"2", " ", "r", " ", 
      RowBox[{"(", 
       RowBox[{
        RowBox[{"-", "1"}], "+", "x"}], ")"}], " ", "x", " ", 
      RowBox[{"(", 
       RowBox[{"1", "-", 
        RowBox[{"6", " ", 
         SuperscriptBox["r", "2"], " ", 
         RowBox[{"(", 
          RowBox[{
           RowBox[{"-", "1"}], "+", "x"}], ")"}], " ", 
         SuperscriptBox["x", "2"]}], "+", 
        RowBox[{"r", " ", "x", " ", 
         RowBox[{"(", 
          RowBox[{
           RowBox[{"-", "5"}], "+", 
           RowBox[{"3", " ", "x"}]}], ")"}]}], "+", 
        RowBox[{"u", " ", 
         RowBox[{"(", 
          RowBox[{
           RowBox[{"-", "3"}], "+", 
           RowBox[{
            RowBox[{"(", 
             RowBox[{"2", "+", 
              RowBox[{"13", " ", "r"}]}], ")"}], " ", "x"}], "-", 
           RowBox[{"r", " ", 
            RowBox[{"(", 
             RowBox[{"11", "+", 
              RowBox[{"12", " ", "r"}]}], ")"}], " ", 
            SuperscriptBox["x", "2"]}], "+", 
           RowBox[{"12", " ", 
            SuperscriptBox["r", "2"], " ", 
            SuperscriptBox["x", "3"]}]}], ")"}]}]}], ")"}], " ", "\[Chi]"}], 
     "+", 
     RowBox[{
      RowBox[{"(", 
       RowBox[{
        RowBox[{"2", " ", "u", " ", 
         RowBox[{"(", 
          RowBox[{
           RowBox[{"-", "1"}], "+", "x"}], ")"}], " ", 
         RowBox[{"(", 
          RowBox[{
           RowBox[{"-", "1"}], "+", 
           RowBox[{"9", " ", "r", " ", "x"}], "+", 
           RowBox[{"2", " ", 
            SuperscriptBox["r", "2"], " ", 
            RowBox[{"(", 
             RowBox[{"1", "-", 
              RowBox[{"11", " ", "x"}]}], ")"}], " ", "x"}], "+", 
           RowBox[{"3", " ", 
            SuperscriptBox["r", "3"], " ", 
            SuperscriptBox["x", "2"], " ", 
            RowBox[{"(", 
             RowBox[{
              RowBox[{"-", "1"}], "+", 
              RowBox[{"5", " ", "x"}]}], ")"}]}]}], ")"}]}], "+", 
        RowBox[{
         RowBox[{"(", 
          RowBox[{
           RowBox[{"-", "1"}], "+", "u"}], ")"}], " ", 
         RowBox[{"(", 
          RowBox[{"1", "+", 
           RowBox[{"2", " ", "r", " ", "x", " ", 
            RowBox[{"(", 
             RowBox[{
              RowBox[{"-", "5"}], "+", 
              RowBox[{"3", " ", "x"}]}], ")"}]}], "+", 
           RowBox[{"6", " ", 
            SuperscriptBox["r", "3"], " ", 
            SuperscriptBox["x", "2"], " ", 
            RowBox[{"(", 
             RowBox[{"1", "-", 
              RowBox[{"6", " ", "x"}], "+", 
              RowBox[{"5", " ", 
               SuperscriptBox["x", "2"]}]}], ")"}]}], "-", 
           RowBox[{"2", " ", 
            SuperscriptBox["r", "2"], " ", "x", " ", 
            RowBox[{"(", 
             RowBox[{"1", "-", 
              RowBox[{"15", " ", "x"}], "+", 
              RowBox[{"12", " ", 
               SuperscriptBox["x", "2"]}]}], ")"}]}]}], ")"}]}]}], ")"}], " ", 
      SuperscriptBox["\[Chi]", "2"]}]}], ")"}]}]}]], "Output",
 CellChangeTimes->{{3.812706499352656*^9, 3.81270652452372*^9}, 
   3.812804504012844*^9, 3.822327088953848*^9, 3.8223282887121067`*^9, 
   3.822361972385332*^9, 3.822365824274194*^9, 3.8407848906162767`*^9, 
   3.84373303162329*^9, 3.843796462188033*^9, 3.843804210412841*^9, 
   3.8443105136851683`*^9, 3.844404887634307*^9, 3.844490486301819*^9, 
   3.844854555214337*^9, 3.8450072267420144`*^9, 3.845091404567254*^9, 
   3.8455423863450556`*^9, 3.8457111370119333`*^9, 3.876756703491972*^9},
 CellLabel->
  "Out[172]=",ExpressionUUID->"0d786005-a329-46ab-a832-d26b6623fffe"]
}, Open  ]],

Cell[CellGroupData[{

Cell[BoxData[
 RowBox[{"FullSimplify", "[", 
  RowBox[{
   RowBox[{
    RowBox[{
     RowBox[{"Normal", "[", 
      RowBox[{"Series", "[", 
       RowBox[{
        RowBox[{
         RowBox[{"\[Chi]", "/.", 
          RowBox[{"Solve", "[", 
           RowBox[{
            RowBox[{"\[CapitalDelta]\[Chi]rec", "\[Equal]", "0"}], ",", 
            "\[Chi]"}], "]"}]}], "/.", 
         RowBox[{"{", 
          RowBox[{
           RowBox[{"u", "\[Rule]", 
            RowBox[{"u", " ", "\[Epsilon]"}]}], ",", 
           RowBox[{"r", "\[Rule]", 
            RowBox[{"r", " ", "\[Epsilon]"}]}]}], "}"}]}], ",", 
        RowBox[{"{", 
         RowBox[{"\[Epsilon]", ",", "0", ",", "1"}], "}"}]}], "]"}], "]"}], 
     "[", 
     RowBox[{"[", "1", "]"}], "]"}], "/.", 
    RowBox[{"\[Epsilon]", "\[Rule]", "1"}]}], ",", 
   RowBox[{"{", 
    RowBox[{
     RowBox[{"u", ">", "0"}], ",", 
     RowBox[{"0", "<", "x", "<", "1"}], ",", 
     RowBox[{"0", "<", "s"}], ",", 
     RowBox[{"0", "<", "r"}]}], "}"}]}], "]"}]], "Input",
 CellChangeTimes->{{3.8122890370469418`*^9, 3.812289051289442*^9}, {
  3.8122892140924177`*^9, 3.8122892190947237`*^9}, {3.812289403853018*^9, 
  3.812289405934548*^9}, {3.8122903981495657`*^9, 3.812290451305657*^9}, {
  3.812290552081092*^9, 3.812290552260697*^9}, {3.8127065325870247`*^9, 
  3.812706598994123*^9}, {3.812706796630226*^9, 3.812706796956195*^9}},
 CellLabel->
  "In[173]:=",ExpressionUUID->"88f98052-ec78-483f-9106-4dd3c6ce3642"],

Cell[BoxData[
 FractionBox[
  RowBox[{
   RowBox[{
    RowBox[{"-", "3"}], " ", "u"}], "+", 
   RowBox[{"2", " ", 
    RowBox[{"(", 
     RowBox[{
      RowBox[{"r", " ", 
       RowBox[{"(", 
        RowBox[{
         RowBox[{"-", "1"}], "+", 
         RowBox[{"s", " ", 
          RowBox[{"(", 
           RowBox[{
            RowBox[{"-", "1"}], "+", "x"}], ")"}]}]}], ")"}], " ", "x"}], "+", 
      SqrtBox[
       RowBox[{
        RowBox[{"-", "s"}], " ", 
        RowBox[{"(", 
         RowBox[{
          RowBox[{"-", "1"}], "+", "x"}], ")"}], " ", 
        RowBox[{"(", 
         RowBox[{"u", "+", 
          RowBox[{"r", " ", "x"}]}], ")"}]}]]}], ")"}]}]}], 
  RowBox[{"2", " ", "s"}]]], "Output",
 CellChangeTimes->{{3.81229040858597*^9, 3.812290451756034*^9}, 
   3.812290552546152*^9, 3.812302123842546*^9, 3.812698575870348*^9, 
   3.8127064969204607`*^9, {3.8127065389394627`*^9, 3.812706599859695*^9}, 
   3.81270679773678*^9, 3.812804504359379*^9, 3.8223272123753557`*^9, 
   3.822328289002672*^9, 3.82236197267528*^9, 3.822365824551879*^9, 
   3.840784890847875*^9, 3.8437330346648855`*^9, 3.8437964624703503`*^9, 
   3.8438042131402926`*^9, 3.84431051593581*^9, 3.8444048879945917`*^9, 
   3.8444904866185317`*^9, 3.844854558630143*^9, 3.8450072270650163`*^9, 
   3.8450914051803007`*^9, 3.8455423868276196`*^9, 3.845711137312892*^9, 
   3.876756722704084*^9},
 CellLabel->
  "Out[173]=",ExpressionUUID->"2a233bbf-92a6-4034-9276-3fe96c6beb01"]
}, Open  ]],

Cell[TextData[{
 "The terms in u and r can also be neglected as u << ",
 Cell[BoxData[
  SqrtBox["u"]],
  CellChangeTimes->{{3.81229040858597*^9, 3.812290451756034*^9}},
  ExpressionUUID->"2304affa-f911-476c-8701-007242e3053b"],
 " and r << ",
 Cell[BoxData[
  SqrtBox["r"]],
  CellChangeTimes->{{3.81229040858597*^9, 3.812290451756034*^9}},
  ExpressionUUID->"97efaf05-8924-49d9-a9b9-ee720a0bf87b"],
 ", so finally we get:"
}], "Text",
 CellChangeTimes->{{3.812290476290081*^9, 3.812290518105844*^9}, {
   3.812706734114389*^9, 3.81270674882743*^9}, {3.812706845117992*^9, 
   3.8127068612156477`*^9}, 
   3.8437970557767873`*^9},ExpressionUUID->"722c2fcc-9b24-428d-b8e6-\
d56dfc003393"],

Cell[BoxData[
 RowBox[{
  RowBox[{
   RowBox[{"\[Chi]rec", "[", 
    RowBox[{"r_", ",", "s_", ",", "u_", ",", "x_"}], "]"}], "=", 
   RowBox[{"(", 
    SqrtBox[
     FractionBox[
      RowBox[{
       RowBox[{"(", 
        RowBox[{"1", "-", "x"}], ")"}], " ", 
       RowBox[{"(", 
        RowBox[{"u", "+", 
         RowBox[{"r", " ", "x"}]}], ")"}]}], "s"]], ")"}]}], ";"}]], "Input",
 CellChangeTimes->{{3.8122905223830643`*^9, 3.8122905864500647`*^9}, {
  3.8127066930309887`*^9, 3.8127067070351353`*^9}, {3.812706762893815*^9, 
  3.812706834192463*^9}, {3.812711071856336*^9, 3.812711074713201*^9}},
 CellLabel->
  "In[174]:=",ExpressionUUID->"8568bfa0-8523-4e3f-a34b-5355f6cd52a6"],

Cell[TextData[{
 StyleBox["Step 2: using ", "Subsubsection"],
 StyleBox[Cell[BoxData[
  FormBox[
   SubscriptBox[
    StyleBox["\[Chi]", "Subsubsection"], "eq"], TraditionalForm]], 
  "Subsubsection",ExpressionUUID->"759656a2-906f-486a-8c42-05bda0d4b140"], 
  "Subsubsection"],
 StyleBox["to compute \[CapitalDelta]x", "Subsubsection"],
 "\nThen we can plug \[Chi] or \[Chi]rec into \[CapitalDelta]x but we first \
keep only terms in \[Chi] as \[Chi] <<1"
}], "Text",
 CellChangeTimes->{{3.812290618006394*^9, 3.812290650338418*^9}, {
   3.812290700231374*^9, 3.812290700434395*^9}, {3.812302182422536*^9, 
   3.812302208210428*^9}, 3.8127068692816877`*^9, {3.8437330780124645`*^9, 
   3.843733079311946*^9}, {3.843803426553694*^9, 3.8438034326484814`*^9}, {
   3.8438035344401093`*^9, 3.843803586897398*^9}, {3.8438040446645775`*^9, 
   3.8438040672024183`*^9}},ExpressionUUID->"c3663c8b-5fb9-4bcc-8035-\
20fbb321e32f"],

Cell[BoxData[
 RowBox[{
  RowBox[{"A4", "=", 
   RowBox[{"Simplify", "[", 
    RowBox[{"Normal", "[", 
     RowBox[{"Series", "[", 
      RowBox[{
       RowBox[{
        RowBox[{
         RowBox[{
          RowBox[{
           RowBox[{
            RowBox[{"X4\[Degree]", "[", 
             RowBox[{"F", ",", "r", ",", "h", ",", "k", ",", "s", ",", "u"}], 
             "]"}], "-", "X4"}], "/.", 
           RowBox[{"X1", "\[Rule]", 
            RowBox[{"1", "-", "X2", "-", "X3", "-", "X4"}]}]}], "/.", 
          RowBox[{"X2", "\[Rule]", "\[Chi]"}]}], "/.", 
         RowBox[{"X3", "\[Rule]", "\[Chi]"}]}], "/.", 
        RowBox[{"X4", "\[Rule]", "x"}]}], ",", 
       RowBox[{"{", 
        RowBox[{"\[Chi]", ",", "0", ",", "1"}], "}"}]}], "]"}], "]"}], 
    "]"}]}], ";"}]], "Input",
 CellChangeTimes->{{3.812275896005348*^9, 3.812276026336822*^9}, {
   3.812276076130167*^9, 3.812276081034197*^9}, 3.8122761297585583`*^9, {
   3.8122761922963448`*^9, 3.81227621924821*^9}, {3.812276290976149*^9, 
   3.812276291132598*^9}, {3.812276608653406*^9, 3.812276633200645*^9}, {
   3.812276663406849*^9, 3.812276668401773*^9}, {3.812278461175496*^9, 
   3.812278717490841*^9}, {3.812290655411965*^9, 3.812290808535878*^9}, {
   3.812290850914825*^9, 3.8122909144546022`*^9}, {3.8122942486850348`*^9, 
   3.812294306035986*^9}, {3.812294336931738*^9, 3.8122943376953907`*^9}, {
   3.81229644520409*^9, 3.81229645045682*^9}, {3.812299005113037*^9, 
   3.812299033953339*^9}, {3.8122991592322407`*^9, 3.8122991594353123`*^9}, {
   3.812706886787735*^9, 3.812706936241465*^9}, {3.8127071810630503`*^9, 
   3.812707181783939*^9}},
 CellLabel->
  "In[175]:=",ExpressionUUID->"6411e4f5-eb59-4b39-af9a-b2ba430ee7f4"],

Cell["\<\
Then \[Chi] is replaced by its equilibrium value and we keep terms in \
\>", "Text",
 CellChangeTimes->{{3.812707315365382*^9, 3.812707332150687*^9}, {
   3.81270742783147*^9, 3.812707450218965*^9}, 
   3.844228104190511*^9},ExpressionUUID->"cf062234-1b05-4bc3-8cd9-\
86737d67b928"],

Cell[BoxData[
 RowBox[{
  RowBox[{
   RowBox[{"\[CapitalDelta]x", "[", 
    RowBox[{
    "F_", ",", "r_", ",", "h_", ",", "k_", ",", "s_", ",", "u_", ",", "x_"}], 
    "]"}], "=", 
   RowBox[{"Simplify", "[", 
    RowBox[{"A4", "/.", 
     RowBox[{"\[Chi]", "->", 
      RowBox[{"\[Chi]", "[", 
       RowBox[{
       "F", ",", "r", ",", "h", ",", "k", ",", "s", ",", "u", ",", "x"}], 
       "]"}]}]}], "]"}]}], ";"}]], "Input",
 CellChangeTimes->{{3.8122907744702387`*^9, 3.812290780837698*^9}, {
   3.812290933502779*^9, 3.812291060310117*^9}, {3.812294212986341*^9, 
   3.812294216304801*^9}, {3.8122943263876762`*^9, 3.812294354560457*^9}, {
   3.8122944139390583`*^9, 3.8122944358757267`*^9}, {3.8122957204159603`*^9, 
   3.8122957254103622`*^9}, 3.812299182441815*^9, {3.812706950192032*^9, 
   3.812706957819188*^9}, {3.8127070167345943`*^9, 3.8127070551432247`*^9}, {
   3.812707134749741*^9, 3.8127071678113623`*^9}, {3.812707390504941*^9, 
   3.812707394598933*^9}, {3.812707438520002*^9, 3.812707438721382*^9}, {
   3.812707508271549*^9, 3.812707558489147*^9}, {3.8127076561738043`*^9, 
   3.812707664655334*^9}, {3.8127076973922367`*^9, 3.8127077048626966`*^9}},
 CellLabel->
  "In[176]:=",ExpressionUUID->"ad1c126c-8857-499b-a02e-acb743fe0206"],

Cell[TextData[{
 "The global expression is rather cumbersome but can be split into terms \
depending on s only, and those depending on u and r.\nThere are three kinds \
of terms: in u, ",
 Cell[BoxData[
  FormBox[
   SuperscriptBox["u", "2"], TraditionalForm]],ExpressionUUID->
  "3cbf3616-388b-4329-b526-241e67c27f39"],
 " and independent of u. The two first one can be approximate with s->0, the \
last one is of order O(s) and we must keep the s term. Note that the term in ",
 Cell[BoxData[
  FormBox[
   SuperscriptBox["u", "2"], TraditionalForm]],ExpressionUUID->
  "d18f4672-478e-428d-9906-94494db0f33c"],
 " is in O(1/s)"
}], "Text",
 CellChangeTimes->{{3.8122994509773293`*^9, 3.812299538074823*^9}, {
   3.812299643814468*^9, 3.812299651227964*^9}, {3.812707568850314*^9, 
   3.8127075697275867`*^9}, {3.843805156918168*^9, 3.8438051583256106`*^9}, 
   3.8442282147998075`*^9},ExpressionUUID->"d53954f4-081f-4acd-9422-\
33ab7a24f0b2"],

Cell[BoxData[
 RowBox[{
  RowBox[{"Clist", "=", 
   RowBox[{"Simplify", "[", 
    RowBox[{"CoefficientList", "[", 
     RowBox[{
      RowBox[{"\[CapitalDelta]x", "[", 
       RowBox[{
       "F", ",", "r", ",", "h", ",", "k", ",", "s", ",", "u", ",", "x"}], 
       "]"}], ",", "u"}], "]"}], "]"}]}], ";"}]], "Input",
 CellChangeTimes->{{3.812299067961619*^9, 3.812299144640472*^9}, {
   3.8122993055276623`*^9, 3.812299448570072*^9}, 3.8124340224818363`*^9, 
   3.812434053125877*^9, 3.812434200298813*^9, {3.812706979319281*^9, 
   3.8127070337892237`*^9}, {3.81270746384476*^9, 3.81270749516331*^9}, {
   3.812707596401823*^9, 3.812707621848907*^9}, {3.812708500029375*^9, 
   3.812708506181884*^9}, {3.8438051899438353`*^9, 3.8438052090786266`*^9}},
 CellLabel->
  "In[177]:=",ExpressionUUID->"432f8362-3447-4c3c-b0fb-b92c8fc1d8d4"],

Cell["\<\
In the first term, C1, we keep terms in s and also in r because if k = 0 \
terms in s vanish. However we remove terms in r s (second Taylor expansion).\
\>", "Text",
 CellChangeTimes->{{3.8127093266391706`*^9, 3.812709399067061*^9}, 
   3.843733144539804*^9, {3.8442282880809183`*^9, 
   3.8442283001194906`*^9}},ExpressionUUID->"1b70338b-aede-4a5a-b8b6-\
489b32c83bbd"],

Cell[CellGroupData[{

Cell[BoxData[
 RowBox[{"C1", "=", 
  RowBox[{"Simplify", "[", 
   RowBox[{
    RowBox[{"Normal", "[", 
     RowBox[{"Series", "[", 
      RowBox[{
       RowBox[{
        RowBox[{"Normal", "[", 
         RowBox[{"Series", "[", 
          RowBox[{
           RowBox[{"Clist", "[", 
            RowBox[{"[", "1", "]"}], "]"}], ",", 
           RowBox[{"{", 
            RowBox[{"r", ",", "0", ",", "1"}], "}"}], ",", 
           RowBox[{"{", 
            RowBox[{"s", ",", "0", ",", "1"}], "}"}]}], "]"}], "]"}], "/.", 
        RowBox[{"{", 
         RowBox[{
          RowBox[{"r", "\[Rule]", 
           RowBox[{"r", " ", "\[Epsilon]"}]}], ",", 
          RowBox[{"s", "\[Rule]", 
           RowBox[{"s", " ", "\[Epsilon]"}]}]}], "}"}]}], ",", 
       RowBox[{"{", 
        RowBox[{"\[Epsilon]", ",", "0", ",", "1"}], "}"}]}], "]"}], "]"}], "/.", 
    RowBox[{"\[Epsilon]", "\[Rule]", "1"}]}], "]"}]}]], "Input",
 CellChangeTimes->{{3.812707760832686*^9, 3.812707782908386*^9}, {
  3.81270781446642*^9, 3.8127080166515503`*^9}, {3.812708528490712*^9, 
  3.812708528760704*^9}, {3.812709091762774*^9, 3.812709148440288*^9}, {
  3.81270919625424*^9, 3.8127092401502237`*^9}},
 CellLabel->
  "In[178]:=",ExpressionUUID->"056f1f50-6709-410f-8e11-58d562f594f4"],

Cell[BoxData[
 RowBox[{
  RowBox[{
   RowBox[{"(", 
    RowBox[{
     RowBox[{"-", "1"}], "+", "F"}], ")"}], " ", "h", " ", "k", " ", "s", " ", 
   RowBox[{"(", 
    RowBox[{
     RowBox[{"-", "1"}], "+", "x"}], ")"}], " ", "x", " ", 
   RowBox[{"(", 
    RowBox[{
     RowBox[{"-", "1"}], "+", 
     RowBox[{"2", " ", "x"}]}], ")"}]}], "+", 
  RowBox[{"r", " ", "x", " ", 
   RowBox[{"(", 
    RowBox[{
     RowBox[{"-", "1"}], "+", "F", "+", "x", "-", 
     RowBox[{"F", " ", "x"}], "-", 
     FractionBox[
      RowBox[{"2", " ", 
       RowBox[{"(", 
        RowBox[{
         RowBox[{"-", "1"}], "+", "F"}], ")"}], " ", 
       RowBox[{"(", 
        RowBox[{
         RowBox[{"-", "1"}], "+", "x"}], ")"}], " ", "x", " ", 
       RowBox[{"(", 
        RowBox[{"F", "+", 
         RowBox[{"h", " ", 
          RowBox[{"(", 
           RowBox[{"1", "+", "k", "-", 
            RowBox[{"2", " ", "k", " ", "x"}]}], ")"}]}], "+", 
         RowBox[{"F", " ", "h", " ", 
          RowBox[{"(", 
           RowBox[{
            RowBox[{"-", "1"}], "+", 
            RowBox[{"k", " ", 
             RowBox[{"(", 
              RowBox[{
               RowBox[{"-", "1"}], "+", 
               RowBox[{"2", " ", "x"}]}], ")"}]}]}], ")"}]}]}], ")"}]}], 
      RowBox[{
       RowBox[{"h", " ", 
        RowBox[{"(", 
         RowBox[{
          RowBox[{"-", "1"}], "-", 
          RowBox[{"2", " ", "k", " ", 
           RowBox[{"(", 
            RowBox[{
             RowBox[{"-", "1"}], "+", "x"}], ")"}], " ", "x"}]}], ")"}]}], 
       "+", 
       RowBox[{"F", " ", 
        RowBox[{"(", 
         RowBox[{
          RowBox[{"-", "1"}], "+", "h", "+", 
          RowBox[{"2", " ", "h", " ", "k", " ", 
           RowBox[{"(", 
            RowBox[{
             RowBox[{"-", "1"}], "+", "x"}], ")"}], " ", "x"}]}], 
         ")"}]}]}]]}], ")"}]}]}]], "Output",
 CellChangeTimes->{
  3.812707653503639*^9, {3.812707757675014*^9, 3.812707783206904*^9}, 
   3.812707816645602*^9, {3.812707853610496*^9, 3.812707858734293*^9}, {
   3.812707896057494*^9, 3.812707906935749*^9}, {3.81270794831462*^9, 
   3.812708017336749*^9}, 3.8127090427190647`*^9, {3.8127091091389933`*^9, 
   3.812709118573985*^9}, 3.812709148758552*^9, {3.812709219993658*^9, 
   3.812709240842082*^9}, 3.812710411789503*^9, 3.812804523976569*^9, 
   3.822327236334443*^9, 3.822328306645343*^9, 3.8223619910939827`*^9, 
   3.822365839051003*^9, 3.8407849023017707`*^9, 3.843733162128066*^9, 
   3.8437964769594336`*^9, 3.8438042820018806`*^9, {3.844228255489939*^9, 
   3.8442282644795413`*^9}, 3.8443105374329987`*^9, 3.844404900108431*^9, 
   3.8444904988307886`*^9, 3.8448545770908456`*^9, 3.8450072438860197`*^9, 
   3.845091432032045*^9, 3.845542401706335*^9, 3.845711149128393*^9, 
   3.876756754954282*^9},
 CellLabel->
  "Out[178]=",ExpressionUUID->"9df648aa-7662-4fe1-af3e-8575c10a412e"]
}, Open  ]],

Cell["\<\
The second term, C2, is in u times a function where we can neglect s. As s >> \
r, we can also neglect r.\
\>", "Text",
 CellChangeTimes->{{3.812708402334103*^9, 3.812708435791936*^9}, {
  3.8442283702799397`*^9, 
  3.844228405822965*^9}},ExpressionUUID->"5ee7eb40-917a-46b7-929d-\
76ed8fe443d3"],

Cell[CellGroupData[{

Cell[BoxData[
 RowBox[{"C2", "=", 
  RowBox[{"Simplify", "[", 
   RowBox[{"Normal", "[", 
    RowBox[{"Series", "[", 
     RowBox[{
      RowBox[{"Clist", "[", 
       RowBox[{"[", "2", "]"}], "]"}], ",", 
      RowBox[{"{", 
       RowBox[{"s", ",", "0", ",", "0"}], "}"}], ",", 
      RowBox[{"{", 
       RowBox[{"r", ",", "0", ",", "0"}], "}"}]}], "]"}], "]"}], 
   "]"}]}]], "Input",
 CellChangeTimes->{{3.81270805876289*^9, 3.812708165172997*^9}, {
  3.812708210601198*^9, 3.8127082222891808`*^9}, {3.812708355209516*^9, 
  3.8127083555681677`*^9}, {3.8127083916138153`*^9, 3.812708398298633*^9}},
 CellLabel->
  "In[179]:=",ExpressionUUID->"aa4c4765-9b95-453d-ac87-13311fae2577"],

Cell[BoxData[
 FractionBox[
  RowBox[{"2", " ", 
   RowBox[{"(", 
    RowBox[{
     RowBox[{"-", "1"}], "+", "x"}], ")"}], " ", "x", " ", 
   RowBox[{"(", 
    RowBox[{"F", "+", 
     RowBox[{"h", " ", 
      RowBox[{"(", 
       RowBox[{"1", "+", "k", "-", 
        RowBox[{"2", " ", "k", " ", "x"}]}], ")"}]}], "+", 
     RowBox[{"F", " ", "h", " ", 
      RowBox[{"(", 
       RowBox[{
        RowBox[{"-", "1"}], "+", 
        RowBox[{"k", " ", 
         RowBox[{"(", 
          RowBox[{
           RowBox[{"-", "1"}], "+", 
           RowBox[{"2", " ", "x"}]}], ")"}]}]}], ")"}]}]}], ")"}]}], 
  RowBox[{
   RowBox[{"h", " ", 
    RowBox[{"(", 
     RowBox[{
      RowBox[{"-", "1"}], "-", 
      RowBox[{"2", " ", "k", " ", 
       RowBox[{"(", 
        RowBox[{
         RowBox[{"-", "1"}], "+", "x"}], ")"}], " ", "x"}]}], ")"}]}], "+", 
   RowBox[{"F", " ", 
    RowBox[{"(", 
     RowBox[{
      RowBox[{"-", "1"}], "+", "h", "+", 
      RowBox[{"2", " ", "h", " ", "k", " ", 
       RowBox[{"(", 
        RowBox[{
         RowBox[{"-", "1"}], "+", "x"}], ")"}], " ", "x"}]}], 
     ")"}]}]}]]], "Output",
 CellChangeTimes->{{3.812708053222261*^9, 3.8127082227093*^9}, 
   3.812708355810442*^9, {3.812708392560124*^9, 3.8127083986887074`*^9}, 
   3.812710414783104*^9, 3.812804524496463*^9, 3.8223272369077253`*^9, 
   3.822328307099147*^9, 3.822361991541423*^9, 3.822365839480142*^9, 
   3.8407849026096926`*^9, 3.843733166916559*^9, 3.843796477390437*^9, 
   3.8438042868389206`*^9, 3.8438043231608567`*^9, 3.8442285684457493`*^9, 
   3.8443105405106354`*^9, 3.844404900576318*^9, 3.8444904993434844`*^9, 
   3.844854577494057*^9, 3.845007244349017*^9, 3.8450914327450523`*^9, 
   3.8455424020812488`*^9, 3.8457111494523582`*^9, 3.87675675557895*^9},
 CellLabel->
  "Out[179]=",ExpressionUUID->"5662cc13-5466-4c91-80b3-4311e6f50c75"]
}, Open  ]],

Cell[TextData[{
 "The third term, C3, is in ",
 Cell[BoxData[
  FormBox[
   FractionBox[
    SuperscriptBox["u", "2"], "s"], TraditionalForm]],ExpressionUUID->
  "825b5fab-c9cf-4978-853d-21309c1d42a9"],
 ". Then other terms in s and r can be neglected"
}], "Text",
 CellChangeTimes->{{3.812709457049859*^9, 3.812709509406687*^9}, {
  3.8442284092793207`*^9, 
  3.8442284232228394`*^9}},ExpressionUUID->"b91ce36a-962d-43d5-b054-\
d5399c5e4c1a"],

Cell[CellGroupData[{

Cell[BoxData[
 RowBox[{"C3", "=", 
  RowBox[{
   RowBox[{
    RowBox[{"Simplify", "[", 
     RowBox[{"s", " ", 
      RowBox[{"Clist", "[", 
       RowBox[{"[", "3", "]"}], "]"}]}], "]"}], "/.", 
    RowBox[{"s", "\[Rule]", "0"}]}], "/.", 
   RowBox[{"r", "\[Rule]", "0"}]}]}]], "Input",
 CellChangeTimes->{{3.812299542743472*^9, 3.812299582411117*^9}, {
   3.812299631340363*^9, 3.812299744614203*^9}, {3.812434323679164*^9, 
   3.812434356944759*^9}, {3.812434426142118*^9, 3.812434431665226*^9}, {
   3.812434497463382*^9, 3.812434497765092*^9}, {3.812476203426463*^9, 
   3.8124762180083237`*^9}, 3.812708027171851*^9, {3.812708233460898*^9, 
   3.812708234124457*^9}, {3.812708449742084*^9, 3.812708450191687*^9}, {
   3.812709410859734*^9, 3.812709446181336*^9}, {3.812709487661298*^9, 
   3.812709519363483*^9}},
 CellLabel->
  "In[180]:=",ExpressionUUID->"6635b931-b0d2-4166-9bf0-c3ffee837833"],

Cell[BoxData[
 FractionBox[
  RowBox[{"2", " ", 
   RowBox[{"(", 
    RowBox[{
     RowBox[{"-", "1"}], "+", "x"}], ")"}]}], 
  RowBox[{
   RowBox[{"h", " ", 
    RowBox[{"(", 
     RowBox[{
      RowBox[{"-", "1"}], "-", 
      RowBox[{"2", " ", "k", " ", 
       RowBox[{"(", 
        RowBox[{
         RowBox[{"-", "1"}], "+", "x"}], ")"}], " ", "x"}]}], ")"}]}], "+", 
   RowBox[{"F", " ", 
    RowBox[{"(", 
     RowBox[{
      RowBox[{"-", "1"}], "+", "h", "+", 
      RowBox[{"2", " ", "h", " ", "k", " ", 
       RowBox[{"(", 
        RowBox[{
         RowBox[{"-", "1"}], "+", "x"}], ")"}], " ", "x"}]}], 
     ")"}]}]}]]], "Output",
 CellChangeTimes->{{3.81229955935118*^9, 3.812299598542634*^9}, 
   3.8122996327994013`*^9, {3.812299670695269*^9, 3.8122997455428057`*^9}, {
   3.812434333283876*^9, 3.81243435767035*^9}, 3.812434432541421*^9, 
   3.812434500154183*^9, {3.812476204121716*^9, 3.812476218430084*^9}, 
   3.812698577144046*^9, 3.812708242629623*^9, 3.812708463197795*^9, {
   3.8127094364420652`*^9, 3.812709447408942*^9}, 3.812709520640107*^9, 
   3.812710421702969*^9, 3.8128045250306463`*^9, {3.8223272375342216`*^9, 
   3.8223272383906813`*^9}, 3.8223283075585833`*^9, 3.82236199199333*^9, 
   3.8223658397715693`*^9, 3.8407849028480444`*^9, 3.8437331713698688`*^9, 
   3.843796477773435*^9, 3.8438043347776337`*^9, 3.844228573470667*^9, 
   3.8443105433315845`*^9, 3.844404900909093*^9, 3.8444904997209806`*^9, 
   3.844854577919129*^9, 3.8450072446390553`*^9, 3.8450914334100475`*^9, 
   3.8455424023339043`*^9, 3.8457111497053595`*^9, 3.8767567563503428`*^9},
 CellLabel->
  "Out[180]=",ExpressionUUID->"11a38c1b-8af7-4940-893b-31f21381cbbb"]
}, Open  ]],

Cell["To make the comparison with haploid models we note", "Text",
 CellChangeTimes->{{3.812299819820175*^9, 
  3.8122998409362926`*^9}},ExpressionUUID->"2d004171-5120-4bf9-864d-\
6ada6eca22d1"],

Cell[CellGroupData[{

Cell[BoxData[
 RowBox[{
  RowBox[{"\[CapitalDelta]DirSel", "[", 
   RowBox[{"F_", ",", "h_", ",", "k_", ",", "s_", ",", "x4_"}], "]"}], "=", 
  RowBox[{"C1", "/.", 
   RowBox[{"r", "\[Rule]", "0"}]}]}]], "Input",
 CellChangeTimes->{{3.812300125135388*^9, 3.812300144121377*^9}, {
  3.812709821616897*^9, 3.8127098578875837`*^9}},
 CellLabel->
  "In[181]:=",ExpressionUUID->"f1ae2c80-7741-4b87-a162-028a7923cac5"],

Cell[BoxData[
 RowBox[{
  RowBox[{"(", 
   RowBox[{
    RowBox[{"-", "1"}], "+", "F"}], ")"}], " ", "h", " ", "k", " ", "s", " ", 
  RowBox[{"(", 
   RowBox[{
    RowBox[{"-", "1"}], "+", "x"}], ")"}], " ", "x", " ", 
  RowBox[{"(", 
   RowBox[{
    RowBox[{"-", "1"}], "+", 
    RowBox[{"2", " ", "x"}]}], ")"}]}]], "Output",
 CellChangeTimes->{
  3.812300145595902*^9, 3.8124345309323883`*^9, 3.8126985775536346`*^9, 
   3.812709559074349*^9, {3.812709824145409*^9, 3.812709839906191*^9}, 
   3.812710083192494*^9, 3.81271042813721*^9, 3.812804525117456*^9, 
   3.822327241011957*^9, 3.822328307659766*^9, 3.822361992083466*^9, 
   3.822365839803274*^9, 3.8407849029106064`*^9, 3.8437331759796915`*^9, 
   3.8437964779505315`*^9, 3.8438043397628555`*^9, 3.8442285775211344`*^9, 
   3.844310546092066*^9, 3.844404901100485*^9, 3.8444904999487*^9, 
   3.844854578076127*^9, 3.845007244678057*^9, 3.845091433473047*^9, 
   3.8455424023927784`*^9, 3.845711149744749*^9, 3.8767567565115547`*^9},
 CellLabel->
  "Out[181]=",ExpressionUUID->"3b3cbca3-e52f-43de-a75e-58c8f9fd3236"]
}, Open  ]],

Cell["\<\
This expression has exactly the form of underdominance with the unstable \
equilibrium at 1/2 (due to the symmetry of the model) and total selection  \
equal to h k s. So if k = 0 haplotype 4 is not directly selected, it is \
neutral on the diagonal and positively selected only in combination with \
haplotype 2 or 3. So it correspond to second order selection occurring on the \
second mutation (which corresponds to stochastic tunneling).\
\>", "Text",
 CellChangeTimes->{3.812300128439271*^9, 3.8407857260381174`*^9, 
  3.8407857572229757`*^9, 3.8407858898545203`*^9, 
  3.843804491711157*^9},ExpressionUUID->"4eaee4ae-410b-4def-a555-\
57ef20d7778d"],

Cell["\<\
The second term in C1 is a term in r. We can see that recombination has an \
effect similar to selection (underdominance). This is clear when k=0 but more \
complex in the general case\
\>", "Text",
 CellChangeTimes->{{3.812709568323536*^9, 3.8127096323577127`*^9}, {
  3.81270991743442*^9, 
  3.8127099243062057`*^9}},ExpressionUUID->"042e02a3-6912-4ab1-8594-\
7fa8aff7bf64"],

Cell[CellGroupData[{

Cell[BoxData[
 RowBox[{
  RowBox[{"\[CapitalDelta]DirRec", "[", 
   RowBox[{"F_", ",", "r_", ",", "h_", ",", "k_", ",", "x_"}], "]"}], "=", 
  RowBox[{"C1", "/.", 
   RowBox[{"s", "\[Rule]", "0"}]}]}]], "Input",
 CellChangeTimes->{{3.812709933520112*^9, 3.812709949517671*^9}},
 CellLabel->
  "In[182]:=",ExpressionUUID->"313abf97-dbc2-46ff-8927-7f7bad63aba4"],

Cell[BoxData[
 RowBox[{"r", " ", "x", " ", 
  RowBox[{"(", 
   RowBox[{
    RowBox[{"-", "1"}], "+", "F", "+", "x", "-", 
    RowBox[{"F", " ", "x"}], "-", 
    FractionBox[
     RowBox[{"2", " ", 
      RowBox[{"(", 
       RowBox[{
        RowBox[{"-", "1"}], "+", "F"}], ")"}], " ", 
      RowBox[{"(", 
       RowBox[{
        RowBox[{"-", "1"}], "+", "x"}], ")"}], " ", "x", " ", 
      RowBox[{"(", 
       RowBox[{"F", "+", 
        RowBox[{"h", " ", 
         RowBox[{"(", 
          RowBox[{"1", "+", "k", "-", 
           RowBox[{"2", " ", "k", " ", "x"}]}], ")"}]}], "+", 
        RowBox[{"F", " ", "h", " ", 
         RowBox[{"(", 
          RowBox[{
           RowBox[{"-", "1"}], "+", 
           RowBox[{"k", " ", 
            RowBox[{"(", 
             RowBox[{
              RowBox[{"-", "1"}], "+", 
              RowBox[{"2", " ", "x"}]}], ")"}]}]}], ")"}]}]}], ")"}]}], 
     RowBox[{
      RowBox[{"h", " ", 
       RowBox[{"(", 
        RowBox[{
         RowBox[{"-", "1"}], "-", 
         RowBox[{"2", " ", "k", " ", 
          RowBox[{"(", 
           RowBox[{
            RowBox[{"-", "1"}], "+", "x"}], ")"}], " ", "x"}]}], ")"}]}], "+", 
      RowBox[{"F", " ", 
       RowBox[{"(", 
        RowBox[{
         RowBox[{"-", "1"}], "+", "h", "+", 
         RowBox[{"2", " ", "h", " ", "k", " ", 
          RowBox[{"(", 
           RowBox[{
            RowBox[{"-", "1"}], "+", "x"}], ")"}], " ", "x"}]}], ")"}]}]}]]}],
    ")"}]}]], "Output",
 CellChangeTimes->{
  3.8127098794545097`*^9, {3.812709936659608*^9, 3.8127099679361143`*^9}, 
   3.812710431607606*^9, 3.812804525174797*^9, 3.822327242777968*^9, 
   3.822328307713975*^9, 3.822361992149527*^9, 3.822365839834729*^9, 
   3.8407849029646544`*^9, 3.8437331917881346`*^9, 3.843796478042534*^9, 
   3.8438053088673115`*^9, 3.844228580233555*^9, 3.8443105502931757`*^9, 
   3.8444049012244835`*^9, 3.844490502754698*^9, 3.844854580462818*^9, 
   3.845007244700053*^9, 3.8450914335430512`*^9, 3.8455424024458284`*^9, 
   3.845711149784749*^9, 3.8767567566584*^9},
 CellLabel->
  "Out[182]=",ExpressionUUID->"b609b558-9317-4b5d-a50e-bef188b1f93e"]
}, Open  ]],

Cell[CellGroupData[{

Cell[BoxData[
 RowBox[{"FullSimplify", "[", 
  RowBox[{"\[CapitalDelta]DirRec", "[", 
   RowBox[{"F", ",", "r", ",", "h", ",", "0", ",", "x"}], "]"}], 
  "]"}]], "Input",
 CellChangeTimes->{{3.8127099575069113`*^9, 3.812710034287121*^9}},
 CellLabel->
  "In[183]:=",ExpressionUUID->"1b4b9b03-416f-4341-84d0-3be6780e3f4a"],

Cell[BoxData[
 RowBox[{
  RowBox[{"(", 
   RowBox[{
    RowBox[{"-", "1"}], "+", "F"}], ")"}], " ", "r", " ", 
  RowBox[{"(", 
   RowBox[{
    RowBox[{"-", "1"}], "+", "x"}], ")"}], " ", "x", " ", 
  RowBox[{"(", 
   RowBox[{
    RowBox[{"-", "1"}], "+", 
    RowBox[{"2", " ", "x"}]}], ")"}]}]], "Output",
 CellChangeTimes->{{3.8127099635223093`*^9, 3.812710034741603*^9}, 
   3.8127104338926573`*^9, 3.812804525225258*^9, 3.822328307781288*^9, 
   3.8223619922170486`*^9, 3.822365839865758*^9, 3.8407849030271177`*^9, 
   3.843733194837392*^9, 3.84379647812852*^9, 3.8438053112205153`*^9, 
   3.844228584032243*^9, 3.844310552724505*^9, 3.844404902035136*^9, 
   3.844490504760997*^9, 3.8448545831215887`*^9, 3.845007244728017*^9, 
   3.845091433617054*^9, 3.8455424025211754`*^9, 3.8457111498259478`*^9, 
   3.876756756795046*^9},
 CellLabel->
  "Out[183]=",ExpressionUUID->"5051502a-e639-4fec-a75b-50c0e0ba9254"]
}, Open  ]],

Cell["The second term is in 2u x(1-x) \[Phi](x) with", "Text",
 CellChangeTimes->{{3.8127100976415167`*^9, 
  3.8127101221551857`*^9}},ExpressionUUID->"342055cf-6ef9-4c17-8208-\
d4e5f2a52386"],

Cell[CellGroupData[{

Cell[BoxData[
 RowBox[{
  RowBox[{"\[Phi]", "[", 
   RowBox[{"F_", ",", "h_", ",", "k_", ",", "x_"}], "]"}], "=", 
  RowBox[{"Simplify", "[", 
   FractionBox["C2", 
    RowBox[{"2", " ", "x", 
     RowBox[{"(", 
      RowBox[{"1", "-", "x"}], ")"}]}]], "]"}]}]], "Input",
 CellChangeTimes->{{3.812299854704063*^9, 3.8122998661587543`*^9}, {
   3.812299906138514*^9, 3.812300006646535*^9}, {3.812300050309657*^9, 
   3.812300066170176*^9}, {3.812300107685121*^9, 3.812300140689378*^9}, {
   3.8123002688156233`*^9, 3.812300269198399*^9}, 3.812434681737378*^9, {
   3.812448680992918*^9, 3.812448682084189*^9}, {3.8124487123701468`*^9, 
   3.812448712616556*^9}, {3.8127100419399137`*^9, 3.812710046474443*^9}},
 CellLabel->
  "In[184]:=",ExpressionUUID->"76bb734d-0786-4037-a430-7f920e3734e8"],

Cell[BoxData[
 FractionBox[
  RowBox[{
   RowBox[{"h", " ", 
    RowBox[{"(", 
     RowBox[{
      RowBox[{"-", "1"}], "+", 
      RowBox[{"k", " ", 
       RowBox[{"(", 
        RowBox[{
         RowBox[{"-", "1"}], "+", 
         RowBox[{"2", " ", "x"}]}], ")"}]}]}], ")"}]}], "+", 
   RowBox[{"F", " ", 
    RowBox[{"(", 
     RowBox[{
      RowBox[{"-", "1"}], "+", 
      RowBox[{"h", " ", 
       RowBox[{"(", 
        RowBox[{"1", "+", "k", "-", 
         RowBox[{"2", " ", "k", " ", "x"}]}], ")"}]}]}], ")"}]}]}], 
  RowBox[{
   RowBox[{"h", " ", 
    RowBox[{"(", 
     RowBox[{
      RowBox[{"-", "1"}], "-", 
      RowBox[{"2", " ", "k", " ", 
       RowBox[{"(", 
        RowBox[{
         RowBox[{"-", "1"}], "+", "x"}], ")"}], " ", "x"}]}], ")"}]}], "+", 
   RowBox[{"F", " ", 
    RowBox[{"(", 
     RowBox[{
      RowBox[{"-", "1"}], "+", "h", "+", 
      RowBox[{"2", " ", "h", " ", "k", " ", 
       RowBox[{"(", 
        RowBox[{
         RowBox[{"-", "1"}], "+", "x"}], ")"}], " ", "x"}]}], 
     ")"}]}]}]]], "Output",
 CellChangeTimes->{{3.8123001411426067`*^9, 3.812300155940522*^9}, 
   3.81230026976888*^9, 3.812434682603366*^9, {3.812434793746524*^9, 
   3.812434818080421*^9}, 3.8124486442801123`*^9, 3.812448682584998*^9, 
   3.812448713631633*^9, 3.812448785380526*^9, 3.8126985776112137`*^9, 
   3.812710058893653*^9, 3.812710131332724*^9, 3.812710441262617*^9, 
   3.8128045252767353`*^9, {3.822327244285831*^9, 3.822327261228159*^9}, 
   3.82232830784828*^9, 3.8223619922846727`*^9, 3.8223658399113293`*^9, 
   3.840784903096965*^9, 3.843733199000371*^9, 3.843796478233535*^9, 
   3.843805313570769*^9, 3.8442286086887984`*^9, 3.84431055519425*^9, 
   3.8444049034020743`*^9, 3.844490506425976*^9, 3.844854585168751*^9, 
   3.845007244757018*^9, 3.8450914337020493`*^9, 3.845542402583331*^9, 
   3.8457111498647947`*^9, 3.876756756879415*^9},
 CellLabel->
  "Out[184]=",ExpressionUUID->"ac22007b-de98-410f-a5e7-4a051cad0719"]
}, Open  ]],

Cell["which greatly simplifies for k = 0", "Text",
[truncated: 94,224 more chars]
